# Supplementary material for: Intratumor microbiome features reveal antitumor potentials of intrahepatic cholangiocarcinoma
Source: Gut Microbes. 2022 Dec 23;15(1):2156255. doi: 10.1080/19490976.2022.2156255 (PMC9794006; doi:10.1080/19490976.2022.2156255)
Supplement: Supplemental Material [file KGMI_A_2156255_SM1310.zip]

Archive with 2 entries (2 files):
- Supplementary Materials.pdf
- Supplementary Tables (2).xlsx
