# Supplementary material for: Intratumor microbiome features reveal antitumor potentials of intrahepatic cholangiocarcinoma
Source: Gut Microbes. 2022 Dec 23;15(1):2156255. doi: 10.1080/19490976.2022.2156255 (PMC9794006; doi:10.1080/19490976.2022.2156255)
Supplement: Supplemental Material [file KGMI_A_2156255_SM1310.zip › Supplementary Tables (2).xlsx]

## Sheet: Description
Supplementary Tables
Table S1. List of bacterial populations in negative control samples.
Table S2. The OTU table of intratumoral flora in all samples.
Table S3. Funtion prediction of the bacteria using PICRUST2 combined with KEGG pathway analysis.
Table S4. Differential bacterial populations between tumor and paracancer at species level.
Table S5. Analysis of differential metabolites in mouse transplanted tumors.
Table S6. Functional enrichment analysis of differential metabolites in transplanted tumors.
Table S7. Differentially expressed genes analyzed using transcriptome of QBC-939 cells treated with bacterial supernatant.
Table S8. KEGG pathway enrichment analysis of differentially expressed genes in the supernatant-treated cell lines.

## Sheet: Table S1
OTU ID	CK3_1_2	CK3_2_2	CK3_1	CK3_3	CK3_2	CK2_1	CK2_2	CK2_3
d__Bacteria; k__norank_d__Bacteria; p__Actinobacteriota; c__Actinobacteria; o__Corynebacteriales; f__Nocardiaceae; g__Rhodococcus; s__Rhodococcus_erythropolis	51151	41799	18388	37735	12784	25539	15857	16152
d__Bacteria; k__norank_d__Bacteria; p__Proteobacteria; c__Alphaproteobacteria; o__Sphingomonadales; f__Sphingomonadaceae; g__Sphingomonas; s__unclassified_g__Sphingomonas	5051	4489	0	3440	0	119	0	0
d__Bacteria; k__norank_d__Bacteria; p__Proteobacteria; c__Gammaproteobacteria; o__Burkholderiales; f__Burkholderiaceae; g__Ralstonia; s__Ralstonia_insidiosa	191	162	1359	298	1113	1558	1333	1103
d__Bacteria; k__norank_d__Bacteria; p__Proteobacteria; c__Gammaproteobacteria; o__Burkholderiales; f__Comamonadaceae; g__Delftia; s__Delftia_acidovorans	0	18	599	271	0	39	110	0
d__Bacteria; k__norank_d__Bacteria; p__Firmicutes; c__Bacilli; o__Bacillales; f__Bacillaceae; g__Bacillus; s__Bacillus_thermoamylovorans	454	0	0	0	0	0	0	0
d__Bacteria; k__norank_d__Bacteria; p__Proteobacteria; c__Gammaproteobacteria; o__Pseudomonadales; f__Moraxellaceae; g__Acinetobacter; s__Acinetobacter_johnsonii	0	0	387	0	53	0	0	0
d__Bacteria; k__norank_d__Bacteria; p__Proteobacteria; c__Alphaproteobacteria; o__Rhizobiales; f__Rhizobiaceae; g__Brucella; s__Brucella_melitensis_g__Brucella	352	0	0	0	0	0	0	0
d__Bacteria; k__norank_d__Bacteria; p__Actinobacteriota; c__Actinobacteria; o__Micrococcales; f__Micrococcaceae; g__Micrococcus; s__Micrococcus_luteus_g__Micrococcus	197	0	0	0	0	0	95	0
d__Bacteria; k__norank_d__Bacteria; p__Proteobacteria; c__Gammaproteobacteria; o__Burkholderiales; f__Burkholderiaceae; g__Burkholderia-Caballeronia-Paraburkholderia; s__unclassified_g__Burkholderia-Caballeronia-Paraburkholderia	0	0	0	0	0	103	0	182
d__Bacteria; k__norank_d__Bacteria; p__Proteobacteria; c__Gammaproteobacteria; o__Pseudomonadales; f__Pseudomonadaceae; g__Pseudomonas; s__Pseudomonas_yamanorum	0	60	0	0	147	0	0	0
d__Bacteria; k__norank_d__Bacteria; p__Proteobacteria; c__Alphaproteobacteria; o__Rhizobiales; f__Beijerinckiaceae; g__Methylocella; s__uncultured_bacterium_g__Methylocella	0	195	0	0	0	0	0	0
d__Bacteria; k__norank_d__Bacteria; p__Firmicutes; c__Bacilli; o__Thermicanales; f__Thermicanaceae; g__Thermicanus; s__uncultured_bacterium_g__Thermicanus	194	0	0	0	0	0	0	0
d__Bacteria; k__norank_d__Bacteria; p__Proteobacteria; c__Alphaproteobacteria; o__Rhodobacterales; f__Rhodobacteraceae; g__Paracoccus; s__unclassified_g__Paracoccus	0	0	0	0	74	0	0	118
d__Bacteria; k__norank_d__Bacteria; p__Firmicutes; c__Clostridia; o__Lachnospirales; f__Lachnospiraceae; g__Lachnoclostridium; s__unclassified_g__Lachnoclostridium	0	0	0	0	0	177	0	0
d__Bacteria; k__norank_d__Bacteria; p__Proteobacteria; c__Gammaproteobacteria; o__Burkholderiales; f__Comamonadaceae; g__Comamonas; s__Comamonas_testosteroni_g__Comamonas	165	0	0	0	0	0	0	0
d__Bacteria; k__norank_d__Bacteria; p__Actinobacteriota; c__Acidimicrobiia; o__Microtrichales; f__Ilumatobacteraceae; g__CL500-29_marine_group; s__uncultured_bacterium_g__CL500-29_marine_group	0	0	0	0	160	0	0	0
d__Bacteria; k__norank_d__Bacteria; p__Bacteroidota; c__Bacteroidia; o__Bacteroidales; f__Porphyromonadaceae; g__Porphyromonas; s__Porphyromonas_somerae	156	0	0	0	0	0	0	0
d__Bacteria; k__norank_d__Bacteria; p__Bacteroidota; c__Bacteroidia; o__Bacteroidales; f__p-2534-18B5_gut_group; g__norank_f__p-2534-18B5_gut_group; s__uncultured_bacterium_g__norank_f__p-2534-18B5_gut_group	0	0	0	0	144	0	0	0
d__Bacteria; k__norank_d__Bacteria; p__Proteobacteria; c__Gammaproteobacteria; o__Burkholderiales; f__Comamonadaceae; g__unclassified_f__Comamonadaceae; s__unclassified_f__Comamonadaceae	0	0	140	0	0	0	0	0
d__Bacteria; k__norank_d__Bacteria; p__Bacteroidota; c__Bacteroidia; o__Flavobacteriales; f__Weeksellaceae; g__Chryseobacterium; s__Chryseobacterium_hominis	0	0	0	0	0	0	126	0
d__Bacteria; k__norank_d__Bacteria; p__Proteobacteria; c__Gammaproteobacteria; o__Enterobacterales; f__Enterobacteriaceae; g__Escherichia-Shigella; s__Escherichia_coli_g__Escherichia-Shigella	0	0	0	0	0	0	0	93
d__Bacteria; k__norank_d__Bacteria; p__Firmicutes; c__Bacilli; o__Staphylococcales; f__Staphylococcaceae; g__Staphylococcus; s__Staphylococcus_caprae	0	0	0	0	0	0	0	89
d__Bacteria; k__norank_d__Bacteria; p__Proteobacteria; c__Gammaproteobacteria; o__Aeromonadales; f__Aeromonadaceae; g__Aeromonas; s__Aeromonas_hydrophila_4AK4	0	0	0	0	0	0	65	21
d__Bacteria; k__norank_d__Bacteria; p__Proteobacteria; c__Alphaproteobacteria; o__Rhizobiales; f__Beijerinckiaceae; g__Methylobacterium-Methylorubrum; s__Methylobacterium_brachiatum	0	0	0	0	0	0	70	12
d__Bacteria; k__norank_d__Bacteria; p__Firmicutes; c__Clostridia; o__Oscillospirales; f__Ruminococcaceae; g__Subdoligranulum; s__uncultured_bacterium_g__Subdoligranulum	0	0	0	0	0	0	72	0
d__Bacteria; k__norank_d__Bacteria; p__Fusobacteriota; c__Fusobacteriia; o__Fusobacteriales; f__Fusobacteriaceae; g__Cetobacterium; s__uncultured_bacterium_g__Cetobacterium	0	0	0	0	69	0	0	0
d__Bacteria; k__norank_d__Bacteria; p__Proteobacteria; c__Gammaproteobacteria; o__Alteromonadales; f__Shewanellaceae; g__Shewanella; s__Shewanella_sp._FDAARGOS_354	0	67	0	0	0	0	0	0
d__Bacteria; k__norank_d__Bacteria; p__Bacteroidota; c__Bacteroidia; o__Bacteroidales; f__Rikenellaceae; g__Rikenellaceae_RC9_gut_group; s__unclassified_g__Rikenellaceae_RC9_gut_group	0	0	0	0	62	0	0	0
d__Bacteria; k__norank_d__Bacteria; p__Actinobacteriota; c__Actinobacteria; o__Propionibacteriales; f__Propionibacteriaceae; g__Cutibacterium; s__Cutibacterium_acnes_g__Cutibacterium	0	4	23	8	25	0	2	0
d__Bacteria; k__norank_d__Bacteria; p__Firmicutes; c__Bacilli; o__Bacillales; f__Bacillaceae; g__Bacillus; s__unclassified_g__Bacillus	0	0	0	0	0	61	0	0
d__Bacteria; k__norank_d__Bacteria; p__Firmicutes; c__Bacilli; o__Lactobacillales; f__Lactobacillaceae; g__Lactobacillus; s__Lactobacillus_aviarius	0	0	0	0	0	50	0	0
d__Bacteria; k__norank_d__Bacteria; p__Actinobacteriota; c__Actinobacteria; o__Corynebacteriales; f__Corynebacteriaceae; g__Corynebacterium; s__unclassified_g__Corynebacterium	0	0	0	0	40	0	0	0
d__Bacteria; k__norank_d__Bacteria; p__Firmicutes; c__Bacilli; o__Lactobacillales; f__Lactobacillaceae; g__Lactobacillus; s__Lactobacillus_johnsonii	31	0	0	0	0	0	0	0
d__Bacteria; k__norank_d__Bacteria; p__Firmicutes; c__Bacilli; o__Lactobacillales; f__Lactobacillaceae; g__Lactobacillus; s__Lactobacillus_salivarius	0	0	0	0	0	25	0	0
d__Bacteria; k__norank_d__Bacteria; p__Firmicutes; c__Bacilli; o__Lactobacillales; f__Lactobacillaceae; g__Lactobacillus; s__unclassified_g__Lactobacillus	0	0	0	0	25	0	0	0
d__Bacteria; k__norank_d__Bacteria; p__Firmicutes; c__Clostridia; o__Lachnospirales; f__Lachnospiraceae; g__Lachnotalea; s__uncultured_bacterium_g__Lachnotalea	0	0	0	0	0	0	25	0
d__Bacteria; k__norank_d__Bacteria; p__Proteobacteria; c__Gammaproteobacteria; o__Burkholderiales; f__Alcaligenaceae; g__Achromobacter; s__unclassified_g__Achromobacter	21	0	0	0	0	0	0	0
d__Bacteria; k__norank_d__Bacteria; p__Proteobacteria; c__Gammaproteobacteria; o__Enterobacterales; f__Enterobacteriaceae; g__unclassified_f__Enterobacteriaceae; s__unclassified_f__Enterobacteriaceae	0	0	0	0	0	21	0	0
d__Bacteria; k__norank_d__Bacteria; p__Proteobacteria; c__Alphaproteobacteria; o__AT-s3-44; f__norank_o__AT-s3-44; g__norank_f__norank_o__AT-s3-44; s__uncultured_bacterium_g__norank_f__norank_o__AT-s3-44	0	0	0	0	0	0	0	19
d__Bacteria; k__norank_d__Bacteria; p__Firmicutes; c__Bacilli; o__Bacillales; f__Bacillaceae; g__Geobacillus; s__Geobacillus_thermodenitrificans	0	0	0	0	0	0	18	0
d__Bacteria; k__norank_d__Bacteria; p__Firmicutes; c__Bacilli; o__Lactobacillales; f__Streptococcaceae; g__Streptococcus; s__unclassified_g__Streptococcus	0	0	0	0	0	0	15	0
d__Bacteria; k__norank_d__Bacteria; p__Proteobacteria; c__Gammaproteobacteria; o__Xanthomonadales; f__Xanthomonadaceae; g__Thermomonas; s__uncultured_bacterium_g__Thermomonas	14	0	0	0	0	0	0	0
d__Bacteria; k__norank_d__Bacteria; p__Proteobacteria; c__Gammaproteobacteria; o__Burkholderiales; f__Comamonadaceae; g__Aquabacterium; s__unclassified_g__Aquabacterium	0	0	5	0	0	0	0	0
d__Bacteria; k__norank_d__Bacteria; p__Firmicutes; c__Clostridia; o__Clostridia_vadinBB60_group; f__norank_o__Clostridia_vadinBB60_group; g__norank_f__norank_o__Clostridia_vadinBB60_group; s__unclassified_g__norank_f__norank_o__Clostridia_vadinBB60_group	0	0	4	0	0	0	0	0
d__Bacteria; k__norank_d__Bacteria; p__unclassified_k__norank_d__Bacteria; c__unclassified_k__norank_d__Bacteria; o__unclassified_k__norank_d__Bacteria; f__unclassified_k__norank_d__Bacteria; g__unclassified_k__norank_d__Bacteria; s__unclassified_k__norank_d__Bacteria	0	0	0	0	0	0	0	2

## Sheet: Table S2
Domain	Kingdom	Phylum	Class	Order	Family	Genus	Species	OTU	N1	N2	N3	N4	N5	P_234	T_234	P_241	T_241	P_273	T_273	P_276	T_276	P_305	P_317	T_317	P_335	P_361	T_361	P_387	T_387	P_403	T_403	P_409	T_409	P_415	T_415	P_417	P_427	T_427	P_429	T_429	P_451	T_451	P_452	T_452	P_464	T_464	P_467	T_467	P_468
d__Archaea	k__Archaea	p__Parvarchaeota	c__Parvarchaea	o__WCHD3_30	f__Unknown_family_o__WCHD3_30	g__unclassified_f__Unknown_family_o__WCHD3_30	s__unclassified_f__Unknown_family_o__WCHD3_30	OTU2197	0	0	0	0	0	0	0	0	0	0	0	0	0	0	0	0	0	0	0	0	0	0	0	0	0	0	0	0	0	0	0	1	0	0	0	0	0	0	0	0	0
d__Archaea	k__Archaea	p__Euryarchaeota	c__Methanobacteria	o__Methanobacteriales	f__Methanobacteriaceae	g__Methanobrevibacter	s__unclassified_g__Methanobrevibacter	OTU4736	0	0	0	0	0	0	0	0	0	0	0	0	0	0	0	0	0	0	0	0	1	0	0	0	0	0	0	0	0	0	0	0	0	0	0	0	0	0	0	0	0
d__Archaea	k__Archaea	p__Crenarchaeota	c__MCG	o__Unknown_order_c__MCG	f__Unknown_family_o__Unknown_order_c__MCG	g__Assigned_genus32_f__Unknown_family_o__Unknown_order_c__MCG	s__Assigned_species1_g__Assigned_genus32_f__Unknown_family_o__Unknown_order_c__MCG	OTU4120	0	0	0	0	0	0	0	0	0	0	0	0	0	0	0	0	0	0	0	0	0	0	0	0	0	0	0	0	0	0	0	0	0	0	0	0	0	0	0	0	0
d__Archaea	k__Archaea	p__Euryarchaeota	c__Methanobacteria	o__Methanobacteriales	f__Methanobacteriaceae	g__Methanobacterium	s__Methanobacterium_oryzae	OTU2917	0	0	0	0	0	0	0	0	0	0	0	0	0	0	0	0	0	0	0	0	0	0	0	0	0	0	0	0	0	0	0	0	0	0	0	0	0	0	0	0	0
d__Archaea	k__Archaea	p__Crenarchaeota	c__MCG	o__B10	f__Unknown_family_o__B10	g__Assigned_genus13_f__Unknown_family_o__B10	s__unclassified_g__Assigned_genus13_f__Unknown_family_o__B10	OTU997	0	0	0	0	0	0	0	0	0	0	0	0	2	0	0	0	0	0	0	0	0	0	0	0	0	0	0	0	0	0	0	0	0	0	0	0	0	0	0	0	0
d__Archaea	k__Archaea	p__Parvarchaeota	c__Parvarchaea	o__YLA114	f__Unknown_family_o__YLA114	g__unclassified_f__Unknown_family_o__YLA114	s__unclassified_f__Unknown_family_o__YLA114	OTU1269	0	0	0	0	0	0	0	0	0	0	0	0	0	0	4	0	0	0	0	0	0	0	0	0	0	0	0	0	0	0	0	0	0	0	0	0	0	0	0	0	0
d__Archaea	k__Archaea	p__Euryarchaeota	c__Methanobacteria	o__Methanobacteriales	f__Methanobacteriaceae	g__Methanosphaera	s__unclassified_g__Methanosphaera	OTU2044	0	0	0	0	0	0	0	0	0	0	0	0	0	0	0	0	0	0	0	0	0	0	0	0	0	0	0	0	0	0	1	0	0	0	0	0	0	0	0	0	0
d__Archaea	k__Archaea	p__Euryarchaeota	c__Thermoplasmata	o__E2	f__unclassified_o__E2	g__unclassified_o__E2	s__unclassified_o__E2	OTU1107	0	0	0	0	0	0	0	0	0	0	0	0	6	0	0	0	0	0	0	0	0	0	0	0	0	0	0	0	0	0	0	0	0	0	0	0	0	0	0	0	0
d__Archaea	k__Archaea	p__Euryarchaeota	c__Methanobacteria	o__Methanobacteriales	f__Methanobacteriaceae	g__Methanobrevibacter	s__Assigned_species19_g__Methanobrevibacter	OTU1958	0	0	0	0	0	0	0	0	0	0	0	0	0	0	0	0	0	0	0	0	0	0	0	0	0	0	0	0	0	1	1	0	2	0	0	0	0	0	0	0	0
d__Archaea	k__Archaea	p__Euryarchaeota	c__Thermoplasmata	o__E2	f__Methanomassiliicoccaceae	g__unclassified_f__Methanomassiliicoccaceae	s__unclassified_f__Methanomassiliicoccaceae	OTU1394	0	0	0	0	0	0	0	0	0	0	0	0	0	0	0	0	5	0	0	0	0	0	0	0	0	0	0	0	0	0	0	0	0	0	0	0	0	0	0	0	0
d__Archaea	k__Archaea	p__Euryarchaeota	c__Methanomicrobia	o__Methanosarcinales	f__Methanosaetaceae	g__Methanosaeta	s__Assigned_species160_g__Methanosaeta	OTU3637	0	0	0	0	0	0	0	0	0	0	0	0	0	0	0	0	0	0	0	0	0	0	0	0	0	0	0	0	0	0	0	0	0	0	0	0	0	0	0	0	0
d__Archaea	k__Archaea	p__Crenarchaeota	c__MBGA	o__NRP_J	f__Unknown_family_o__NRP_J	g__Assigned_genus24_f__Unknown_family_o__NRP_J	s__Assigned_species4_g__Assigned_genus24_f__Unknown_family_o__NRP_J	OTU3453	0	0	0	0	0	0	0	0	0	0	0	0	0	0	0	0	0	0	0	0	0	0	0	0	0	0	0	0	0	0	0	0	0	0	0	0	0	0	0	0	0
d__Archaea	k__Archaea	p__Euryarchaeota	c__Methanobacteria	o__Methanobacteriales	f__Methanobacteriaceae	g__Methanobacterium	s__Methanobacterium_beijingense	OTU2942	0	0	0	0	0	0	0	0	0	0	0	0	0	0	0	0	0	0	0	0	0	0	0	0	0	0	0	0	0	0	0	0	0	0	0	0	0	0	0	0	0
d__Bacteria	k__Bacteria	p__Firmicutes	c__Clostridia	o__Clostridiales	f__Tissierellaceae	g__unclassified_f__Tissierellaceae	s__unclassified_f__Tissierellaceae	OTU283	0	0	93	92	119	0	0	0	0	0	0	0	0	0	0	0	0	0	0	0	0	0	0	0	0	0	0	0	0	0	0	0	0	0	0	0	0	0	0	0	0
d__Bacteria	k__Bacteria	p__Verrucomicrobia	c__Pedosphaerae	o__Pedosphaerales	f__Ellin515	g__Assigned_genus62_f__Ellin515	s__Assigned_species3_g__Assigned_genus62_f__Ellin515	OTU926	0	0	0	0	0	0	0	0	0	0	0	10	0	0	0	0	0	0	0	0	0	0	0	0	0	0	0	0	0	0	0	0	0	0	0	0	0	0	0	0	0
d__Bacteria	k__Bacteria	p__unclassified_k__Bacteria	c__unclassified_k__Bacteria	o__unclassified_k__Bacteria	f__unclassified_k__Bacteria	g__unclassified_k__Bacteria	s__unclassified_k__Bacteria	OTU2000	0	0	0	0	0	0	0	0	0	0	0	0	0	0	0	0	0	0	0	0	0	0	0	0	0	0	0	0	0	1	0	0	0	0	0	0	0	0	0	0	0
d__Bacteria	k__Bacteria	p__Fibrobacteres	c__Fibrobacteria	o__258ds10	f__Unknown_family_o__258ds10	g__unclassified_f__Unknown_family_o__258ds10	s__unclassified_f__Unknown_family_o__258ds10	OTU1280	0	0	0	0	0	0	0	0	0	0	0	0	0	0	7	0	0	0	0	0	0	0	0	0	0	0	0	0	0	0	0	0	0	0	0	0	0	0	0	0	0
d__Bacteria	k__Bacteria	p__Verrucomicrobia	c__unclassified_p__Verrucomicrobia	o__unclassified_p__Verrucomicrobia	f__unclassified_p__Verrucomicrobia	g__unclassified_p__Verrucomicrobia	s__unclassified_p__Verrucomicrobia	OTU1895	0	0	0	0	0	13	0	11	0	0	0	0	12	30	10	0	0	0	0	0	0	17	27	20	1	0	64	0	0	0	0	0	26	0	1	0	0	0	0	0	0
d__Bacteria	k__Bacteria	p__Firmicutes	c__Clostridia	o__Clostridiales	f__Lachnospiraceae	g__unclassified_f__Lachnospiraceae	s__unclassified_f__Lachnospiraceae	OTU1769	0	0	0	0	0	0	0	0	0	0	0	0	0	0	0	0	0	0	0	0	0	8	0	0	0	0	0	0	0	0	0	0	0	0	0	0	0	0	0	0	0
d__Bacteria	k__Bacteria	p__Proteobacteria	c__Deltaproteobacteria	o__Myxococcales	f__Unknown_family_o__Myxococcales	g__unclassified_f__Unknown_family_o__Myxococcales	s__unclassified_f__Unknown_family_o__Myxococcales	OTU2040	0	0	0	0	0	0	0	0	0	0	0	0	0	0	0	0	0	0	0	0	0	0	0	0	0	0	0	0	0	0	2	0	0	0	0	0	0	0	0	0	0
d__Bacteria	k__Bacteria	p__Chloroflexi	c__Anaerolineae	o__A31	f__S47	g__unclassified_f__S47	s__unclassified_f__S47	OTU3843	0	0	0	0	0	0	0	0	0	0	0	0	0	0	0	0	0	0	0	0	0	0	0	0	0	0	0	0	0	0	0	0	0	0	0	0	0	0	0	0	0
d__Bacteria	k__Bacteria	p__Chlamydiae	c__Chlamydiia	o__Chlamydiales	f__Parachlamydiaceae	g__Parachlamydia	s__Assigned_species24_g__Parachlamydia	OTU1555	0	0	0	0	0	0	0	0	0	0	0	0	0	0	0	0	0	0	0	0	1	0	0	0	0	0	0	0	0	0	0	0	0	0	0	0	0	0	0	0	0
d__Bacteria	k__Bacteria	p__Actinobacteria	c__Thermoleophilia	o__Solirubrobacterales_c__Thermoleophilia	f__unclassified_o__Solirubrobacterales_c__Thermoleophilia	g__unclassified_o__Solirubrobacterales_c__Thermoleophilia	s__unclassified_o__Solirubrobacterales_c__Thermoleophilia	OTU3757	0	0	0	0	0	0	0	0	0	0	0	0	0	0	0	0	0	0	0	0	0	0	0	0	0	0	0	0	0	0	0	0	0	0	0	0	0	0	0	0	0
d__Bacteria	k__Bacteria	p__Bacteroidetes	c__Bacteroidia	o__Bacteroidales	f__Prevotellaceae	g__Prevotella_f__Prevotellaceae	s__Prevotella_timonensis	OTU1781	0	0	0	0	0	0	0	0	0	0	0	0	0	0	0	0	0	0	0	0	0	5	0	0	0	0	0	0	0	0	0	0	0	0	0	0	0	0	0	0	0
d__Bacteria	k__Bacteria	p__Actinobacteria	c__Actinobacteria	o__Actinomycetales	f__Nocardioidaceae	g__Marmoricola	s__Assigned_species85_g__Marmoricola	OTU719	0	0	0	0	0	0	4	0	0	0	0	0	0	0	0	0	0	0	0	0	0	0	0	0	0	0	0	0	0	0	0	0	0	0	0	0	0	0	0	0	0
d__Bacteria	k__Bacteria	p__Chloroflexi	c__C0119	o__Unknown_order_c__C0119	f__Unknown_family_o__Unknown_order_c__C0119	g__Assigned_genus1_f__Unknown_family_o__Unknown_order_c__C0119	s__Assigned_species1_g__Assigned_genus1_f__Unknown_family_o__Unknown_order_c__C0119	OTU3722	0	0	0	0	0	0	0	0	0	0	0	0	0	0	0	0	0	0	0	0	0	0	0	0	0	0	0	0	0	0	0	0	0	0	0	0	0	0	0	0	0
d__Bacteria	k__Bacteria	p__Firmicutes	c__Bacilli	o__Lactobacillales	f__Lactobacillaceae	g__Lactobacillus	s__Lactobacillus_iners	OTU1800	0	0	0	0	1	0	0	0	0	0	0	0	0	0	0	0	0	0	0	0	17	0	0	0	0	0	0	0	0	0	0	0	0	0	0	0	0	0	0	0	0
d__Bacteria	k__Bacteria	p__Bacteroidetes	c__Sphingobacteriia	o__Sphingobacteriales	f__Saprospiraceae_o__Sphingobacteriales	g__Haliscomenobacter_f__Saprospiraceae_o__Sphingobacteriales	s__Assigned_species270_g__Haliscomenobacter	OTU4011	0	0	0	0	0	0	0	0	0	0	0	0	0	0	0	0	0	0	0	0	0	0	0	0	0	0	0	0	0	0	0	0	0	0	0	0	0	0	0	0	0
d__Bacteria	k__Bacteria	p__Verrucomicrobia	c__Pedosphaerae	o__Pedosphaerales	f__Unknown_family_o__Pedosphaerales	g__unclassified_f__Unknown_family_o__Pedosphaerales	s__unclassified_f__Unknown_family_o__Pedosphaerales	OTU685	0	0	0	0	0	0	0	0	0	0	0	0	0	0	0	0	0	0	0	0	0	0	0	0	0	0	0	0	0	0	0	1	0	0	0	0	0	0	0	0	0
d__Bacteria	k__Bacteria	p__Proteobacteria	c__Alphaproteobacteria	o__Rhodospirillales	f__Rhodospirillaceae	g__unclassified_f__Rhodospirillaceae	s__unclassified_f__Rhodospirillaceae	OTU990	0	0	0	0	0	0	0	0	0	0	0	0	1	0	0	0	0	0	0	0	0	0	0	0	0	0	0	0	0	0	0	0	0	0	0	0	0	0	0	0	0
d__Bacteria	k__Bacteria	p__Actinobacteria	c__Actinobacteria	o__Solirubrobacterales_c__Actinobacteria	f__Conexibacteraceae_o__Solirubrobacterales	g__Conexibacter_f__Conexibacteraceae	s__Assigned_species51_g__Conexibacter	OTU3932	0	0	0	0	0	0	0	0	0	0	0	0	0	0	0	0	0	0	0	0	0	0	0	0	0	0	0	0	0	0	0	0	0	0	0	0	0	0	0	0	0
d__Bacteria	k__Bacteria	p__Chloroflexi	c__Dehalococcoidia	o__Dehalococcoidales_c__Dehalococcoidia	f__Dehalococcoidaceae_o__Dehalococcoidales_c__Dehalococcoidia	g__Dehalococcoides_f__Dehalococcoidaceae_o__Dehalococcoidales	s__Assigned_species74_g__Dehalococcoides	OTU4328	0	0	0	0	0	0	0	0	0	0	0	0	0	0	0	0	0	0	0	0	0	0	0	0	0	0	0	0	0	0	0	0	0	0	0	0	0	0	0	0	0
d__Bacteria	k__Bacteria	p__Bacteroidetes	c__Bacteroidia	o__Bacteroidales	f__Porphyromonadaceae	g__Barnesiella	s__unclassified_g__Barnesiella	OTU3038	0	0	0	0	0	0	0	0	0	0	0	0	0	0	0	0	0	0	0	0	0	0	0	0	0	0	0	0	0	0	0	0	0	0	0	0	0	0	0	0	0
d__Bacteria	k__Bacteria	p__Actinobacteria	c__Actinobacteria	o__Actinomycetales	f__Brevibacteriaceae	g__Brevibacterium	s__unclassified_g__Brevibacterium	OTU4267	0	0	0	0	0	0	0	0	0	0	0	0	0	0	0	0	0	0	0	0	0	0	0	0	0	0	0	0	0	0	0	0	0	0	0	0	0	0	0	0	0
d__Bacteria	k__Bacteria	p__Bacteroidetes	c__unclassified_p__Bacteroidetes	o__unclassified_p__Bacteroidetes	f__unclassified_p__Bacteroidetes	g__unclassified_p__Bacteroidetes	s__unclassified_p__Bacteroidetes	OTU1375	0	0	0	0	0	0	0	0	0	0	0	0	0	0	0	6	0	0	0	0	0	0	0	0	0	0	0	0	0	0	0	0	0	0	0	0	0	0	0	0	0
d__Bacteria	k__Bacteria	p__Proteobacteria	c__Alphaproteobacteria	o__Rhodospirillales	f__Acetobacteraceae	g__Roseomonas	s__Assigned_species76_g__Roseomonas	OTU294	0	0	1	1	3	0	0	0	0	0	0	0	0	0	0	0	0	0	0	0	0	0	0	0	0	0	0	0	0	0	0	0	0	0	0	0	0	0	0	0	0
d__Bacteria	k__Bacteria	p__Proteobacteria	c__Deltaproteobacteria	o__Syntrophobacterales	f__Syntrophaceae	g__Desulfomonile	s__Assigned_species37_g__Desulfomonile	OTU2365	0	0	0	0	0	0	0	0	0	0	0	0	0	0	0	0	0	0	0	0	0	0	0	0	0	0	0	0	0	0	0	0	0	0	6	0	0	0	0	0	0
d__Bacteria	k__Bacteria	p__Proteobacteria	c__Deltaproteobacteria	o__Syntrophobacterales	f__Syntrophobacteraceae	g__unclassified_f__Syntrophobacteraceae	s__unclassified_f__Syntrophobacteraceae	OTU430	0	0	17	23	20	0	0	0	0	0	0	0	0	0	0	0	0	0	0	0	0	0	0	0	0	0	0	0	0	0	0	0	0	0	0	0	0	0	0	0	0
d__Bacteria	k__Bacteria	p__Bacteroidetes	c__Flavobacteriia	o__Flavobacteriales	f__unclassified_o__Flavobacteriales	g__unclassified_o__Flavobacteriales	s__unclassified_o__Flavobacteriales	OTU1517	0	0	0	0	0	0	0	0	0	0	0	0	0	0	0	0	3	0	0	7	0	0	0	0	0	0	0	0	0	0	0	0	0	0	0	0	0	0	0	0	0
d__Bacteria	k__Bacteria	p__OD1	c__Unknown_class_p__OD1	o__Unknown_order_c__Unknown_class_p__OD1	f__Unknown_family_o__Unknown_order_c__Unknown_class_p__OD1	g__unclassified_f__Unknown_family_o__Unknown_order_c__Unknown_class_p__OD1	s__unclassified_f__Unknown_family_o__Unknown_order_c__Unknown_class_p__OD1	OTU483	0	0	0	2	0	0	0	0	0	0	0	0	0	0	0	0	0	0	0	0	0	0	0	0	0	0	0	0	0	0	0	0	0	0	0	0	0	0	0	0	0
d__Bacteria	k__Bacteria	p__unclassified_k__Bacteria	c__unclassified_k__Bacteria	o__unclassified_k__Bacteria	f__unclassified_k__Bacteria	g__unclassified_k__Bacteria	s__unclassified_k__Bacteria	OTU2120	0	0	0	0	0	0	0	0	0	0	0	0	0	0	0	0	0	0	0	0	0	0	0	0	0	0	0	0	0	0	0	6	0	0	0	0	0	0	0	0	0
d__Bacteria	k__Bacteria	p__Proteobacteria	c__Deltaproteobacteria	o__Bdellovibrionales	f__Bdellovibrionaceae	g__Bdellovibrio	s__Assigned_species50_g__Bdellovibrio	OTU1270	0	0	0	0	0	0	0	0	0	0	0	0	0	0	10	0	0	0	0	0	0	0	0	0	0	0	0	0	0	0	0	0	0	0	0	0	0	0	0	0	0
d__Bacteria	k__Bacteria	p__Bacteroidetes	c__Bacteroidia	o__Bacteroidales	f__Prevotellaceae	g__Prevotella_f__Prevotellaceae	s__Prevotella_melaninogenica	OTU647	0	0	0	0	0	72	0	0	0	0	0	0	0	0	0	0	0	0	0	25	0	0	0	0	0	0	0	0	0	0	0	0	0	0	0	0	0	0	0	0	0
d__Bacteria	k__Bacteria	p__Bacteroidetes	c__Sphingobacteriia	o__Sphingobacteriales	f__Sphingobacteriaceae	g__Sphingobacterium	s__Sphingobacterium_mizutaii	OTU652	0	0	1	0	0	55	4	0	0	9	0	0	11	2	0	13	0	0	0	8	6	7	0	0	0	24	0	8	32	0	7	0	17	0	0	0	0	0	0	0	0
d__Bacteria	k__Bacteria	p__Proteobacteria	c__Deltaproteobacteria	o__Myxococcales	f__Polyangiaceae	g__Byssovorax	s__Assigned_species25_g__Byssovorax	OTU727	0	0	0	0	0	0	5	0	0	0	0	0	0	0	0	0	0	0	0	0	0	0	0	0	0	0	0	0	0	0	0	0	0	0	0	0	0	0	0	0	0
d__Bacteria	k__Bacteria	p__Bacteroidetes	c__Bacteroidia	o__Bacteroidales	f__Unknown_family_o__Bacteroidales	g__Assigned_genus1302_f__Unknown_family	s__Assigned_species1_g__Assigned_genus1302	OTU2412	0	0	0	0	0	0	0	0	0	0	0	0	0	0	0	0	0	0	0	0	0	0	0	0	0	0	0	0	0	0	0	0	0	0	4	0	0	0	0	0	0
d__Bacteria	k__Bacteria	p__Proteobacteria	c__Deltaproteobacteria	o__Desulfobacterales	f__Desulfobulbaceae	g__unclassified_f__Desulfobulbaceae	s__unclassified_f__Desulfobulbaceae	OTU2373	0	0	0	0	0	0	0	0	0	0	0	0	0	0	0	0	0	0	0	0	0	0	0	0	0	0	0	0	0	0	0	0	0	0	1	0	0	0	0	0	0
d__Bacteria	k__Bacteria	p__Bacteroidetes	c__Bacteroidia	o__Bacteroidales	f__S24_7	g__unclassified_f__S24_7	s__unclassified_f__S24_7	OTU1372	0	0	0	0	0	0	0	0	0	0	0	0	0	0	0	7	0	0	0	0	0	0	0	0	0	0	0	0	0	0	0	0	0	0	0	0	0	0	0	0	0
d__Bacteria	k__Bacteria	p__OD1	c__ZB2	o__Unknown_order_c__ZB2	f__Unknown_family_o__Unknown_order_c__ZB2	g__Assigned_genus33_f__Unknown_family_o__Unknown_order_c__ZB2	s__Assigned_species1_g__Assigned_genus33_f__Unknown_family_o__Unknown_order_c__ZB2	OTU4640	0	0	0	0	0	10	10	9	6	5	21	3	14	18	21	33	33	23	16	8	11	26	0	21	29	19	14	4	60	59	25	9	27	15	17	42	7	42	6	3	45
d__Bacteria	k__Bacteria	p__Proteobacteria	c__Deltaproteobacteria	o__Myxococcales	f__0319_6G20	g__Assigned_genus27_f__0319_6G20	s__unclassified_g__Assigned_genus27_f__0319_6G20	OTU1960	0	0	0	0	0	0	8	6	5	0	7	46	30	12	14	22	6	7	21	43	2	8	30	11	27	0	14	20	18	5	6	6	31	19	8	42	14	2	2	6	22
d__Bacteria	k__Bacteria	p__Firmicutes	c__Bacilli	o__Bacillales	f__Thermoactinomycetaceae	g__unclassified_f__Thermoactinomycetaceae	s__unclassified_f__Thermoactinomycetaceae	OTU3917	0	0	0	0	0	0	0	0	0	0	0	0	0	0	0	0	0	0	0	0	0	0	0	0	0	0	0	0	0	0	0	0	0	0	0	0	0	0	0	0	0
d__Bacteria	k__Bacteria	p__Firmicutes	c__Bacilli	o__Lactobacillales	f__Carnobacteriaceae	g__Atopostipes	s__unclassified_g__Atopostipes	OTU4650	0	0	0	0	0	0	0	0	0	0	0	0	0	0	0	0	0	0	0	0	0	0	0	0	0	0	0	0	0	0	0	0	0	0	0	0	0	0	0	0	0
d__Bacteria	k__Bacteria	p__Gemmatimonadetes	c__Gemm_5	o__Unknown_order_c__Gemm_5	f__Unknown_family_o__Unknown_order_c__Gemm_5	g__Assigned_genus36_f__Unknown_family_o__Unknown_order_c__Gemm_5	s__Assigned_species1_g__Assigned_genus36_f__Unknown_family_o__Unknown_order_c__Gemm_5	OTU946	0	0	0	0	0	0	0	0	0	0	0	15	0	0	0	0	0	0	0	0	0	0	0	0	0	0	0	0	0	0	0	0	0	0	0	0	0	0	0	0	0
d__Bacteria	k__Bacteria	p__Firmicutes	c__Clostridia	o__MBA08	f__Unknown_family_o__MBA08	g__Assigned_genus7_f__Unknown_family_o__MBA08	s__unclassified_g__Assigned_genus7_f__Unknown_family_o__MBA08	OTU457	0	0	12	10	3	0	0	0	0	0	0	0	0	0	0	0	0	0	0	0	0	0	0	0	0	0	0	0	0	0	0	0	0	0	0	0	0	0	0	0	0
d__Bacteria	k__Bacteria	p__Bacteroidetes	c__Sphingobacteriia	o__Sphingobacteriales	f__Unknown_family_o__Sphingobacteriales	g__unclassified_f__Unknown_family_o__Sphingobacteriales	s__unclassified_f__Unknown_family_o__Sphingobacteriales	OTU1893	0	0	1	0	0	0	0	0	0	0	0	0	0	0	0	4	0	0	0	14	0	0	0	0	0	0	4	0	0	0	0	0	0	0	0	0	0	0	0	0	0
d__Bacteria	k__Bacteria	p__TM7	c__Unknown_class_p__TM7	o__Unknown_order_c__Unknown_class_p__TM7	f__Unknown_family_o__Unknown_order_c__Unknown_class_p__TM7	g__unclassified_f__Unknown_family_o__Unknown_order_c__Unknown_class_p__TM7	s__unclassified_f__Unknown_family_o__Unknown_order_c__Unknown_class_p__TM7	OTU3467	0	0	0	0	0	0	0	0	0	0	0	0	0	5	3	4	0	0	3	0	0	0	0	0	0	0	0	1	0	0	0	0	0	0	0	0	0	0	0	0	0
d__Bacteria	k__Bacteria	p__Nitrospirae	c__Nitrospira	o__Nitrospirales	f__0319_6A21	g__Assigned_genus20_f__0319_6A21	s__Assigned_species2_g__Assigned_genus20_f__0319_6A21	OTU3006	0	0	0	0	1	0	0	0	0	0	0	0	0	0	0	0	0	0	0	0	0	0	0	0	0	0	0	0	0	0	0	0	0	0	0	0	0	0	0	0	0
d__Bacteria	k__Bacteria	p__Bacteroidetes	c__Cytophagia	o__Cytophagales	f__Flammeovirgaceae	g__Assigned_genus60_f__Flammeovirgaceae	s__Assigned_species1_g__Assigned_genus60_f__Flammeovirgaceae	OTU4059	0	0	0	0	0	0	0	0	0	0	0	0	0	0	0	0	0	0	0	0	0	0	0	0	0	0	0	0	0	0	0	0	0	0	0	0	0	0	0	0	0
d__Bacteria	k__Bacteria	p__Bacteroidetes	c__Sphingobacteriia	o__Sphingobacteriales	f__Saprospiraceae_o__Sphingobacteriales	g__Haliscomenobacter_f__Saprospiraceae_o__Sphingobacteriales	s__unclassified_g__Haliscomenobacter_f__Saprospiraceae_o__Sphingobacteriales	OTU455	0	0	6	4	2	0	0	0	0	0	0	0	0	0	0	0	0	0	0	0	0	0	0	0	0	0	0	0	0	0	0	0	0	0	0	0	0	0	0	0	0
d__Bacteria	k__Bacteria	p__WS3	c__PRR_12	o__Sediment_1	f__Unknown_family_o__Sediment_1	g__Assigned_genus8_f__Unknown_family_o__Sediment_1	s__unclassified_g__Assigned_genus8_f__Unknown_family_o__Sediment_1	OTU1201	0	0	0	0	0	0	0	0	0	0	0	0	0	6	0	0	0	0	0	0	0	0	0	0	0	0	0	0	0	0	0	0	0	0	0	0	0	0	0	0	0
d__Bacteria	k__Bacteria	p__Firmicutes	c__Bacilli	o__Bacillales	f__Staphylococcaceae	g__Jeotgalicoccus	s__Jeotgalicoccus_psychrophilus_g__Jeotgalicoccus	OTU801	0	0	0	0	0	0	0	0	3	0	0	0	0	0	0	0	0	0	0	0	0	0	0	0	0	0	6	0	0	0	0	0	0	0	0	0	0	0	0	0	0
d__Bacteria	k__Bacteria	p__Chloroflexi	c__Chloroflexi	o__Chloroflexales_c__Chloroflexi	f__FFCH7168	g__Assigned_genus2_f__FFCH7168	s__Assigned_species1_g__Assigned_genus2_f__FFCH7168	OTU3700	0	0	0	0	0	0	0	0	0	0	0	0	0	0	0	0	0	0	0	0	0	0	0	0	0	0	0	0	0	0	0	0	0	0	0	0	0	0	0	0	0
d__Bacteria	k__Bacteria	p__Chlamydiae	c__Chlamydiia	o__Chlamydiales	f__Parachlamydiaceae	g__Neochlamydia	s__Neochlamydia_hartmannellae	OTU1508	0	0	0	0	0	0	0	0	0	0	0	0	0	0	0	0	0	0	3	0	0	0	0	0	0	0	0	0	0	0	0	0	0	0	0	0	0	0	0	0	0
d__Bacteria	k__Bacteria	p__Bacteroidetes	c__Bacteroidia	o__Bacteroidales	f__Unknown_family_o__Bacteroidales	g__unclassified_f__Unknown_family_o__Bacteroidales	s__unclassified_f__Unknown_family_o__Bacteroidales	OTU423	0	0	0	0	0	0	0	0	0	0	0	0	0	0	0	0	0	0	0	0	0	0	0	0	0	0	0	0	0	0	0	0	0	0	0	0	0	0	0	0	0
d__Bacteria	k__Bacteria	p__Proteobacteria	c__Alphaproteobacteria	o__Rhodospirillales	f__Unknown_family_o__Rhodospirillales	g__Assigned_genus57_f__Unknown_family_o__Rhodospirillales	s__unclassified_g__Assigned_genus57_f__Unknown_family_o__Rhodospirillales	OTU628	0	0	0	0	0	5	0	0	0	0	0	0	0	0	0	0	0	0	0	0	0	0	0	0	0	0	0	0	0	0	0	0	0	0	0	0	0	0	0	0	0
d__Bacteria	k__Bacteria	p__Chloroflexi	c__Anaerolineae	o__SBR1031	f__oc28	g__Assigned_genus12_f__oc28	s__Assigned_species1_g__Assigned_genus12_f__oc28	OTU381	0	0	2	2	1	0	0	0	0	0	0	0	0	0	0	0	0	0	0	0	0	0	0	0	0	0	0	0	0	0	0	0	0	0	0	0	0	0	0	0	0
d__Bacteria	k__Bacteria	p__Verrucomicrobia	c__Unknown_class_p__Verrucomicrobia	o__Unknown_order_c__Unknown_class_p__Verrucomicrobia	f__Unknown_family_o__Unknown_order_c__Unknown_class_p__Verrucomicrobia	g__Assigned_genus34_f__Unknown_family_o__Unknown_order_c__Unknown_class_p__Verrucomicrobia	s__Assigned_species1_g__Assigned_genus34_f__Unknown_family_o__Unknown_order_c__Unknown_class_p__Verrucomicrobia	OTU2595	0	0	0	0	0	0	0	0	0	0	0	0	0	0	0	0	0	0	0	0	0	0	0	0	0	0	0	0	0	0	0	0	0	0	0	0	12	0	0	0	0
d__Bacteria	k__Bacteria	p__Firmicutes	c__Clostridia	o__Clostridiales	f__Ruminococcaceae	g__Assigned_genus3340_f__Ruminococcaceae	s__Assigned_species3_g__Assigned_genus3340_f__Ruminococcaceae	OTU4722	0	0	0	0	0	0	0	0	0	0	0	0	0	0	0	0	0	0	0	0	0	0	0	0	0	0	0	0	0	0	0	0	0	0	0	0	0	0	0	0	0
d__Bacteria	k__Bacteria	p__Bacteroidetes	c__Cytophagia	o__Cytophagales	f__Flammeovirgaceae	g__unclassified_f__Flammeovirgaceae	s__unclassified_f__Flammeovirgaceae	OTU2257	0	0	0	0	0	0	0	0	0	0	0	0	0	0	0	0	0	0	0	0	0	0	0	0	0	0	0	0	0	0	0	0	13	0	0	0	0	0	0	0	0
d__Bacteria	k__Bacteria	p__Bacteroidetes	c__Bacteroidia	o__Bacteroidales	f__Porphyromonadaceae	g__Dysgonomonas	s__Dysgonomonas_capnocytophagoides	OTU1886	0	0	0	0	0	0	0	0	0	0	0	0	0	0	0	0	0	0	0	0	0	0	0	0	0	0	3	0	0	0	0	0	0	0	0	0	0	0	0	0	0
d__Bacteria	k__Bacteria	p__Firmicutes	c__Clostridia	o__Clostridiales	f__Tissierellaceae	g__GW_34	s__GW_34_Unknown	OTU131	0	0	666	972	717	0	0	0	0	0	0	0	0	0	0	0	0	0	0	0	0	0	0	0	0	0	0	0	0	0	0	0	0	0	0	0	0	0	0	0	0
d__Bacteria	k__Bacteria	p__Bacteroidetes	c__Bacteroidia	o__Bacteroidales	f__Porphyromonadaceae	g__Barnesiella	s__unclassified_g__Barnesiella	OTU118	0	0	5	0	0	0	0	0	0	0	0	0	0	0	0	0	0	0	0	0	0	0	0	0	0	0	0	0	0	0	0	0	0	0	0	0	0	0	0	0	0
d__Bacteria	k__Bacteria	p__NKB19	c__TSBW08	o__Unknown_order_c__TSBW08	f__Unknown_family_o__Unknown_order_c__TSBW08	g__Assigned_genus16_f__Unknown_family_o__Unknown_order_c__TSBW08	s__Assigned_species1_g__Assigned_genus16_f__Unknown_family_o__Unknown_order_c__TSBW08	OTU2232	0	0	0	0	0	0	0	0	0	0	0	0	0	0	0	0	0	0	0	0	0	0	0	0	0	0	0	0	0	0	0	7	0	0	0	0	0	0	0	0	0
d__Bacteria	k__Bacteria	p__Planctomycetes	c__Phycisphaerae	o__WD2101	f__Unknown_family_o__WD2101	g__Assigned_genus69_f__Unknown_family_o__WD2101	s__Assigned_species2_g__Assigned_genus69_f__Unknown_family_o__WD2101	OTU2834	0	0	0	0	0	0	0	0	0	0	0	0	0	0	0	0	0	0	0	0	0	0	0	0	0	0	0	0	0	0	0	0	0	0	0	0	0	0	0	0	0
d__Bacteria	k__Bacteria	p__Chloroflexi	c__Anaerolineae	o__SBR1031	f__A4b	g__Assigned_genus124_f__A4b	s__Assigned_species1_g__Assigned_genus124_f__A4b	OTU413	0	0	3	4	5	0	0	0	0	0	0	0	0	0	0	0	0	0	0	0	0	0	0	0	0	0	0	0	0	0	0	0	0	0	0	0	0	0	0	0	0
d__Bacteria	k__Bacteria	p__Firmicutes	c__Bacilli	o__Bacillales	f__Paenibacillaceae	g__Ammoniphilus	s__Assigned_species9_g__Ammoniphilus	OTU818	0	0	0	0	0	0	0	0	3	0	0	0	0	0	0	0	0	0	0	0	0	0	0	0	0	0	0	0	0	0	0	0	0	0	0	0	0	0	0	0	0
d__Bacteria	k__Bacteria	p__Proteobacteria	c__Betaproteobacteria	o__Neisseriales	f__Neisseriaceae	g__Formivibrio	s__Formivibrio_citricus	OTU1455	0	0	0	0	0	0	0	0	0	0	0	0	0	0	0	0	0	0	4	0	0	0	0	0	0	0	0	0	0	0	0	0	0	0	0	0	0	0	0	0	0
d__Bacteria	k__Bacteria	p__Actinobacteria	c__Actinobacteria	o__Actinomycetales	f__Sporichthyaceae	g__Sporichthya	s__Assigned_species18_g__Sporichthya	OTU3706	0	0	0	0	0	0	0	0	0	0	0	0	6	0	0	0	0	0	0	0	0	0	0	0	0	0	0	0	0	0	0	0	0	0	0	0	0	1	0	0	0
d__Bacteria	k__Bacteria	p__Proteobacteria	c__Betaproteobacteria	o__Burkholderiales	f__Comamonadaceae	g__Caenimonas	s__Assigned_species26_g__Caenimonas	OTU1153	0	0	0	0	0	6	0	1	6	22	6	35	6	14	15	17	11	7	26	39	0	31	1	0	1	0	0	0	0	0	0	16	0	12	0	0	0	11	0	0	2
d__Bacteria	k__Bacteria	p__Bacteroidetes	c__Bacteroidia	o__Bacteroidales	f__Porphyromonadaceae	g__unclassified_f__Porphyromonadaceae	s__unclassified_f__Porphyromonadaceae	OTU4062	0	0	0	0	0	0	0	0	0	0	0	0	0	0	0	0	0	0	0	0	0	0	0	0	0	0	0	0	0	0	0	0	0	0	0	0	0	0	0	0	0
d__Bacteria	k__Bacteria	p__Proteobacteria	c__Deltaproteobacteria	o__Desulfobacterales	f__Desulfobulbaceae	g__unclassified_f__Desulfobulbaceae	s__unclassified_f__Desulfobulbaceae	OTU2125	0	0	0	0	0	0	0	0	0	0	0	0	0	0	0	0	0	0	0	0	0	0	0	0	0	0	0	0	0	0	0	9	0	0	0	0	7	0	0	0	0
d__Bacteria	k__Bacteria	p__Cyanobacteria	c__Oscillatoriophycideae	o__Chroococcales	f__Xenococcaceae	g__Assigned_genus120_f__Xenococcaceae	s__unclassified_g__Assigned_genus120_f__Xenococcaceae	OTU4371	0	0	0	0	0	0	0	0	0	0	0	0	0	0	0	0	0	0	0	0	0	0	0	0	0	0	0	0	0	0	0	0	0	0	0	0	0	0	0	0	0
d__Bacteria	k__Bacteria	p__Actinobacteria	c__Actinobacteria	o__Actinomycetales	f__Microbacteriaceae	g__Leifsonia	s__Assigned_species23_g__Leifsonia	OTU1903	0	2	1	7	4	0	1	0	0	42	3	6	8	3	3	10	0	3	27	0	0	4	0	0	7	0	20	1	0	0	26	6	0	7	16	0	0	0	0	0	11
d__Bacteria	k__Bacteria	p__Firmicutes	c__Clostridia	o__Clostridiales	f__Tissierellaceae	g__Sedimentibacter_f__Tissierellaceae	s__unclassified_g__Sedimentibacter_f__Tissierellaceae	OTU167	0	0	1	3	1	0	0	0	0	0	0	0	0	0	0	0	0	0	0	0	0	0	0	0	0	0	0	0	0	0	0	0	0	0	0	0	0	0	0	0	0
d__Bacteria	k__Bacteria	p__TM7	c__TM7_1	o__Unknown_order_c__TM7_1	f__Unknown_family_o__Unknown_order_c__TM7_1	g__Assigned_genus151_f__Unknown_family_o__Unknown_order_c__TM7_1	s__Assigned_species1_g__Assigned_genus151_f__Unknown_family_o__Unknown_order_c__TM7_1	OTU1146	0	0	0	0	0	0	0	0	0	0	0	0	10	0	0	0	0	0	0	0	0	0	0	0	0	0	0	0	0	0	0	0	0	0	0	0	0	0	0	0	0
d__Bacteria	k__Bacteria	p__Firmicutes	c__Clostridia	o__Clostridiales	f__Unknown_species_o__Clostridiales	g__Finegoldia_f__Unknown_species	s__Finegoldia_magna	OTU779	0	0	0	0	0	0	0	3	0	0	0	0	0	0	0	0	0	0	0	0	0	0	0	0	0	0	0	0	0	0	0	0	0	0	0	0	0	0	0	0	0
d__Bacteria	k__Bacteria	p__TM7	c__TM7_1	o__Unknown_order_c__TM7_1	f__Unknown_family_o__Unknown_order_c__TM7_1	g__unclassified_f__Unknown_family_o__Unknown_order_c__TM7_1	s__unclassified_f__Unknown_family_o__Unknown_order_c__TM7_1	OTU2885	0	0	0	0	0	0	0	0	0	0	0	0	0	0	0	0	0	0	0	0	0	0	0	0	0	0	0	0	0	0	0	0	0	0	0	0	0	0	0	0	0
d__Bacteria	k__Bacteria	p__Cyanobacteria	c__Nostocophycideae	o__Nostocales	f__Nostocaceae	g__unclassified_f__Nostocaceae	s__unclassified_f__Nostocaceae	OTU1897	0	0	0	0	0	0	0	0	0	0	0	0	0	0	0	0	0	0	0	0	0	0	0	0	0	0	7	0	0	0	0	0	0	0	0	0	0	0	0	0	0
d__Bacteria	k__Bacteria	p__Proteobacteria	c__Gammaproteobacteria	o__Xanthomonadales	f__Xanthomonadaceae	g__Dyella	s__unclassified_g__Dyella	OTU576	2	0	4	2	2	21	4	9	15	21	0	10	5	16	26	19	35	8	5	0	21	10	0	7	12	55	14	12	30	23	14	10	7	7	5	40	24	20	0	4	19
d__Bacteria	k__Bacteria	p__Proteobacteria	c__Gammaproteobacteria	o__Legionellales	f__Legionellaceae	g__Legionella	s__unclassified_g__Legionella	OTU2547	0	0	0	0	0	0	0	0	2	0	1	0	0	0	0	0	0	0	0	0	0	0	0	1	0	0	0	0	0	0	23	0	0	0	2	0	1	5	0	0	0
d__Bacteria	k__Bacteria	p__Bacteroidetes	c__Bacteroidia	o__Bacteroidales	f__Prevotellaceae	g__Prevotella_f__Prevotellaceae	s__unclassified_g__Prevotella_f__Prevotellaceae	OTU852	0	0	0	0	0	0	0	0	0	9	0	0	0	0	0	0	0	0	0	0	0	0	0	0	0	0	0	0	0	0	0	0	0	0	0	0	0	0	0	0	0
d__Bacteria	k__Bacteria	p__Chloroflexi	c__Anaerolineae	o__SJA_15	f__Unknown_family_o__SJA_15	g__unclassified_f__Unknown_family_o__SJA_15	s__unclassified_f__Unknown_family_o__SJA_15	OTU2114	0	0	0	0	0	0	0	0	0	0	0	0	0	0	0	0	0	0	0	0	0	0	0	0	0	0	0	0	0	0	0	5	0	0	0	0	0	0	0	0	0
d__Bacteria	k__Bacteria	p__Proteobacteria	c__Deltaproteobacteria	o__Myxococcales	f__Polyangiaceae	g__Byssovorax	s__unclassified_g__Byssovorax	OTU1568	0	0	0	0	0	0	0	0	0	0	0	0	0	0	0	0	0	0	0	0	4	0	0	0	0	0	0	0	0	0	0	0	0	0	0	0	0	0	0	0	0
d__Bacteria	k__Bacteria	p__Proteobacteria	c__Deltaproteobacteria	o__Desulfobacterales	f__Desulfobulbaceae	g__Assigned_genus201_f__Desulfobulbaceae	s__Assigned_species1_g__Assigned_genus201_f__Desulfobulbaceae	OTU1171	0	0	0	0	0	0	0	0	0	0	0	0	15	0	0	0	0	0	0	0	0	0	0	0	0	0	0	0	0	0	0	0	0	0	0	0	0	0	0	0	0
d__Bacteria	k__Bacteria	p__Chloroflexi	c__Anaerolineae	o__Anaerolineales	f__Anaerolineaceae	g__Assigned_genus287_f__Anaerolineaceae	s__Assigned_species1_g__Assigned_genus287_f__Anaerolineaceae	OTU135	0	0	6	12	4	0	0	0	0	0	0	0	0	0	0	0	0	0	0	0	0	0	0	0	0	0	0	0	0	0	0	0	0	0	0	0	0	0	0	0	0
d__Bacteria	k__Bacteria	p__Proteobacteria	c__Alphaproteobacteria	o__Rhodospirillales	f__Rhodospirillaceae	g__unclassified_f__Rhodospirillaceae	s__unclassified_f__Rhodospirillaceae	OTU1279	0	0	0	0	0	0	0	0	0	0	0	0	0	0	8	0	0	0	0	0	0	0	0	0	0	0	0	0	0	0	0	0	0	0	0	0	0	0	0	0	0
d__Bacteria	k__Bacteria	p__Verrucomicrobia	c__Pedosphaerae	o__Pedosphaerales	f__Ellin515	g__unclassified_f__Ellin515	s__unclassified_f__Ellin515	OTU2375	0	0	0	0	0	0	0	0	0	0	0	0	0	0	0	0	0	0	0	0	0	0	0	0	0	0	0	0	0	0	0	0	0	0	2	0	0	0	0	0	0
d__Bacteria	k__Bacteria	p__Actinobacteria	c__Acidimicrobiia	o__Acidimicrobiales_c__Acidimicrobiia	f__Unknown_family_o__Acidimicrobiales	g__unclassified_f__Unknown_family_o__Acidimicrobiales	s__unclassified_f__Unknown_family_o__Acidimicrobiales	OTU2494	0	0	0	0	0	0	0	0	0	3	0	9	0	0	6	0	9	0	0	0	5	0	0	0	0	0	0	0	0	2	0	0	0	0	0	0	5	0	0	0	0
d__Bacteria	k__Bacteria	p__Proteobacteria	c__Gammaproteobacteria	o__Xanthomonadales	f__Sinobacteraceae	g__Steroidobacter	s__Assigned_species360_g__Steroidobacter	OTU4541	0	0	0	0	0	0	0	0	0	0	0	0	0	0	0	0	0	0	0	0	0	0	0	0	0	0	0	3	0	0	0	0	0	0	0	0	0	4	0	5	0
d__Bacteria	k__Bacteria	p__Firmicutes	c__Bacilli	o__Lactobacillales	f__Leuconostocaceae	g__Weissella	s__Weissella_confusa	OTU950	0	1	1	0	0	0	2	54	10	1	0	71	2	11	2	0	6	1	13	2	11	2	0	0	2	2	2	1	0	5	126	7	5	0	0	0	16	0	0	0	0
d__Bacteria	k__Bacteria	p__Firmicutes	c__Clostridia	o__Clostridiales	f__Tissierellaceae	g__Anaerococcus_f__Tissierellaceae	s__Assigned_species428_g__Anaerococcus	OTU94	0	1	0	0	0	0	0	0	0	0	0	0	0	0	0	0	0	0	0	0	0	0	0	0	0	0	0	0	0	0	0	0	0	0	0	0	0	0	0	0	0
d__Bacteria	k__Bacteria	p__Ignavibacteriae	c__Ignavibacteria_p__Ignavibacteriae	o__Ignavibacteriales_c__Ignavibacteria	f__Ignavibacteriaceae_o__Ignavibacteriales	g__Ignavibacterium_f__Ignavibacteriaceae	s__unclassified_g__Ignavibacterium_f__Ignavibacteriaceae	OTU1255	0	0	0	0	0	0	0	0	0	0	0	0	0	0	3	1	0	0	0	0	4	0	0	0	0	0	0	0	0	0	0	0	0	0	0	0	0	0	0	0	0
d__Bacteria	k__Bacteria	p__Synergistetes	c__Synergistia	o__Synergistales	f__Synergistaceae	g__vadinCA02	s__vadinCA02_Unknown	OTU132	0	0	1	0	0	0	0	0	0	0	0	0	0	0	0	0	0	0	0	0	0	0	0	0	0	0	0	0	0	0	0	0	0	0	0	0	0	0	0	0	0
d__Bacteria	k__Bacteria	p__Firmicutes	c__Clostridia	o__Clostridiales	f__Peptococcaceae_1	g__Desulfonispora	s__unclassified_g__Desulfonispora	OTU352	0	0	3	8	9	0	0	0	0	0	0	0	0	0	0	0	0	0	0	0	0	0	0	0	0	0	0	0	0	0	0	0	0	0	0	0	0	0	0	0	0
d__Bacteria	k__Bacteria	p__Spirochaetes	c__Spirochaetia	o__Spirochaetales_c__Spirochaetia	f__Spirochaetaceae_o__Spirochaetales_c__Spirochaetia	g__Spirochaeta_f__Spirochaetaceae_o__Spirochaetales	s__unclassified_g__Spirochaeta_f__Spirochaetaceae_o__Spirochaetales	OTU1151	0	0	0	0	0	0	0	0	0	0	0	0	4	0	0	0	0	0	0	0	0	0	0	0	0	0	0	0	0	0	0	0	0	0	0	0	0	0	0	0	0
d__Bacteria	k__Bacteria	p__Actinobacteria	c__Actinobacteria	o__Coriobacteriales_c__Actinobacteria	f__Coriobacteriaceae_o__Coriobacteriales	g__Paraeggerthella	s__Paraeggerthella_hongkongensis	OTU160	0	0	21	24	12	0	0	0	0	0	0	0	0	0	0	0	0	0	0	0	0	0	0	0	0	0	0	0	0	0	0	0	0	0	0	0	0	0	0	0	0
d__Bacteria	k__Bacteria	p__Firmicutes	c__Clostridia	o__Clostridiales	f__Clostridiaceae	g__Oxobacter_f__Clostridiaceae	s__unclassified_g__Oxobacter_f__Clostridiaceae	OTU3669	0	0	0	0	0	0	0	0	0	0	0	0	0	0	0	0	0	0	0	0	0	0	0	0	0	0	0	0	0	0	0	0	0	0	0	0	0	0	0	0	0
d__Bacteria	k__Bacteria	p__Actinobacteria	c__Actinobacteria	o__Actinomycetales	f__Unknown_family_o__Actinomycetales	g__Assigned_genus72_f__Unknown_family_o__Actinomycetales	s__Assigned_species1_g__Assigned_genus72_f__Unknown_family_o__Actinomycetales	OTU2672	0	0	0	0	0	0	0	0	0	0	0	0	0	0	0	0	0	0	0	0	0	0	0	0	0	0	0	0	0	0	0	0	0	0	0	0	0	0	0	0	2
d__Bacteria	k__Bacteria	p__Proteobacteria	c__Gammaproteobacteria	o__Alteromonadales	f__Shewanellaceae	g__Shewanella	s__Shewanella_decolorationis	OTU851	0	0	0	0	0	13	0	0	0	4	0	0	0	0	0	0	0	0	0	0	25	0	0	0	0	0	0	1	0	0	0	0	0	0	0	0	0	0	0	0	0
d__Bacteria	k__Bacteria	p__Proteobacteria	c__Gammaproteobacteria	o__Alteromonadales	f__Alteromonadaceae	g__Cellvibrio_f__Alteromonadaceae	s__unclassified_g__Cellvibrio_f__Alteromonadaceae	OTU4124	0	0	0	0	0	0	0	0	0	0	0	0	0	0	0	0	0	0	0	0	0	0	0	0	0	0	0	0	0	0	0	0	0	0	0	0	0	0	0	0	0
d__Bacteria	k__Bacteria	p__OD1	c__unclassified_p__OD1	o__unclassified_p__OD1	f__unclassified_p__OD1	g__unclassified_p__OD1	s__unclassified_p__OD1	OTU2354	0	0	0	0	0	0	0	0	0	0	0	0	0	0	0	0	0	0	0	0	0	0	0	0	0	0	0	0	0	0	0	0	0	0	1	0	0	0	0	0	0
d__Bacteria	k__Bacteria	p__Bacteroidetes	c__Bacteroidia	o__Bacteroidales	f__Porphyromonadaceae	g__Barnesiella	s__Assigned_species1178_g__Barnesiella	OTU4465	0	0	0	0	0	0	0	0	0	0	0	0	0	0	2	0	0	0	0	2	0	14	0	0	0	0	0	0	0	0	0	0	0	5	0	0	0	0	0	0	0
d__Bacteria	k__Bacteria	p__Firmicutes	c__Clostridia	o__Clostridiales	f__Ruminococcaceae	g__Assigned_genus3322_f__Ruminococcaceae	s__Assigned_species1_g__Assigned_genus3322_f__Ruminococcaceae	OTU1537	0	0	0	0	0	0	0	0	0	0	0	0	0	0	0	0	0	0	0	14	0	0	0	0	0	0	0	0	0	0	0	0	0	0	0	0	0	0	0	0	0
d__Bacteria	k__Bacteria	p__Proteobacteria	c__Gammaproteobacteria	o__Enterobacteriales	f__Enterobacteriaceae	g__Hafnia	s__Hafnia_alvei	OTU4085	0	0	0	0	0	0	0	0	0	0	0	0	0	0	0	0	3	0	0	0	0	0	0	0	0	0	0	0	0	0	0	0	0	0	0	0	0	0	0	0	0
d__Bacteria	k__Bacteria	p__Proteobacteria	c__Gammaproteobacteria	o__Chromatiales	f__Unknown_family_o__Chromatiales	g__unclassified_f__Unknown_family_o__Chromatiales	s__unclassified_f__Unknown_family_o__Chromatiales	OTU786	0	0	0	0	0	0	0	0	4	0	0	0	0	0	0	0	0	0	0	0	0	0	0	0	0	0	0	0	0	0	0	0	0	0	0	0	0	0	0	0	0
d__Bacteria	k__Bacteria	p__Bacteroidetes	c__Bacteroidia	o__Bacteroidales	f__Rikenellaceae	g__Alistipes	s__unclassified_g__Alistipes	OTU1589	0	0	0	0	0	0	0	0	0	0	0	0	0	0	0	0	0	0	0	0	5	0	0	0	0	0	0	0	0	0	0	0	0	0	0	0	0	0	0	0	0
d__Bacteria	k__Bacteria	p__Proteobacteria	c__Deltaproteobacteria	o__Myxococcales	f__Cystobacteraceae	g__Assigned_genus23_f__Cystobacteraceae	s__Assigned_species1_g__Assigned_genus23_f__Cystobacteraceae	OTU3018	0	0	0	0	0	0	0	0	0	0	0	0	0	0	0	0	0	0	0	0	0	0	0	0	0	0	0	0	0	0	0	0	0	0	0	0	0	0	0	0	0
d__Bacteria	k__Bacteria	p__Actinobacteria	c__Acidimicrobiia	o__Acidimicrobiales_c__Acidimicrobiia	f__koll13	g__Assigned_genus79_f__koll13	s__Assigned_species3_g__Assigned_genus79_f__koll13	OTU1128	0	0	0	0	0	0	0	0	0	0	0	0	2	0	0	0	0	0	0	0	0	0	0	0	0	0	0	0	0	0	0	0	0	0	0	0	0	0	0	0	0
d__Bacteria	k__Bacteria	p__Proteobacteria	c__Deltaproteobacteria	o__Desulfovibrionales	f__Desulfovibrionaceae	g__Desulfovibrio	s__unclassified_g__Desulfovibrio	OTU3043	0	0	0	0	0	0	0	0	0	0	0	0	0	0	0	0	0	0	0	0	0	0	0	0	0	0	0	0	0	0	0	0	0	0	0	0	0	0	0	0	0
d__Bacteria	k__Bacteria	p__Proteobacteria	c__Betaproteobacteria	o__Burkholderiales	f__Alcaligenaceae	g__Derxia	s__unclassified_g__Derxia	OTU2380	0	0	0	0	0	0	1	0	0	0	2	0	0	3	0	0	0	0	0	0	0	0	0	0	0	1	0	0	0	0	0	13	4	0	9	0	0	0	0	0	0
d__Bacteria	k__Bacteria	p__Firmicutes	c__Clostridia	o__Clostridiales	f__Ruminococcaceae	g__unclassified_f__Ruminococcaceae	s__unclassified_f__Ruminococcaceae	OTU3694	0	0	0	0	0	0	0	0	0	0	0	0	0	0	0	0	0	0	0	0	0	0	2	0	0	0	0	0	0	0	0	0	0	0	0	0	0	0	0	0	0
d__Bacteria	k__Bacteria	p__Proteobacteria	c__Deltaproteobacteria	o__Bdellovibrionales	f__Bdellovibrionaceae	g__Vampirovibrio	s__Assigned_species254_g__Vampirovibrio	OTU1966	0	0	0	0	0	0	0	0	0	0	0	0	0	0	0	0	0	0	0	0	0	0	0	0	0	0	0	0	0	8	0	0	0	0	0	0	0	0	0	0	0
d__Bacteria	k__Bacteria	p__Firmicutes	c__Clostridia	o__Clostridiales	f__Clostridiaceae	g__Clostridium	s__unclassified_g__Clostridium	OTU267	0	0	9	11	14	0	0	0	0	0	0	0	0	0	0	0	0	0	0	0	0	0	0	0	0	0	0	0	0	0	0	0	0	0	0	0	0	0	0	0	0
d__Bacteria	k__Bacteria	p__Firmicutes	c__Clostridia	o__Clostridiales	f__Clostridiaceae	g__Clostridium	s__unclassified_g__Clostridium	OTU2295	0	0	0	0	0	0	0	0	0	0	0	0	0	0	0	0	0	0	0	0	0	0	0	0	0	0	0	0	0	0	0	0	0	5	0	0	0	0	0	0	0
d__Bacteria	k__Bacteria	p__Proteobacteria	c__Deltaproteobacteria	o__Syntrophobacterales	f__Syntrophaceae	g__Desulfobacca	s__unclassified_g__Desulfobacca	OTU3751	0	0	0	0	0	0	0	0	0	0	0	0	0	0	0	0	0	0	0	0	0	0	0	0	0	0	0	0	0	0	0	0	0	0	0	0	0	0	0	0	0
d__Bacteria	k__Bacteria	p__Acidobacteria	c__Acidobacteria_6	o__iii1_15	f__Unknown_family_o__iii1_15	g__unclassified_f__Unknown_family_o__iii1_15	s__unclassified_f__Unknown_family_o__iii1_15	OTU989	0	0	0	0	0	0	0	0	0	0	0	0	2	0	0	0	0	0	0	0	0	0	0	0	0	0	0	0	0	0	0	0	0	0	0	0	0	0	0	0	0
d__Bacteria	k__Bacteria	p__Bacteroidetes	c__Bacteroidia	o__Bacteroidales	f__Porphyromonadaceae	g__Barnesiella	s__unclassified_g__Barnesiella	OTU3382	0	0	0	1	0	0	0	0	0	0	0	0	0	0	0	0	0	0	0	0	0	0	0	0	0	0	0	0	0	0	0	0	0	0	0	0	0	0	0	0	0
d__Bacteria	k__Bacteria	p__Bacteroidetes	c__Bacteroidia	o__Bacteroidales	f__Porphyromonadaceae	g__Barnesiella	s__unclassified_g__Barnesiella	OTU3381	0	0	0	0	0	0	0	0	0	0	0	0	0	0	0	0	0	0	0	0	0	0	0	0	0	0	0	0	0	0	0	0	0	0	0	0	8	0	0	0	0
d__Bacteria	k__Bacteria	p__Firmicutes	c__Erysipelotrichi	o__Erysipelotrichales_c__Erysipelotrichi	f__Erysipelotrichaceae_o__Erysipelotrichales	g__Assigned_genus105_f__Erysipelotrichaceae	s__Assigned_species1_g__Assigned_genus105_f__Erysipelotrichaceae	OTU1677	0	0	0	0	0	0	0	0	0	0	0	0	0	0	0	0	0	0	0	0	2	0	0	0	0	0	0	0	0	0	0	0	0	0	0	0	0	0	0	0	0
d__Bacteria	k__Bacteria	p__Gemmatimonadetes	c__Gemm_5	o__Unknown_order_c__Gemm_5	f__Unknown_family_o__Unknown_order_c__Gemm_5	g__Assigned_genus60_f__Unknown_family_o__Unknown_order_c__Gemm_5	s__Assigned_species1_g__Assigned_genus60_f__Unknown_family_o__Unknown_order_c__Gemm_5	OTU2725	0	0	0	0	0	0	0	0	0	0	0	0	0	0	0	0	0	0	0	0	0	0	0	0	0	0	0	0	0	0	0	0	0	0	0	0	0	0	0	0	0
d__Bacteria	k__Bacteria	p__Bacteroidetes	c__Bacteroidia	o__Bacteroidales	f__Unknown_family_o__Bacteroidales	g__unclassified_f__Unknown_family_o__Bacteroidales	s__unclassified_f__Unknown_family_o__Bacteroidales	OTU3620	0	0	0	0	0	0	0	0	0	0	0	0	0	0	0	0	0	0	0	0	0	0	0	0	0	0	0	0	0	0	0	0	0	0	0	0	0	0	0	0	0
d__Bacteria	k__Bacteria	p__Bacteroidetes	c__Bacteroidia	o__Bacteroidales	f__Unknown_family_o__Bacteroidales	g__unclassified_f__Unknown_family_o__Bacteroidales	s__unclassified_f__Unknown_family_o__Bacteroidales	OTU3625	0	0	0	0	0	0	0	0	0	0	0	0	0	0	0	0	0	0	0	0	0	0	0	0	0	0	0	0	0	0	0	0	0	0	0	0	0	0	0	0	0
d__Bacteria	k__Bacteria	p__Firmicutes	c__Bacilli	o__Bacillales	f__unclassified_o__Bacillales	g__unclassified_o__Bacillales	s__unclassified_o__Bacillales	OTU646	0	0	0	0	0	15	0	0	0	0	0	0	0	0	0	0	0	0	0	0	0	0	0	0	0	0	0	0	0	0	0	0	0	0	0	0	0	0	0	0	0
d__Bacteria	k__Bacteria	p__Actinobacteria	c__MB_A2_108	o__0319_7L14	f__Unknown_family_o__0319_7L14	g__Assigned_genus24_f__Unknown_family_o__0319_7L14	s__Assigned_species2_g__Assigned_genus24_f__Unknown_family_o__0319_7L14	OTU3974	0	0	0	0	0	0	0	0	0	0	0	0	0	0	0	0	0	0	0	0	0	0	0	0	0	0	0	0	0	0	0	0	0	0	0	0	0	0	0	0	0
d__Bacteria	k__Bacteria	p__Bacteroidetes	c__Bacteroidia	o__Bacteroidales	f__Bacteroidaceae	g__Anaerorhabdus	s__Assigned_species1_g__Anaerorhabdus	OTU500	0	0	15	15	27	0	0	0	0	0	0	0	0	0	0	0	0	0	0	0	0	0	0	0	0	0	0	0	0	0	0	0	0	0	0	0	0	0	0	0	0
d__Bacteria	k__Bacteria	p__Cyanobacteria	c__Chloroplast	o__Streptophyta	f__Unknown_family_o__Streptophyta	g__unclassified_f__Unknown_family_o__Streptophyta	s__unclassified_f__Unknown_family_o__Streptophyta	OTU328	0	0	20	25	18	0	0	1	8	0	6	34	31	6	4	0	0	0	16	0	16	0	0	0	44	6	0	0	7	51	24	14	36	0	0	0	31	0	0	6	8
d__Bacteria	k__Bacteria	p__Bacteroidetes	c__Bacteroidia	o__Bacteroidales	f__Bacteroidaceae	g__Bacteroides	s__Assigned_species1677_g__Bacteroides	OTU2166	0	0	0	0	1	0	0	0	0	22	0	0	3	0	0	0	0	0	6	0	0	0	0	0	0	0	0	0	0	5	0	8	0	0	0	0	12	0	0	0	0
d__Bacteria	k__Bacteria	p__Firmicutes	c__Clostridia	o__Clostridiales	f__Ruminococcaceae	g__Ruminococcus_f__Ruminococcaceae	s__unclassified_g__Ruminococcus_f__Ruminococcaceae	OTU3262	0	0	0	0	0	0	0	0	0	0	0	0	0	0	0	0	0	0	0	0	0	0	0	0	0	0	0	0	0	0	0	0	0	0	0	0	0	0	0	0	0
d__Bacteria	k__Bacteria	p__Ignavibacteriae	c__Ignavibacteria_p__Ignavibacteriae	o__Ignavibacteriales_c__Ignavibacteria	f__Ignavibacteriaceae_o__Ignavibacteriales	g__Ignavibacterium_f__Ignavibacteriaceae	s__unclassified_g__Ignavibacterium_f__Ignavibacteriaceae	OTU2385	0	0	0	0	0	0	0	0	0	0	0	0	0	0	0	0	0	0	0	0	0	0	0	0	0	0	0	0	0	0	0	0	0	0	5	0	0	0	0	0	0
d__Bacteria	k__Bacteria	p__Proteobacteria	c__Alphaproteobacteria	o__Rhizobiales	f__Hyphomicrobiaceae	g__Devosia	s__unclassified_g__Devosia	OTU2640	0	0	0	0	0	0	0	1	11	0	1	0	1	1	1	10	0	0	16	0	4	0	0	0	0	0	0	4	0	0	4	0	29	0	0	0	0	0	0	4	0
d__Bacteria	k__Bacteria	p__Bacteroidetes	c__Bacteroidia	o__Bacteroidales	f__Unknown_family_o__Bacteroidales	g__unclassified_f__Unknown_family_o__Bacteroidales	s__unclassified_f__Unknown_family_o__Bacteroidales	OTU3920	0	0	0	0	0	0	0	0	0	0	0	0	0	0	0	0	0	0	0	0	0	0	0	0	0	0	0	0	0	0	0	0	0	0	0	0	0	0	0	0	0
d__Bacteria	k__Bacteria	p__Chloroflexi	c__SHA_26	o__Unknown_order_c__SHA_26	f__Unknown_family_o__Unknown_order_c__SHA_26	g__Assigned_genus11_f__Unknown_family_o__Unknown_order_c__SHA_26	s__Assigned_species1_g__Assigned_genus11_f__Unknown_family_o__Unknown_order_c__SHA_26	OTU416	0	0	1	3	4	0	0	0	0	0	0	0	0	0	0	0	0	0	0	0	0	0	0	0	0	0	0	0	0	0	0	0	0	0	0	0	0	0	0	0	0
d__Bacteria	k__Bacteria	p__Gemmatimonadetes	c__Gemmatimonadetes	o__Gemmatimonadales	f__Gemmatimonadaceae	g__Gemmatimonas	s__Assigned_species261_g__Gemmatimonas	OTU241	0	0	1	1	0	0	0	0	0	0	0	0	0	0	0	0	0	0	0	0	0	0	0	0	0	0	0	0	0	0	0	0	0	0	0	0	0	0	0	0	0
d__Bacteria	k__Bacteria	p__Proteobacteria	c__Deltaproteobacteria	o__Bdellovibrionales	f__Bdellovibrionaceae	g__Vampirovibrio	s__Assigned_species294_g__Vampirovibrio	OTU321	0	0	0	1	0	0	0	0	0	0	0	0	0	0	0	0	0	0	0	17	0	0	0	0	0	0	0	0	0	0	0	0	0	4	0	0	0	0	0	5	0
d__Bacteria	k__Bacteria	p__Proteobacteria	c__Deltaproteobacteria	o__MBNT15	f__Unknown_family_o__MBNT15	g__unclassified_f__Unknown_family_o__MBNT15	s__unclassified_f__Unknown_family_o__MBNT15	OTU3781	0	0	0	0	0	0	4	0	0	0	0	0	3	0	0	0	0	0	0	0	0	0	0	0	0	0	0	0	0	0	0	6	0	0	2	0	0	0	2	0	0
d__Bacteria	k__Bacteria	p__Firmicutes	c__Clostridia	o__Clostridiales	f__Lachnospiraceae	g__Coprococcus	s__Assigned_species74_g__Coprococcus	OTU3093	0	0	0	0	0	0	0	0	0	0	0	0	0	0	0	0	0	0	0	0	0	0	0	0	0	0	0	0	0	0	0	0	0	0	0	0	0	0	0	0	0
d__Bacteria	k__Bacteria	p__Actinobacteria	c__Actinobacteria	o__Actinomycetales	f__Pseudonocardiaceae	g__Assigned_genus27_f__Pseudonocardiaceae	s__Assigned_species2_g__Assigned_genus27_f__Pseudonocardiaceae	OTU1688	0	0	0	0	0	0	0	0	0	0	0	0	0	0	0	0	0	0	0	0	1	0	0	0	0	0	0	0	0	0	0	0	0	0	0	0	0	0	0	0	0
d__Bacteria	k__Bacteria	p__Firmicutes	c__Clostridia	o__Clostridiales	f__Unknown_family_o__Clostridiales	g__Assigned_genus2582_f__Unknown_family	s__Assigned_species1_g__Assigned_genus2582_f__Unknown_family	OTU3250	0	0	0	0	0	0	0	0	0	0	0	0	0	0	0	0	0	0	0	0	0	0	0	0	0	0	0	0	0	0	0	0	0	0	0	0	0	0	0	0	0
d__Bacteria	k__Bacteria	p__Firmicutes	c__Bacilli	o__Bacillales	f__Bacillaceae	g__Bacillus_f__Bacillaceae	s__Bacillus_coagulans_g__Bacillus_f__Bacillaceae	OTU419	0	0	17	43	35	0	0	0	0	0	0	0	0	0	0	0	0	0	0	0	0	0	0	0	0	0	0	0	0	0	0	0	0	0	0	0	0	0	0	0	0
d__Bacteria	k__Bacteria	p__Cyanobacteria	c__Synechococcophycideae	o__Synechococcales	f__Synechococcaceae	g__Synechococcus	s__Synechococcus_Unknown	OTU2030	0	0	0	0	0	0	0	0	0	0	0	0	0	0	0	0	0	0	0	0	0	0	0	0	0	0	0	0	0	0	11	0	0	0	6	0	0	0	0	0	16
d__Bacteria	k__Bacteria	p__Firmicutes	c__Clostridia	o__Clostridiales	f__Tissierellaceae	g__Sporanaerobacter_f__Tissierellaceae	s__unclassified_g__Sporanaerobacter_f__Tissierellaceae	OTU378	0	0	6	10	8	0	0	0	0	0	0	0	0	0	0	0	0	0	0	0	0	0	0	0	0	0	0	0	0	0	0	0	0	0	0	0	0	0	0	0	0
d__Bacteria	k__Bacteria	p__unclassified_k__Bacteria	c__unclassified_k__Bacteria	o__unclassified_k__Bacteria	f__unclassified_k__Bacteria	g__unclassified_k__Bacteria	s__unclassified_k__Bacteria	OTU1947	0	0	0	0	0	0	0	0	0	0	0	0	0	0	0	0	0	0	0	0	0	0	0	0	0	0	0	0	0	0	0	0	0	0	0	0	0	0	0	0	0
d__Bacteria	k__Bacteria	p__Proteobacteria	c__Alphaproteobacteria	o__Rhodospirillales	f__Rhodospirillaceae	g__Pelagibius	s__unclassified_g__Pelagibius	OTU3830	0	0	0	0	0	0	0	0	0	0	0	0	0	0	0	0	0	0	0	0	0	0	0	0	0	0	0	0	0	0	0	0	0	0	0	0	0	0	0	0	0
d__Bacteria	k__Bacteria	p__Chloroflexi	c__Caldilineae	o__Caldilineales_c__Caldilineae	f__Caldilineaceae_o__Caldilineales	g__Litorilinea	s__unclassified_g__Litorilinea	OTU1408	0	0	0	0	0	0	0	0	0	0	0	0	0	0	0	0	1	0	0	0	0	0	0	0	0	0	0	0	0	0	0	0	0	0	0	0	0	0	0	0	0
d__Bacteria	k__Bacteria	p__Proteobacteria	c__Deltaproteobacteria	o__Desulfovibrionales	f__Desulfovibrionaceae	g__Bilophila	s__Bilophila_wadsworthia	OTU3298	0	0	0	0	0	0	0	0	0	0	0	0	0	0	0	0	0	0	0	0	0	0	0	0	0	0	0	0	0	0	0	0	0	0	0	0	0	0	0	0	0
d__Bacteria	k__Bacteria	p__unclassified_k__Bacteria	c__unclassified_k__Bacteria	o__unclassified_k__Bacteria	f__unclassified_k__Bacteria	g__unclassified_k__Bacteria	s__unclassified_k__Bacteria	OTU49	2	0	0	0	0	0	0	0	0	0	0	0	0	0	0	0	0	0	0	0	0	0	0	0	0	0	0	0	0	0	0	0	0	0	0	0	0	0	0	0	0
d__Bacteria	k__Bacteria	p__Bacteroidetes	c__Rhodothermi	o__Rhodothermales	f__Rhodothermaceae_o__Rhodothermales	g__unclassified_f__Rhodothermaceae_o__Rhodothermales	s__unclassified_f__Rhodothermaceae_o__Rhodothermales	OTU1220	0	0	0	0	0	0	0	0	0	0	0	0	0	0	6	0	0	0	0	0	0	0	0	0	0	0	0	0	0	0	0	0	0	0	0	0	0	0	0	0	0
d__Bacteria	k__Bacteria	p__Firmicutes	c__Clostridia	o__Clostridiales	f__Eubacteriaceae	g__Pseudoramibacter_Eubacterium	s__unclassified_g__Pseudoramibacter_Eubacterium	OTU1463	0	0	0	0	0	0	0	0	0	0	0	0	0	0	0	0	0	0	12	0	0	0	0	0	0	0	0	0	0	0	0	0	0	0	0	0	0	0	0	0	0
d__Bacteria	k__Bacteria	p__Proteobacteria	c__Gammaproteobacteria	o__Pseudomonadales	f__Moraxellaceae	g__Acinetobacter	s__Acinetobacter_lwoffii	OTU374	0	0	9	16	3	23	2	3	35	0	8	1	6	27	11	18	11	14	11	0	0	0	2	9	10	28	1	0	0	25	15	15	0	0	152	15	0	43	2	3	0
d__Bacteria	k__Bacteria	p__Nitrospirae	c__Nitrospira	o__Nitrospirales	f__0319_6A21	g__unclassified_f__0319_6A21	s__unclassified_f__0319_6A21	OTU4357	0	0	0	0	1	0	0	0	10	0	0	0	0	0	8	0	0	0	0	0	0	0	0	0	0	0	0	0	0	0	0	1	0	0	0	0	0	2	0	0	0
d__Bacteria	k__Bacteria	p__unclassified_k__Bacteria	c__unclassified_k__Bacteria	o__unclassified_k__Bacteria	f__unclassified_k__Bacteria	g__unclassified_k__Bacteria	s__unclassified_k__Bacteria	OTU41	3	0	0	0	0	0	0	0	0	0	0	0	0	0	0	0	0	0	0	0	0	0	0	0	0	0	0	0	0	0	0	0	0	0	0	0	0	0	0	0	0
d__Bacteria	k__Bacteria	p__Firmicutes	c__Bacilli	o__Bacillales	f__Paenibacillaceae	g__Ammoniphilus	s__unclassified_g__Ammoniphilus	OTU705	0	0	0	2	0	0	14	0	0	0	0	0	0	0	0	0	0	0	0	0	0	0	0	0	0	0	0	0	0	0	0	0	0	5	0	0	0	0	0	0	0
d__Bacteria	k__Bacteria	p__unclassified_k__Bacteria	c__unclassified_k__Bacteria	o__unclassified_k__Bacteria	f__unclassified_k__Bacteria	g__unclassified_k__Bacteria	s__unclassified_k__Bacteria	OTU47	2	0	0	0	0	0	0	0	0	0	0	0	0	0	0	0	0	0	0	0	0	0	0	0	0	0	0	0	0	0	0	0	0	0	0	0	0	0	0	0	0
d__Bacteria	k__Bacteria	p__Acidobacteria	c__BPC102	o__MVS_40	f__Unknown_family_o__MVS_40	g__Assigned_genus47_f__Unknown_family_o__MVS_40	s__Assigned_species1_g__Assigned_genus47_f__Unknown_family_o__MVS_40	OTU3168	0	0	0	0	0	0	0	0	0	0	0	0	0	0	0	0	0	0	0	0	0	0	0	0	0	0	0	0	0	0	0	0	0	0	0	0	0	0	0	0	0
d__Bacteria	k__Bacteria	p__Actinobacteria	c__Coriobacteriia	o__Coriobacteriales_c__Coriobacteriia	f__Coriobacteriaceae_o__Coriobacteriales_c__Coriobacteriia	g__Assigned_genus35_f__Coriobacteriaceae	s__Assigned_species1_g__Assigned_genus35_f__Coriobacteriaceae	OTU1611	0	0	0	0	0	0	0	0	0	0	0	0	0	0	0	0	0	0	0	0	2	0	0	0	0	0	0	0	0	0	0	0	0	0	0	0	0	0	0	0	0
d__Bacteria	k__Bacteria	p__Proteobacteria	c__Deltaproteobacteria	o__Myxococcales	f__unclassified_o__Myxococcales	g__unclassified_o__Myxococcales	s__unclassified_o__Myxococcales	OTU3352	0	0	1	0	0	0	0	0	0	0	0	0	0	0	0	0	0	0	0	0	0	0	0	0	0	0	0	0	0	0	0	0	0	0	0	0	0	0	0	0	0
d__Bacteria	k__Bacteria	p__Chloroflexi	c__Anaerolineae	o__Anaerolineales	f__Anaerolineaceae	g__unclassified_f__Anaerolineaceae	s__unclassified_f__Anaerolineaceae	OTU454	0	0	4	1	2	0	0	0	0	0	0	0	0	0	0	0	0	0	0	0	0	0	0	0	0	0	0	0	0	0	0	0	0	0	0	0	0	0	0	0	0
d__Bacteria	k__Bacteria	p__Proteobacteria	c__Betaproteobacteria	o__Unknown_order_c__Betaproteobacteria	f__Unknown_family_o__Unknown_order_c__Betaproteobacteria	g__Assigned_genus243_f__Unknown_family_o__Unknown_order_c__Betaproteobacteria	s__Assigned_species1_g__Assigned_genus243_f__Unknown_family_o__Unknown_order_c__Betaproteobacteria	OTU939	0	0	0	0	0	0	0	5	0	0	0	12	0	2	0	0	5	0	0	0	0	5	13	0	0	0	0	0	0	0	0	0	0	0	0	8	0	0	0	0	0
d__Bacteria	k__Bacteria	p__Planctomycetes	c__Planctomycetia	o__Pirellulales	f__Pirellulaceae	g__Assigned_genus532_f__Pirellulaceae	s__unclassified_g__Assigned_genus532_f__Pirellulaceae	OTU2224	0	0	0	0	0	0	0	0	0	0	0	0	0	0	0	0	0	0	0	0	0	0	0	0	0	0	0	0	0	0	0	2	0	0	0	0	0	0	0	0	0
d__Bacteria	k__Bacteria	p__Proteobacteria	c__Alphaproteobacteria	o__Rhizobiales	f__Bradyrhizobiaceae	g__Bosea	s__Bosea_vestrisii	OTU3707	0	0	6	1	5	28	19	20	54	75	7	25	42	32	36	44	44	59	82	53	14	49	34	22	49	121	33	0	16	9	27	0	32	22	27	30	3	2	3	18	17
d__Bacteria	k__Bacteria	p__Actinobacteria	c__MB_A2_108	o__0319_7L14	f__Unknown_family_o__0319_7L14	g__unclassified_f__Unknown_family_o__0319_7L14	s__unclassified_f__Unknown_family_o__0319_7L14	OTU3436	0	0	0	0	0	0	0	0	0	0	0	0	0	0	0	0	0	0	0	0	0	0	0	0	0	0	0	0	0	0	0	0	0	0	0	0	0	0	0	0	0
d__Bacteria	k__Bacteria	p__Chloroflexi	c__Anaerolineae	o__Unknown_order_c__Anaerolineae	f__Unknown_family_o__Unknown_order_c__Anaerolineae	g__Assigned_genus18_f__Unknown_family_o__Unknown_order_c__Anaerolineae	s__Assigned_species1_g__Assigned_genus18_f__Unknown_family_o__Unknown_order_c__Anaerolineae	OTU2732	0	0	0	0	0	0	0	0	0	0	0	0	0	0	0	0	0	0	0	0	0	0	0	0	0	0	0	0	0	0	0	0	0	0	0	0	12	0	0	0	0
d__Bacteria	k__Bacteria	p__Firmicutes	c__Clostridia	o__Clostridiales	f__Clostridiaceae	g__Clostridium	s__Assigned_species501_g__Clostridium	OTU2244	0	0	0	0	0	0	0	0	0	0	0	0	0	0	0	0	0	0	0	0	0	0	0	0	0	0	0	0	0	0	0	0	5	0	0	0	0	0	0	0	0
d__Bacteria	k__Bacteria	p__Firmicutes	c__Clostridia	o__Clostridiales	f__unclassified_o__Clostridiales	g__unclassified_o__Clostridiales	s__unclassified_o__Clostridiales	OTU1564	0	0	0	0	0	0	0	0	0	0	0	0	0	0	0	0	0	0	0	0	1	0	0	0	0	0	0	0	0	0	0	0	0	0	0	0	0	0	0	0	0
d__Bacteria	k__Bacteria	p__Bacteroidetes	c__Bacteroidia	o__Bacteroidales	f__Unknown_family_o__Bacteroidales	g__Assigned_genus1682_f__Unknown_family	s__Assigned_species4_g__Assigned_genus1682	OTU4674	0	0	0	0	0	0	0	0	0	0	0	0	0	0	0	0	0	0	0	0	0	0	0	0	0	0	0	0	0	0	0	0	0	0	0	0	0	0	0	0	0
d__Bacteria	k__Bacteria	p__Proteobacteria	c__Alphaproteobacteria	o__Rhodospirillales	f__Rhodospirillaceae	g__Assigned_genus336_f__Rhodospirillaceae	s__Assigned_species1_g__Assigned_genus336_f__Rhodospirillaceae	OTU1285	0	0	0	0	0	0	0	0	0	0	0	0	0	0	22	1	0	0	0	0	0	0	0	0	0	0	0	0	0	0	0	0	0	8	0	0	21	0	0	0	0
d__Bacteria	k__Bacteria	p__Actinobacteria	c__Actinobacteria	o__Actinomycetales	f__Streptomycetaceae	g__Streptomyces	s__Streptomyces_radiopugnans	OTU642	0	0	0	1	0	16	0	0	4	0	0	0	6	0	3	0	0	0	0	0	0	0	0	0	0	0	0	0	0	0	0	3	0	15	0	0	0	0	0	0	0
d__Bacteria	k__Bacteria	p__Spirochaetes	c__Spirochaetes	o__Spirochaetales_c__Spirochaetes	f__Spirochaetaceae_o__Spirochaetales	g__Assigned_genus17_f__Spirochaetaceae	s__Assigned_species1_g__Assigned_genus17_f__Spirochaetaceae	OTU3880	0	0	0	0	0	0	0	0	0	0	0	0	0	0	0	0	0	0	0	0	0	0	0	0	0	0	0	0	0	0	0	0	0	0	0	0	0	0	0	0	0
d__Bacteria	k__Bacteria	p__Bacteroidetes	c__Bacteroidia	o__Bacteroidales	f__Porphyromonadaceae	g__Paludibacter	s__Assigned_species264_g__Paludibacter	OTU3437	0	0	0	0	0	0	0	0	0	0	0	0	0	0	0	0	0	0	0	0	0	0	0	0	0	0	0	0	0	0	0	0	0	0	0	0	0	0	0	0	0
d__Bacteria	k__Bacteria	p__Bacteroidetes	c__Bacteroidia	o__Bacteroidales	f__S24_7	g__Assigned_genus714_f__S24_7	s__Assigned_species3_g__Assigned_genus714	OTU88	0	1	0	0	0	0	0	0	0	0	0	0	0	0	0	0	0	0	0	0	0	0	0	0	0	0	0	0	0	0	0	0	0	0	0	0	0	0	0	0	0
d__Bacteria	k__Bacteria	p__Proteobacteria	c__Alphaproteobacteria	o__Sphingomonadales	f__Sphingomonadaceae	g__Novosphingobium	s__Assigned_species238_g__Novosphingobium	OTU4382	0	0	1	0	1	0	0	0	8	0	0	0	0	0	0	0	5	0	0	0	0	0	0	0	0	0	3	5	0	0	0	9	0	23	0	0	0	0	0	0	0
d__Bacteria	k__Bacteria	p__WS3	c__PRR_12	o__Sediment_1	f__CV106	g__Assigned_genus4_f__CV106	s__Assigned_species1_g__Assigned_genus4_f__CV106	OTU920	0	0	0	0	0	0	0	0	0	0	0	2	0	0	0	0	0	0	0	0	0	0	0	0	0	0	0	0	0	0	0	0	0	0	0	0	0	0	0	0	0
d__Bacteria	k__Bacteria	p__Chloroflexi	c__Anaerolineae	o__Anaerolineales	f__Anaerolineaceae	g__Bellilinea_f__Anaerolineaceae	s__unclassified_g__Bellilinea_f__Anaerolineaceae	OTU150	0	0	9	11	4	0	0	0	0	0	0	0	0	0	0	0	0	0	0	0	0	0	0	0	0	0	0	0	0	0	0	0	0	0	0	0	0	0	0	0	0
d__Bacteria	k__Bacteria	p__Proteobacteria	c__Epsilonproteobacteria	o__Campylobacterales	f__Helicobacteraceae	g__Sulfurimonas	s__unclassified_g__Sulfurimonas	OTU340	0	0	0	1	1	0	3	0	0	0	1	0	0	0	3	0	0	0	0	0	0	0	5	11	0	0	0	0	0	0	0	8	0	0	10	0	0	0	0	0	0
d__Bacteria	k__Bacteria	p__Firmicutes	c__unclassified_p__Firmicutes	o__unclassified_p__Firmicutes	f__unclassified_p__Firmicutes	g__unclassified_p__Firmicutes	s__unclassified_p__Firmicutes	OTU2509	0	0	0	0	0	0	0	0	0	0	0	0	0	0	0	0	0	0	0	0	0	6	4	0	0	0	0	0	0	0	0	0	0	0	0	0	5	0	0	0	0
d__Bacteria	k__Bacteria	p__BRC1	c__PRR_11	o__Unknown_order_c__PRR_11	f__Unknown_family_o__Unknown_order_c__PRR_11	g__unclassified_f__Unknown_family_o__Unknown_order_c__PRR_11	s__unclassified_f__Unknown_family_o__Unknown_order_c__PRR_11	OTU2658	0	0	0	0	0	0	0	0	0	0	0	0	0	0	0	0	0	0	0	0	0	0	0	0	0	0	0	0	0	0	0	0	0	0	0	0	0	0	0	15	0
d__Bacteria	k__Bacteria	p__Actinobacteria	c__Thermoleophilia	o__Solirubrobacterales_c__Thermoleophilia	f__Unknown_family_o__Solirubrobacterales	g__Assigned_genus99_f__Unknown_family_o__Solirubrobacterales	s__unclassified_g__Assigned_genus99_f__Unknown_family_o__Solirubrobacterales	OTU2826	0	0	0	0	0	0	0	0	0	0	0	0	0	0	0	0	0	0	0	0	0	0	0	0	0	0	0	0	0	0	0	0	0	0	0	0	0	0	0	0	0
d__Bacteria	k__Bacteria	p__OD1	c__ZB2	o__Unknown_order_c__ZB2	f__Unknown_family_o__Unknown_order_c__ZB2	g__Assigned_genus11_f__Unknown_family_o__Unknown_order_c__ZB2	s__Assigned_species1_g__Assigned_genus11_f__Unknown_family_o__Unknown_order_c__ZB2	OTU1358	0	0	0	0	0	0	0	8	5	0	3	0	0	0	0	0	8	4	6	4	0	0	0	0	4	0	1	0	0	0	0	0	2	0	0	0	0	0	0	0	0
d__Bacteria	k__Bacteria	p__Proteobacteria	c__Betaproteobacteria	o__Ellin6067	f__Unknown_family_o__Ellin6067	g__unclassified_f__Unknown_family_o__Ellin6067	s__unclassified_f__Unknown_family_o__Ellin6067	OTU1550	0	0	0	0	0	0	0	0	0	0	0	0	0	0	0	0	0	0	0	7	0	0	0	0	0	0	0	0	0	0	0	0	0	0	0	0	0	0	0	0	0
d__Bacteria	k__Bacteria	p__Proteobacteria	c__Alphaproteobacteria	o__Rhizobiales	f__Hyphomicrobiaceae	g__Rhodoplanes	s__unclassified_g__Rhodoplanes	OTU1877	0	0	1	2	2	0	0	2	0	8	0	0	6	0	2	0	0	3	0	0	0	5	0	0	0	7	0	0	0	0	0	10	0	0	14	9	0	0	0	0	0
d__Bacteria	k__Bacteria	p__Proteobacteria	c__Alphaproteobacteria	o__Rhodospirillales	f__Rhodospirillaceae	g__Assigned_genus172_f__Rhodospirillaceae	s__Assigned_species1_g__Assigned_genus172_f__Rhodospirillaceae	OTU770	0	0	0	0	0	0	0	7	0	0	0	0	0	0	0	0	0	0	0	0	0	0	0	0	0	0	0	0	0	0	0	0	0	0	0	0	7	0	0	0	0
d__Bacteria	k__Bacteria	p__Armatimonadetes	c__SJA_176	o__TP122	f__Unknown_family_o__TP122	g__unclassified_f__Unknown_family_o__TP122	s__unclassified_f__Unknown_family_o__TP122	OTU280	0	0	1	0	1	0	0	0	0	0	0	0	0	0	0	0	0	0	0	0	0	0	0	0	0	0	0	0	0	0	0	0	0	0	0	0	0	0	0	0	0
d__Bacteria	k__Bacteria	p__Planctomycetes	c__Phycisphaerae	o__WD2101	f__Unknown_family_o__WD2101	g__unclassified_f__Unknown_family_o__WD2101	s__unclassified_f__Unknown_family_o__WD2101	OTU2134	0	0	0	0	0	0	0	0	0	0	0	0	0	0	0	0	0	0	0	0	0	0	0	0	0	0	0	0	0	0	0	10	0	0	0	0	0	0	0	0	0
d__Bacteria	k__Bacteria	p__Firmicutes	c__unclassified_p__Firmicutes	o__unclassified_p__Firmicutes	f__unclassified_p__Firmicutes	g__unclassified_p__Firmicutes	s__unclassified_p__Firmicutes	OTU3747	0	0	0	0	0	0	0	0	0	0	0	0	0	0	0	0	0	0	0	0	0	0	0	0	0	0	0	0	0	0	0	0	0	0	0	0	0	0	0	0	0
d__Bacteria	k__Bacteria	p__Bacteroidetes	c__Flavobacteriia	o__Flavobacteriales	f__Weeksellaceae	g__Chryseobacterium_f__Weeksellaceae	s__Assigned_species78_g__Chryseobacterium	OTU289	0	0	1	0	0	0	0	0	0	0	1	0	2	1	0	0	0	0	11	15	4	9	0	0	1	0	0	0	0	0	0	0	0	0	0	0	0	0	0	0	0
d__Bacteria	k__Bacteria	p__Proteobacteria	c__Alphaproteobacteria	o__Rhodospirillales	f__Rhodospirillaceae	g__unclassified_f__Rhodospirillaceae	s__unclassified_f__Rhodospirillaceae	OTU853	0	0	0	0	0	0	0	0	0	6	0	0	0	0	0	0	0	0	0	0	0	0	0	0	0	0	0	0	0	0	0	0	0	0	0	0	0	0	0	0	0
d__Bacteria	k__Bacteria	p__Actinobacteria	c__Actinobacteria	o__Actinomycetales	f__Nocardioidaceae	g__Nocardioides	s__unclassified_g__Nocardioides	OTU3161	0	0	0	0	0	0	0	0	0	0	0	0	0	0	0	0	0	0	0	0	0	0	0	0	0	0	0	0	0	0	0	0	0	0	0	0	0	0	0	0	0
d__Bacteria	k__Bacteria	p__Bacteroidetes	c__Sphingobacteriia	o__Sphingobacteriales	f__Sphingobacteriaceae	g__Mucilaginibacter	s__unclassified_g__Mucilaginibacter	OTU4662	0	0	0	0	0	0	0	0	0	0	0	0	0	0	0	0	0	0	0	0	0	0	0	0	0	0	0	0	0	0	0	0	0	0	0	0	0	0	0	0	0
d__Bacteria	k__Bacteria	p__Actinobacteria	c__Actinobacteria	o__Coriobacteriales_c__Actinobacteria	f__Coriobacteriaceae_o__Coriobacteriales	g__Collinsella_f__Coriobacteriaceae	s__unclassified_g__Collinsella_f__Coriobacteriaceae	OTU1552	0	0	0	0	0	0	0	0	0	0	0	0	0	0	0	0	0	0	0	28	0	0	0	0	0	0	0	0	0	0	0	0	0	0	0	0	0	0	0	0	0
d__Bacteria	k__Bacteria	p__Proteobacteria	c__Alphaproteobacteria	o__Sphingomonadales	f__Sphingomonadaceae	g__unclassified_f__Sphingomonadaceae	s__unclassified_f__Sphingomonadaceae	OTU2154	0	0	2	0	0	0	0	0	7	0	0	0	0	0	0	15	0	0	0	0	0	0	0	0	0	0	0	0	0	0	0	24	0	0	0	0	0	0	0	0	0
d__Bacteria	k__Bacteria	p__unclassified_k__Bacteria	c__unclassified_k__Bacteria	o__unclassified_k__Bacteria	f__unclassified_k__Bacteria	g__unclassified_k__Bacteria	s__unclassified_k__Bacteria	OTU2341	0	0	0	0	0	0	0	0	0	0	0	0	0	0	0	0	0	0	0	0	0	0	0	0	0	0	0	0	0	0	0	0	0	3	0	0	1	0	0	0	0
d__Bacteria	k__Bacteria	p__Bacteroidetes	c__Sphingobacteriia	o__Sphingobacteriales	f__Sphingobacteriaceae	g__Pedobacter	s__unclassified_g__Pedobacter	OTU3710	0	0	0	0	0	0	0	0	0	0	1	0	0	1	1	0	2	0	0	0	0	0	1	0	0	0	3	0	0	0	0	0	0	1	0	0	0	0	0	1	0
d__Bacteria	k__Bacteria	p__Chloroflexi	c__Anaerolineae	o__SBR1031	f__A4b	g__unclassified_f__A4b	s__unclassified_f__A4b	OTU178	0	0	1	4	1	0	0	0	0	0	0	0	0	0	0	0	0	0	0	0	0	0	0	0	0	0	0	0	0	0	0	0	0	0	0	0	0	0	0	0	0
d__Bacteria	k__Bacteria	p__TM7	c__SC3	o__Unknown_order_c__SC3	f__Unknown_family_o__Unknown_order_c__SC3	g__Assigned_genus6_f__Unknown_family_o__Unknown_order_c__SC3	s__Assigned_species1_g__Assigned_genus6_f__Unknown_family_o__Unknown_order_c__SC3	OTU1862	0	0	0	0	0	0	0	0	0	0	0	0	0	0	0	0	0	0	0	0	0	0	0	0	0	19	0	0	0	0	0	0	0	0	0	0	0	0	0	0	0
d__Bacteria	k__Bacteria	p__Acidobacteria	c__Acidobacteria_6	o__iii1_15	f__Unknown_family_o__iii1_15	g__Assigned_genus629_f__Unknown_family_o__iii1_15	s__Assigned_species3_g__Assigned_genus629	OTU1419	0	0	1	0	0	0	0	0	0	0	0	0	0	2	0	0	0	22	0	0	6	0	0	0	0	0	0	0	0	0	5	0	0	0	0	0	0	0	0	0	0
d__Bacteria	k__Bacteria	p__Firmicutes	c__Clostridia	o__Clostridiales	f__Unknown_family_o__Clostridiales	g__Assigned_genus2034_f__Unknown_family_o__Clostridiales	s__Assigned_species1_g__Assigned_genus2034_f__Unknown_family	OTU1608	0	0	0	0	0	0	0	0	0	0	0	0	0	0	0	0	0	0	0	0	18	0	0	0	0	0	0	0	0	0	0	0	0	0	0	0	0	0	0	0	0
d__Bacteria	k__Bacteria	p__Bacteroidetes	c__Bacteroidia	o__Bacteroidales	f__Porphyromonadaceae	g__Porphyromonas	s__unclassified_g__Porphyromonas	OTU1674	0	0	0	0	0	0	0	0	0	0	0	0	0	0	0	0	0	0	0	0	4	0	0	0	0	0	0	0	0	0	0	0	0	0	0	0	0	0	0	0	0
d__Bacteria	k__Bacteria	p__Chloroflexi	c__Thermomicrobia	o__Sphaerobacterales	f__Sphaerobacteraceae	g__Sphaerobacter	s__unclassified_g__Sphaerobacter	OTU312	0	0	4	13	17	0	0	0	0	0	0	0	0	0	2	0	0	0	0	0	0	0	0	0	0	0	0	0	0	0	0	0	0	0	0	0	0	0	0	0	0
d__Bacteria	k__Bacteria	p__Proteobacteria	c__Gammaproteobacteria	o__Thiotrichales	f__Piscirickettsiaceae	g__unclassified_f__Piscirickettsiaceae	s__unclassified_f__Piscirickettsiaceae	OTU1602	0	0	0	0	0	0	0	0	0	0	0	0	0	0	0	3	0	0	0	0	6	0	0	0	0	0	0	0	0	0	0	0	0	0	0	0	0	0	0	0	0
d__Bacteria	k__Bacteria	p__unclassified_k__Bacteria	c__unclassified_k__Bacteria	o__unclassified_k__Bacteria	f__unclassified_k__Bacteria	g__unclassified_k__Bacteria	s__unclassified_k__Bacteria	OTU4525	0	0	0	0	0	0	0	0	0	0	0	0	0	0	0	0	0	0	0	0	0	0	0	0	0	0	0	0	0	0	0	0	0	0	0	0	0	0	0	0	0
d__Bacteria	k__Bacteria	p__Firmicutes	c__Clostridia	o__Clostridiales	f__Ruminococcaceae	g__Oscillibacter	s__Assigned_species684_g__Oscillibacter	OTU723	0	0	0	0	0	0	4	0	0	0	0	0	0	0	0	0	0	0	0	0	0	0	0	0	0	0	0	0	0	0	0	0	0	0	0	0	6	0	0	0	0
d__Bacteria	k__Bacteria	p__Actinobacteria	c__Actinobacteria	o__Actinomycetales	f__Nocardioidaceae	g__Nocardioides	s__unclassified_g__Nocardioides	OTU2183	0	0	0	0	0	0	0	0	0	0	0	0	0	0	0	0	0	0	0	0	0	0	0	0	0	0	0	0	0	0	0	2	0	0	0	0	0	0	0	0	0
d__Bacteria	k__Bacteria	p__Proteobacteria	c__Deltaproteobacteria	o__Syntrophobacterales	f__Syntrophaceae	g__Desulfobacca	s__unclassified_g__Desulfobacca	OTU1454	0	0	0	0	0	0	0	0	0	0	0	0	0	0	0	0	0	0	5	0	0	0	0	0	0	0	0	0	0	0	0	0	0	0	0	0	0	0	0	0	0
d__Bacteria	k__Bacteria	p__Proteobacteria	c__Gammaproteobacteria	o__Legionellales	f__Legionellaceae	g__Legionella	s__Assigned_species101_g__Legionella	OTU1022	0	0	0	0	0	35	35	26	69	28	34	5	41	62	32	78	59	44	63	44	11	58	81	10	78	0	138	8	7	41	21	22	40	41	7	32	19	20	0	30	11
d__Bacteria	k__Bacteria	p__unclassified_k__Bacteria	c__unclassified_k__Bacteria	o__unclassified_k__Bacteria	f__unclassified_k__Bacteria	g__unclassified_k__Bacteria	s__unclassified_k__Bacteria	OTU2342	0	0	0	0	0	0	0	0	0	0	0	0	0	0	0	0	0	0	0	0	0	0	0	0	0	0	0	0	0	0	0	0	0	7	0	0	0	0	0	0	0
d__Bacteria	k__Bacteria	p__Gemmatimonadetes	c__Gemmatimonadetes	o__Gemmatimonadales	f__Gemmatimonadaceae	g__Gemmatimonas	s__unclassified_g__Gemmatimonas	OTU2213	0	0	0	0	0	0	0	0	0	0	0	0	0	0	0	0	0	0	0	0	0	0	0	0	0	0	0	0	0	0	0	5	0	0	0	0	0	0	0	0	0
d__Bacteria	k__Bacteria	p__Actinobacteria	c__Acidimicrobiia	o__Acidimicrobiales_c__Acidimicrobiia	f__EB1017	g__Assigned_genus41_f__EB1017	s__Assigned_species3_g__Assigned_genus41_f__EB1017	OTU3265	0	0	1	6	1	0	0	0	0	0	0	0	0	0	0	0	0	0	0	0	0	0	0	0	0	0	0	0	0	0	0	0	0	0	0	0	0	0	0	0	0
d__Bacteria	k__Bacteria	p__Actinobacteria	c__Acidimicrobiia	o__Acidimicrobiales_c__Acidimicrobiia	f__koll13	g__Assigned_genus100_f__koll13	s__Assigned_species1_g__Assigned_genus100_f__koll13	OTU1163	0	0	0	0	0	0	0	0	0	0	0	0	12	0	0	0	0	0	0	0	0	0	0	0	0	0	0	0	0	0	0	0	0	0	0	0	0	0	0	0	0
d__Bacteria	k__Bacteria	p__Acidobacteria	c__Acidobacteria_6	o__iii1_15	f__Unknown_family_o__iii1_15	g__Assigned_genus588_f__Unknown_family_o__iii1_15	s__Assigned_species4_g__Assigned_genus588	OTU2684	0	0	0	0	0	0	0	0	0	0	0	0	0	3	0	0	0	0	0	0	0	0	0	0	0	0	0	0	0	0	0	0	0	0	0	0	0	0	0	0	17
d__Bacteria	k__Bacteria	p__Proteobacteria	c__Deltaproteobacteria	o__Myxococcales	f__Cystobacteraceae	g__Assigned_genus14_f__Cystobacteraceae	s__Assigned_species1_g__Assigned_genus14_f__Cystobacteraceae	OTU4612	0	0	0	0	0	0	0	0	0	0	0	0	0	0	0	0	0	0	0	0	4	0	0	0	0	0	0	0	0	0	0	0	0	0	0	0	0	0	0	0	0
d__Bacteria	k__Bacteria	p__Proteobacteria	c__Gammaproteobacteria	o__Pseudomonadales	f__Pseudomonadaceae	g__Pseudomonas	s__Pseudomonas_stutzeri	OTU1433	0	5	1	3	0	328	1325	1973	447	1190	2723	167	495	2023	1257	914	71	1488	247	123	221	187	265	1995	150	155	375	43	99	217	151	100	131	103	41	0	152	41	89	56	370
d__Bacteria	k__Bacteria	p__Bacteroidetes	c__Saprospirae	o__Saprospirales	f__Chitinophagaceae_o__Saprospirales	g__Sediminibacterium_f__Chitinophagaceae	s__Assigned_species112_g__Sediminibacterium	OTU1228	0	0	0	0	0	0	0	0	4	0	5	2	14	18	14	16	22	5	0	0	0	6	19	10	12	50	14	4	31	23	9	3	0	0	1	1	0	0	0	0	0
d__Bacteria	k__Bacteria	p__Bacteroidetes	c__Saprospirae	o__Saprospirales	f__Chitinophagaceae_o__Saprospirales	g__Sediminibacterium_f__Chitinophagaceae	s__Assigned_species101_g__Sediminibacterium	OTU4321	0	0	0	0	0	0	0	0	1	0	0	0	12	0	0	0	9	0	0	9	3	11	2	0	3	10	0	0	0	0	5	0	32	0	0	13	0	0	0	0	30
d__Bacteria	k__Bacteria	p__Bacteroidetes	c__Flavobacteriia	o__Flavobacteriales	f__Flavobacteriaceae	g__Flavobacterium	s__unclassified_g__Flavobacterium	OTU4210	0	0	1	0	0	0	0	0	0	0	0	0	0	0	0	0	0	0	0	0	0	0	0	0	0	0	0	0	0	0	0	0	0	0	0	0	0	0	0	0	0
d__Bacteria	k__Bacteria	p__Firmicutes	c__Bacilli	o__Lactobacillales	f__Enterococcaceae	g__Enterococcus	s__Enterococcus_cecorum	OTU107	0	0	0	0	0	0	0	10	0	4	0	0	8	1	0	0	0	0	0	0	0	0	0	0	0	0	0	0	0	0	0	1	0	0	1	0	0	7	0	0	0
d__Bacteria	k__Bacteria	p__Firmicutes	c__Erysipelotrichi	o__Erysipelotrichales_c__Erysipelotrichi	f__Erysipelotrichaceae_o__Erysipelotrichales	g__Allobaculum_f__Erysipelotrichaceae	s__Assigned_species418_g__Allobaculum	OTU1074	0	0	0	0	0	23	0	5	2	34	0	0	1	0	31	33	8	12	5	0	3	0	0	0	0	0	0	0	0	2	6	0	0	0	0	0	0	0	0	1	0
d__Bacteria	k__Bacteria	p__Acidobacteria	c__Solibacteres	o__Solibacterales	f__Solibacteraceae	g__unclassified_f__Solibacteraceae	s__unclassified_f__Solibacteraceae	OTU1599	0	0	0	0	0	0	0	0	0	0	0	0	0	0	0	0	0	0	0	0	4	0	0	0	0	0	0	0	0	0	0	0	0	0	0	0	0	0	0	0	0
d__Bacteria	k__Bacteria	p__Proteobacteria	c__Gammaproteobacteria	o__Pseudomonadales	f__Moraxellaceae	g__Acinetobacter	s__unclassified_g__Acinetobacter	OTU4441	0	0	67	51	29	0	0	0	0	8	0	5	56	11	69	20	9	24	0	0	0	31	21	18	5	8	39	2	40	34	2	6	0	0	175	167	0	4	3	3	0
d__Bacteria	k__Bacteria	p__Firmicutes	c__Clostridia	o__Clostridiales	f__Veillonellaceae_o__Clostridiales	g__Veillonella_f__Veillonellaceae	s__Assigned_species80_g__Veillonella	OTU4730	0	0	0	0	0	0	0	0	0	0	0	0	0	0	0	0	0	0	0	0	0	0	0	0	0	0	0	0	0	0	0	0	0	0	0	0	0	0	0	0	0
d__Bacteria	k__Bacteria	p__Firmicutes	c__Clostridia	o__Clostridiales	f__Unknown_family_o__Clostridiales	g__unclassified_f__Unknown_family_o__Clostridiales	s__unclassified_f__Unknown_family_o__Clostridiales	OTU2006	0	0	0	0	0	0	0	0	0	0	0	0	0	0	0	0	0	0	0	0	0	0	0	0	0	0	0	0	0	4	0	0	0	0	0	0	0	0	0	0	0
d__Bacteria	k__Bacteria	p__Proteobacteria	c__Alphaproteobacteria	o__Rickettsiales	f__Holosporaceae	g__Assigned_genus2_f__Holosporaceae	s__Assigned_species1_g__Assigned_genus2_f__Holosporaceae	OTU4323	0	0	0	0	0	0	0	0	0	0	0	0	0	0	0	1	0	0	0	0	0	0	0	0	0	0	0	0	0	0	0	0	0	0	0	0	0	0	0	0	0
d__Bacteria	k__Bacteria	p__Proteobacteria	c__Gammaproteobacteria	o__Xanthomonadales	f__Sinobacteraceae	g__Steroidobacter	s__unclassified_g__Steroidobacter	OTU1494	0	0	0	0	0	0	0	0	0	0	0	0	0	0	0	0	0	0	8	0	0	0	0	0	0	0	0	0	0	0	0	0	0	0	0	0	0	0	0	0	0
d__Bacteria	k__Bacteria	p__Chloroflexi	c__Anaerolineae	o__unclassified_c__Anaerolineae	f__unclassified_c__Anaerolineae	g__unclassified_c__Anaerolineae	s__unclassified_c__Anaerolineae	OTU590	0	0	4	4	2	0	0	0	0	0	0	0	0	0	0	0	0	0	0	0	0	0	0	0	0	0	0	0	0	0	0	0	0	0	0	0	0	0	0	0	0
d__Bacteria	k__Bacteria	p__Chloroflexi	c__Chloroflexi	o__Chloroflexales_c__Chloroflexi	f__Oscillochloridaceae_o__Chloroflexales	g__Oscillochloris_f__Oscillochloridaceae	s__Assigned_species2_g__Oscillochloris	OTU4009	0	0	0	0	0	0	0	0	0	0	0	0	0	0	0	0	0	0	0	0	0	0	0	0	0	0	0	0	0	0	0	0	0	0	0	0	0	0	0	0	0
d__Bacteria	k__Bacteria	p__Chloroflexi	c__Anaerolineae	o__unclassified_c__Anaerolineae	f__unclassified_c__Anaerolineae	g__unclassified_c__Anaerolineae	s__unclassified_c__Anaerolineae	OTU596	0	0	0	0	2	0	0	0	0	0	0	0	0	0	0	0	0	0	0	0	0	0	0	0	0	0	0	0	0	0	0	0	0	0	0	0	0	0	0	0	0
d__Bacteria	k__Bacteria	p__Planctomycetes	c__Planctomycetia	o__Planctomycetales	f__Planctomycetaceae	g__unclassified_f__Planctomycetaceae	s__unclassified_f__Planctomycetaceae	OTU1026	0	0	0	0	0	0	0	0	0	0	0	0	7	0	0	0	0	0	0	0	0	0	0	0	0	0	0	0	0	0	0	0	0	0	0	0	0	0	0	0	0
d__Bacteria	k__Bacteria	p__Firmicutes	c__Clostridia	o__Clostridiales	f__Lachnospiraceae	g__Lachnoanaerobaculum	s__Assigned_species56_g__Lachnoanaerobaculum	OTU4367	0	0	0	0	0	0	0	0	0	0	0	0	0	0	0	0	0	0	0	0	2	0	0	0	0	0	0	0	0	0	0	0	0	0	0	0	0	0	0	0	0
d__Bacteria	k__Bacteria	p__Acidobacteria	c__DA052	o__Ellin6513	f__Unknown_family_o__Ellin6513	g__unclassified_f__Unknown_family_o__Ellin6513	s__unclassified_f__Unknown_family_o__Ellin6513	OTU2874	0	0	0	0	0	0	0	0	0	0	0	0	0	0	0	0	0	0	0	0	1	0	0	0	0	0	0	0	0	0	0	0	0	0	0	0	0	0	0	0	0
d__Bacteria	k__Bacteria	p__Firmicutes	c__Clostridia	o__Clostridiales	f__Ruminococcaceae	g__Acetivibrio	s__Assigned_species261_g__Acetivibrio	OTU3674	0	0	0	0	0	0	0	0	0	0	0	0	0	0	0	0	0	0	0	0	0	0	0	0	0	0	0	0	0	0	0	0	0	0	0	0	0	0	0	0	0
d__Bacteria	k__Bacteria	p__Firmicutes	c__Clostridia	o__Clostridiales	f__Tissierellaceae	g__Tepidimicrobium_f__Tissierellaceae	s__Assigned_species41_g__Tepidimicrobium	OTU523	0	0	0	0	2	0	0	0	0	0	0	0	0	0	0	0	0	0	0	0	0	0	0	0	0	0	0	0	0	0	0	0	0	0	0	0	0	0	0	0	0
d__Bacteria	k__Bacteria	p__Actinobacteria	c__Actinobacteria	o__Solirubrobacterales_c__Actinobacteria	f__Solirubrobacteraceae_o__Solirubrobacterales	g__Solirubrobacter_f__Solirubrobacteraceae	s__unclassified_g__Solirubrobacter_f__Solirubrobacteraceae	OTU4217	0	0	0	0	0	0	0	0	4	0	0	0	0	0	2	0	0	3	0	0	0	0	0	18	0	0	0	0	0	4	0	23	0	0	6	0	1	0	0	0	0
d__Bacteria	k__Bacteria	p__Acidobacteria	c__AT_s2_57	o__Unknown_order_c__AT_s2_57	f__Unknown_family_o__Unknown_order_c__AT_s2_57	g__Assigned_genus13_f__Unknown_family_o__Unknown_order_c__AT_s2_57	s__unclassified_g__Assigned_genus13_f__Unknown_family_o__Unknown_order_c__AT_s2_57	OTU2827	0	0	0	0	0	0	0	0	0	0	0	0	0	0	0	0	0	0	0	0	0	0	0	0	0	0	0	0	0	0	0	0	0	0	0	0	0	0	0	0	0
d__Bacteria	k__Bacteria	p__OD1	c__ZB2	o__Unknown_order_c__ZB2	f__Unknown_family_o__Unknown_order_c__ZB2	g__unclassified_f__Unknown_family_o__Unknown_order_c__ZB2	s__unclassified_f__Unknown_family_o__Unknown_order_c__ZB2	OTU2762	0	0	0	0	0	0	0	4	0	0	0	0	6	0	0	0	7	0	0	0	0	0	0	0	0	0	5	0	0	0	0	0	0	0	0	0	0	0	0	0	0
d__Bacteria	k__Bacteria	p__unclassified_k__Bacteria	c__unclassified_k__Bacteria	o__unclassified_k__Bacteria	f__unclassified_k__Bacteria	g__unclassified_k__Bacteria	s__unclassified_k__Bacteria	OTU2024	0	0	0	0	0	0	0	0	0	0	0	0	0	0	0	0	0	0	0	0	0	0	0	0	0	0	0	0	0	10	0	0	0	0	0	0	0	0	0	0	0
d__Bacteria	k__Bacteria	p__Chloroflexi	c__unclassified_p__Chloroflexi	o__unclassified_p__Chloroflexi	f__unclassified_p__Chloroflexi	g__unclassified_p__Chloroflexi	s__unclassified_p__Chloroflexi	OTU3014	0	0	0	0	0	0	0	0	0	0	0	0	0	0	0	0	0	0	0	0	0	0	0	0	0	0	0	0	0	0	0	0	0	0	0	0	0	0	0	0	0
d__Bacteria	k__Bacteria	p__Actinobacteria	c__Actinobacteria	o__Actinomycetales	f__Nakamurellaceae	g__Nakamurella	s__Assigned_species36_g__Nakamurella	OTU3218	0	0	0	0	0	0	0	0	0	0	0	0	0	0	0	0	0	0	0	0	0	0	0	0	0	0	0	0	0	0	0	0	0	0	0	0	0	0	0	0	0
d__Bacteria	k__Bacteria	p__Lentisphaerae	c__Lentisphaeria	o__Victivallales	f__Victivallaceae	g__Victivallis	s__unclassified_g__Victivallis	OTU2162	0	0	0	0	0	0	0	0	0	0	0	0	0	0	0	0	0	0	0	0	0	0	0	0	0	0	0	0	0	0	0	7	0	0	0	0	0	0	0	0	0
d__Bacteria	k__Bacteria	p__Actinobacteria	c__unclassified_p__Actinobacteria	o__unclassified_p__Actinobacteria	f__unclassified_p__Actinobacteria	g__unclassified_p__Actinobacteria	s__unclassified_p__Actinobacteria	OTU4001	0	0	0	0	0	0	0	0	0	0	0	0	0	0	0	0	0	0	0	0	0	0	0	0	0	0	0	0	0	0	0	0	0	0	0	0	0	0	0	0	0
d__Bacteria	k__Bacteria	p__Lentisphaerae	c__Oligosphaeria	o__Oligosphaerales	f__Oligosphaeraceae	g__Oligosphaera	s__Assigned_species120_g__Oligosphaera	OTU103	0	1	0	0	0	0	0	0	0	0	0	0	0	0	0	0	0	0	0	0	0	0	0	0	0	0	0	0	0	0	0	0	0	0	0	0	0	0	0	0	0
d__Bacteria	k__Bacteria	p__Verrucomicrobia	c__Verrucomicrobiae	o__Verrucomicrobiales	f__Verrucomicrobiaceae	g__Prosthecobacter	s__unclassified_g__Prosthecobacter	OTU3822	0	0	0	0	0	0	0	0	0	0	0	0	0	0	0	0	0	0	0	0	0	0	0	0	0	0	0	0	0	0	0	0	0	0	0	0	0	0	0	0	0
d__Bacteria	k__Bacteria	p__Bacteroidetes	c__Flavobacteriia	o__Flavobacteriales	f__Flavobacteriaceae	g__Aestuariibaculum	s__Assigned_species3_g__Aestuariibaculum	OTU2652	0	0	0	0	0	0	0	0	0	0	0	0	0	0	0	0	0	0	0	0	0	0	0	0	0	0	0	0	0	0	0	0	0	0	0	0	0	0	0	3	0
d__Bacteria	k__Bacteria	p__Bacteroidetes	c__Flavobacteriia	o__Flavobacteriales	f__Flavobacteriaceae	g__Flavobacterium	s__Flavobacterium_succinicans	OTU4281	0	0	0	0	0	0	0	0	0	0	0	0	0	0	0	0	0	0	0	0	0	0	0	0	0	0	0	0	0	3	0	0	0	0	0	0	0	0	0	0	0
d__Bacteria	k__Bacteria	p__Nitrospirae	c__Nitrospira	o__Nitrospirales	f__0319_6A21	g__Assigned_genus49_f__0319_6A21	s__unclassified_g__Assigned_genus49_f__0319_6A21	OTU3732	0	0	0	0	0	0	0	0	0	0	0	0	0	0	0	0	0	0	0	0	0	0	0	0	0	0	0	0	0	0	0	0	0	0	0	0	0	0	0	0	0
d__Bacteria	k__Bacteria	p__Verrucomicrobia	c__Verrucomicrobiae	o__Verrucomicrobiales	f__Verrucomicrobiaceae	g__Assigned_genus14_f__Verrucomicrobiaceae	s__unclassified_g__Assigned_genus14_f__Verrucomicrobiaceae	OTU3713	0	0	0	0	0	0	0	0	0	0	0	0	0	0	0	0	0	0	0	0	0	0	0	0	0	0	0	0	0	0	0	0	0	0	0	0	0	0	0	0	0
d__Bacteria	k__Bacteria	p__Firmicutes	c__Clostridia	o__Clostridiales	f__Lachnospiraceae	g__Blautia	s__Blautia_glucerasea	OTU156	0	0	5	0	2	0	0	2	20	6	0	16	0	0	4	0	0	1	0	1	14	8	0	0	0	0	0	0	1	1	0	0	0	7	0	0	0	0	0	0	0
d__Bacteria	k__Bacteria	p__Proteobacteria	c__Gammaproteobacteria	o__Orbales	f__Orbaceae	g__Gilliamella	s__Gilliamella_apicola	OTU1874	0	0	0	0	0	0	0	0	0	0	0	0	0	0	0	0	0	0	0	0	0	0	0	0	0	3	0	0	0	0	0	0	0	0	0	0	0	0	0	0	0
d__Bacteria	k__Bacteria	p__Tenericutes	c__Mollicutes	o__RF39	f__Unknown_family_o__RF39	g__unclassified_f__Unknown_family_o__RF39	s__unclassified_f__Unknown_family_o__RF39	OTU1457	0	0	0	0	0	0	0	0	0	0	0	0	0	0	0	0	0	0	5	0	0	0	0	0	0	0	0	0	0	0	0	0	0	0	0	0	0	0	0	0	0
d__Bacteria	k__Bacteria	p__Firmicutes	c__Clostridia	o__Clostridiales	f__Lachnospiraceae	g__Clostridium_XlVa	s__Assigned_species1084_g__Clostridium_XlVa	OTU3671	0	0	0	0	0	0	0	3	0	0	0	0	0	0	0	0	0	0	0	0	1	1	0	0	0	0	0	0	0	0	0	0	0	0	0	0	0	0	0	0	2
d__Bacteria	k__Bacteria	p__Actinobacteria	c__unclassified_p__Actinobacteria	o__unclassified_p__Actinobacteria	f__unclassified_p__Actinobacteria	g__unclassified_p__Actinobacteria	s__unclassified_p__Actinobacteria	OTU1382	0	0	0	0	0	0	0	0	0	0	0	0	0	0	0	0	1	0	0	0	0	0	0	0	0	0	0	0	0	0	0	0	0	0	0	0	0	0	0	0	0
d__Bacteria	k__Bacteria	p__Firmicutes	c__Clostridia	o__Clostridiales	f__unclassified_o__Clostridiales	g__unclassified_o__Clostridiales	s__unclassified_o__Clostridiales	OTU1417	0	0	0	0	0	0	0	0	0	0	0	0	0	0	0	0	0	6	0	0	0	0	0	0	0	0	0	0	0	0	0	0	0	0	0	0	0	0	0	0	0
d__Bacteria	k__Bacteria	p__Bacteroidetes	c__Sphingobacteriia	o__Sphingobacteriales	f__Chitinophagaceae_o__Sphingobacteriales	g__Terrimonas_f__Chitinophagaceae_o__Sphingobacteriales	s__unclassified_g__Terrimonas_f__Chitinophagaceae_o__Sphingobacteriales	OTU2742	0	0	0	0	0	0	0	0	0	0	0	0	0	0	0	0	0	0	0	0	0	0	0	0	7	0	0	0	0	0	0	0	0	0	0	0	0	0	0	0	0
d__Bacteria	k__Bacteria	p__Proteobacteria	c__Alphaproteobacteria	o__Rhodobacterales	f__Hyphomonadaceae_o__Rhodobacterales	g__unclassified_f__Hyphomonadaceae_o__Rhodobacterales	s__unclassified_f__Hyphomonadaceae_o__Rhodobacterales	OTU122	0	0	1	1	1	0	0	0	0	0	0	0	0	0	0	0	0	0	0	0	4	0	0	0	0	0	0	0	0	0	0	0	0	0	0	0	0	0	0	0	0
d__Bacteria	k__Bacteria	p__Proteobacteria	c__Deltaproteobacteria	o__Myxococcales	f__0319_6G20	g__Assigned_genus24_f__0319_6G20	s__Assigned_species3_g__Assigned_genus24_f__0319_6G20	OTU458	0	3	0	1	2	16	6	11	0	0	0	0	0	2	10	7	2	0	0	0	1	2	0	6	16	0	0	0	26	0	1	11	8	0	0	7	5	4	0	0	0
d__Bacteria	k__Bacteria	p__Firmicutes	c__Clostridia	o__Clostridiales	f__Lachnospiraceae	g__Anaerostipes	s__unclassified_g__Anaerostipes	OTU3178	0	0	0	0	0	0	0	0	0	0	0	0	0	0	0	0	0	0	0	0	3	0	0	0	0	0	0	0	0	0	0	0	0	0	0	0	2	0	0	0	0
d__Bacteria	k__Bacteria	p__Cyanobacteria	c__Chloroplast	o__Chlorophyta	f__Unknown_family_o__Chlorophyta	g__Assigned_genus45_f__Unknown_family_o__Chlorophyta	s__Assigned_species2_g__Assigned_genus45_f__Unknown_family_o__Chlorophyta	OTU4446	0	0	0	0	0	0	0	0	0	0	0	0	0	0	0	0	0	0	0	0	0	0	0	0	0	0	0	0	0	0	0	0	0	0	0	0	0	0	0	0	0
d__Bacteria	k__Bacteria	p__TM7	c__TM7_3	o__unclassified_c__TM7_3	f__unclassified_c__TM7_3	g__unclassified_c__TM7_3	s__unclassified_c__TM7_3	OTU323	0	0	1	3	3	0	0	0	0	0	0	0	0	0	0	0	0	0	0	0	0	0	0	0	0	0	0	0	0	0	3	0	0	0	0	0	0	0	0	0	0
d__Bacteria	k__Bacteria	p__Proteobacteria	c__Deltaproteobacteria	o__Myxococcales	f__Myxococcaceae	g__Anaeromyxobacter_f__Myxococcaceae	s__Assigned_species39_g__Anaeromyxobacter	OTU1422	0	0	0	0	0	0	0	0	0	0	0	0	0	0	0	0	0	1	0	0	0	0	0	0	0	0	0	0	0	0	0	1	0	0	0	0	0	0	1	0	0
d__Bacteria	k__Bacteria	p__Actinobacteria	c__Actinobacteria	o__Actinomycetales	f__Microbacteriaceae	g__Pseudoclavibacter	s__Pseudoclavibacter_caeni	OTU379	0	0	2	1	0	0	0	0	0	0	0	0	0	0	0	0	0	0	0	0	0	0	0	0	0	0	0	0	0	0	0	0	0	0	0	0	0	0	0	0	0
d__Bacteria	k__Bacteria	p__Proteobacteria	c__Gammaproteobacteria	o__Marinicellales	f__Marinicellaceae	g__unclassified_f__Marinicellaceae	s__unclassified_f__Marinicellaceae	OTU1125	0	0	0	0	0	0	0	0	0	0	0	0	8	0	0	0	0	0	0	0	0	0	0	0	0	0	0	0	0	0	0	0	0	0	0	0	0	0	0	0	0
d__Bacteria	k__Bacteria	p__Firmicutes	c__Erysipelotrichi	o__Erysipelotrichales_c__Erysipelotrichi	f__Erysipelotrichaceae_o__Erysipelotrichales	g__Allobaculum_f__Erysipelotrichaceae	s__Assigned_species425_g__Allobaculum	OTU4361	0	0	0	0	0	0	0	0	2	0	0	0	0	0	0	0	0	0	0	0	0	0	10	0	0	0	0	0	0	0	0	0	0	0	0	1	0	0	0	0	0
d__Bacteria	k__Bacteria	p__Proteobacteria	c__Alphaproteobacteria	o__unclassified_c__Alphaproteobacteria	f__unclassified_c__Alphaproteobacteria	g__unclassified_c__Alphaproteobacteria	s__unclassified_c__Alphaproteobacteria	OTU1154	0	0	0	0	0	0	0	0	0	0	0	0	5	0	0	0	0	0	0	0	0	0	0	0	0	0	0	0	0	0	0	0	0	0	0	0	0	0	0	0	0
d__Bacteria	k__Bacteria	p__Proteobacteria	c__Alphaproteobacteria	o__Rhizobiales	f__Unknown_family_o__Rhizobiales	g__unclassified_f__Unknown_family_o__Rhizobiales	s__unclassified_f__Unknown_family_o__Rhizobiales	OTU4244	0	0	0	0	0	0	0	0	6	0	0	0	0	0	0	0	0	0	0	0	0	0	0	0	0	0	0	0	0	0	0	0	0	0	0	0	0	0	0	0	0
d__Bacteria	k__Bacteria	p__Proteobacteria	c__Gammaproteobacteria	o__Xanthomonadales	f__Sinobacteraceae	g__unclassified_f__Sinobacteraceae	s__unclassified_f__Sinobacteraceae	OTU4283	0	0	0	0	0	0	0	0	0	0	0	0	0	0	0	0	0	0	0	0	0	0	0	0	0	0	0	0	0	0	0	0	0	0	0	0	0	0	0	0	0
d__Bacteria	k__Bacteria	p__Chloroflexi	c__Caldilineae	o__Caldilineales_c__Caldilineae	f__Caldilineaceae_o__Caldilineales	g__Litorilinea	s__unclassified_g__Litorilinea	OTU836	0	0	0	0	0	0	0	0	0	7	0	0	0	0	0	0	0	0	0	0	0	0	0	0	0	0	0	0	0	0	0	0	0	0	0	0	0	0	0	0	0
d__Bacteria	k__Bacteria	p__Actinobacteria	c__Actinobacteria	o__Solirubrobacterales_c__Actinobacteria	f__Conexibacteraceae_o__Solirubrobacterales	g__Conexibacter_f__Conexibacteraceae	s__unclassified_g__Conexibacter_f__Conexibacteraceae	OTU3810	0	0	0	1	0	0	0	0	0	0	0	0	0	0	0	0	0	0	0	0	0	0	0	0	0	0	0	0	0	0	0	0	0	0	0	0	0	0	0	0	0
d__Bacteria	k__Bacteria	p__Chloroflexi	c__Anaerolineae	o__SBR1031	f__SHA_31	g__Assigned_genus50_f__SHA_31	s__Assigned_species1_g__Assigned_genus50_f__SHA_31	OTU278	0	0	186	226	159	0	0	0	0	0	0	0	0	0	0	0	0	0	0	0	0	0	0	0	0	0	0	0	0	0	0	0	0	0	0	0	0	0	0	0	0
d__Bacteria	k__Bacteria	p__Proteobacteria	c__Gammaproteobacteria	o__Oceanospirillales	f__Halomonadaceae	g__Halomonas	s__Halomonas_sulfidaeris	OTU916	0	0	22	11	23	12	6	0	18	0	0	1	1	3	0	3	0	7	5	0	3	5	0	10	4	0	0	3	0	0	0	32	10	0	12	0	3	11	0	0	0
d__Bacteria	k__Bacteria	p__Firmicutes	c__Clostridia	o__Clostridiales	f__Ruminococcaceae	g__unclassified_f__Ruminococcaceae	s__unclassified_f__Ruminococcaceae	OTU2993	0	0	0	0	0	0	0	0	0	0	0	0	0	0	0	0	0	0	0	0	0	0	0	0	0	0	0	0	0	0	0	0	0	0	0	0	0	0	0	0	0
d__Bacteria	k__Bacteria	p__Nitrospirae	c__Nitrospira	o__Nitrospirales	f__Thermodesulfovibrionaceae	g__GOUTA19	s__GOUTA19_Unknown	OTU2977	0	0	0	0	0	0	0	0	0	0	0	0	0	0	0	0	0	0	0	0	0	0	0	0	0	0	0	0	0	0	0	0	0	0	0	0	0	0	0	0	0
d__Bacteria	k__Bacteria	p__Firmicutes	c__Bacilli	o__Bacillales	f__unclassified_o__Bacillales	g__unclassified_o__Bacillales	s__unclassified_o__Bacillales	OTU1425	0	0	0	0	0	0	0	0	0	0	0	0	0	0	0	0	0	7	0	0	0	0	0	0	0	0	0	0	0	0	0	0	0	0	0	0	0	0	0	0	0
d__Bacteria	k__Bacteria	p__Verrucomicrobia	c__Pedosphaerae	o__Pedosphaerales	f__OPB35	g__unclassified_f__OPB35	s__unclassified_f__OPB35	OTU3040	0	0	0	0	0	0	0	0	0	0	0	0	0	0	0	0	0	0	0	0	0	0	0	0	0	0	0	0	0	0	0	0	0	0	0	0	0	0	0	0	0
d__Bacteria	k__Bacteria	p__OD1	c__Unknown_class_p__OD1	o__Unknown_order_c__Unknown_class_p__OD1	f__Unknown_family_o__Unknown_order_c__Unknown_class_p__OD1	g__unclassified_f__Unknown_family_o__Unknown_order_c__Unknown_class_p__OD1	s__unclassified_f__Unknown_family_o__Unknown_order_c__Unknown_class_p__OD1	OTU2362	0	0	0	0	0	0	0	0	0	0	0	0	0	0	0	0	0	0	0	0	0	0	0	0	0	0	0	0	0	0	0	0	0	0	8	0	0	0	0	0	0
d__Bacteria	k__Bacteria	p__OD1	c__ZB2	o__Unknown_order_c__ZB2	f__Unknown_family_o__Unknown_order_c__ZB2	g__unclassified_f__Unknown_family_o__Unknown_order_c__ZB2	s__unclassified_f__Unknown_family_o__Unknown_order_c__ZB2	OTU4340	0	0	0	0	0	0	0	0	0	0	0	0	0	0	0	2	0	0	0	0	0	0	0	0	0	0	1	2	0	2	0	0	0	0	0	0	0	0	0	0	0
d__Bacteria	k__Bacteria	p__Firmicutes	c__Clostridia	o__Clostridiales	f__Ruminococcaceae	g__Oscillospira	s__unclassified_g__Oscillospira	OTU2967	0	0	0	0	0	0	0	0	0	0	0	0	0	0	0	0	0	0	0	0	0	0	0	0	0	0	0	0	0	0	0	0	0	0	0	0	0	0	0	0	0
d__Bacteria	k__Bacteria	p__Proteobacteria	c__Alphaproteobacteria	o__Rhizobiales	f__Hyphomicrobiaceae	g__Rhodoplanes	s__Assigned_species356_g__Rhodoplanes	OTU3782	0	0	2	2	0	0	0	0	0	0	0	1	2	0	3	0	0	0	0	0	3	0	0	0	0	0	0	0	0	3	0	10	0	0	0	0	0	0	0	0	0
d__Bacteria	k__Bacteria	p__OP11	c__WCHB1_64	o__Unknown_order_c__WCHB1_64	f__Unknown_family_o__Unknown_order_c__WCHB1_64	g__Assigned_genus46_f__Unknown_family_o__Unknown_order_c__WCHB1_64	s__Assigned_species1_g__Assigned_genus46_f__Unknown_family_o__Unknown_order_c__WCHB1_64	OTU217	0	0	5	2	3	0	0	0	0	0	0	0	0	0	0	0	0	0	0	0	0	0	0	0	0	0	0	0	0	0	0	0	0	0	0	0	0	0	0	0	0
d__Bacteria	k__Bacteria	p__Proteobacteria	c__Betaproteobacteria	o__Burkholderiales	f__Oxalobacteraceae	g__Herbaspirillum	s__Herbaspirillum_huttiense	OTU3140	0	0	0	0	0	24	0	0	0	0	0	0	0	0	0	0	0	3	0	0	0	0	0	0	0	0	0	0	0	0	0	0	0	0	0	0	0	0	0	0	0
d__Bacteria	k__Bacteria	p__Firmicutes	c__Clostridia	o__Clostridiales	f__Lachnospiraceae	g__unclassified_f__Lachnospiraceae	s__unclassified_f__Lachnospiraceae	OTU890	0	0	0	0	0	0	0	0	0	0	3	0	0	0	0	0	0	0	0	0	0	0	0	0	0	0	0	0	0	0	0	0	0	0	0	0	0	0	0	0	0
d__Bacteria	k__Bacteria	p__Planctomycetes	c__Planctomycetia	o__unclassified_c__Planctomycetia	f__unclassified_c__Planctomycetia	g__unclassified_c__Planctomycetia	s__unclassified_c__Planctomycetia	OTU3003	0	0	0	0	0	0	0	0	0	0	0	0	0	0	0	0	0	0	0	0	0	0	0	0	0	0	0	0	0	0	0	0	0	0	0	0	0	0	0	0	0
d__Bacteria	k__Bacteria	p__Actinobacteria	c__Actinobacteria	o__Actinomycetales	f__Micrococcaceae	g__Arthrobacter	s__unclassified_g__Arthrobacter	OTU4516	0	0	0	0	0	17	0	0	2	26	0	5	14	13	28	2	21	0	4	0	1	0	2	0	5	2	0	0	0	12	19	20	56	2	8	0	0	11	1	3	11
d__Bacteria	k__Bacteria	p__Bacteroidetes	c__Bacteroidia	o__Bacteroidales	f__unclassified_o__Bacteroidales	g__unclassified_o__Bacteroidales	s__unclassified_o__Bacteroidales	OTU2319	0	0	0	0	0	0	0	0	0	0	0	0	0	0	0	0	0	0	0	0	0	0	0	0	0	0	0	0	0	0	0	0	0	9	0	0	3	0	0	0	0
d__Bacteria	k__Bacteria	p__Bacteroidetes	c__Bacteroidia	o__Bacteroidales	f__Paraprevotellaceae	g__CF231	s__CF231_Unknown	OTU3852	0	0	0	0	0	0	0	0	0	0	0	0	0	0	0	0	0	0	0	0	0	0	0	0	0	0	0	0	0	0	0	0	0	0	0	0	0	0	0	0	0
d__Bacteria	k__Bacteria	p__Proteobacteria	c__Deltaproteobacteria	o__Bdellovibrionales	f__Bdellovibrionaceae	g__Bdellovibrio	s__Assigned_species79_g__Bdellovibrio	OTU1018	0	0	0	0	0	0	0	4	0	0	1	0	3	0	0	0	5	0	0	0	0	0	11	7	0	0	7	0	0	0	0	0	0	0	0	0	0	0	0	0	0
d__Bacteria	k__Bacteria	p__Bacteroidetes	c__Saprospirae	o__Saprospirales	f__Chitinophagaceae_o__Saprospirales	g__Assigned_genus27_f__Chitinophagaceae	s__Assigned_species1_g__Assigned_genus27_f__Chitinophagaceae	OTU134	0	0	1	0	0	0	0	2	0	0	0	0	0	0	0	0	0	0	0	0	1	0	0	0	0	0	0	0	0	0	0	0	0	0	0	0	0	0	0	0	0
d__Bacteria	k__Bacteria	p__Proteobacteria	c__Gammaproteobacteria	o__Oceanospirillales	f__Halomonadaceae	g__unclassified_f__Halomonadaceae	s__unclassified_f__Halomonadaceae	OTU3733	0	0	0	0	0	0	0	0	0	0	0	0	0	0	0	0	0	0	0	0	0	0	0	0	0	0	0	0	0	0	0	0	0	0	0	0	0	0	0	0	0
d__Bacteria	k__Bacteria	p__Proteobacteria	c__Alphaproteobacteria	o__Rickettsiales	f__Unknown_family_o__Rickettsiales	g__unclassified_f__Unknown_family_o__Rickettsiales	s__unclassified_f__Unknown_family_o__Rickettsiales	OTU2850	0	0	0	0	0	0	0	0	0	0	0	0	0	0	0	0	0	0	0	0	0	0	0	0	0	0	0	0	0	0	0	0	0	0	0	0	0	0	0	0	0
d__Bacteria	k__Bacteria	p__Chloroflexi	c__Caldilineae	o__Caldilineales_c__Caldilineae	f__Caldilineaceae_o__Caldilineales	g__Litorilinea	s__unclassified_g__Litorilinea	OTU3617	0	0	0	0	0	0	0	0	0	0	0	0	0	0	0	0	0	0	0	0	0	0	0	0	0	0	0	0	0	0	0	0	0	0	0	0	0	0	0	0	0
d__Bacteria	k__Bacteria	p__Firmicutes	c__Erysipelotrichi	o__Erysipelotrichales_c__Erysipelotrichi	f__Erysipelotrichaceae_o__Erysipelotrichales	g__Allobaculum_f__Erysipelotrichaceae	s__unclassified_g__Allobaculum_f__Erysipelotrichaceae	OTU1329	0	0	0	0	0	0	0	0	2	0	0	0	0	3	5	19	0	0	0	0	0	0	0	0	0	0	0	0	0	0	0	0	0	0	0	0	0	0	0	0	0
d__Bacteria	k__Bacteria	p__Actinobacteria	c__Actinobacteria	o__Actinomycetales	f__Corynebacteriaceae	g__Corynebacterium	s__Corynebacterium_kroppenstedtii	OTU81	0	6	0	0	0	0	0	0	0	0	0	0	0	0	0	0	0	0	0	0	0	0	0	0	0	0	0	0	0	0	0	0	0	0	0	0	0	0	0	0	0
d__Bacteria	k__Bacteria	p__Proteobacteria	c__Alphaproteobacteria	o__Rhizobiales	f__Methylobacteriaceae	g__Methylobacterium	s__Methylobacterium_organophilum	OTU4386	1	0	0	0	0	307	168	198	287	219	178	98	141	208	201	279	242	280	320	259	108	348	340	245	441	461	171	50	122	112	137	59	169	112	134	219	140	143	16	56	162
d__Bacteria	k__Bacteria	p__Proteobacteria	c__Deltaproteobacteria	o__NB1_j	f__NB1_i	g__Assigned_genus58_f__NB1_i	s__Assigned_species2_g__Assigned_genus58_f__NB1_i	OTU1514	0	0	0	0	0	0	0	0	0	0	0	0	0	0	0	0	0	0	0	17	0	0	0	0	0	0	0	0	0	0	0	0	0	0	0	0	0	0	0	0	0
d__Bacteria	k__Bacteria	p__Proteobacteria	c__Alphaproteobacteria	o__Caulobacterales	f__Caulobacteraceae	g__Brevundimonas	s__Brevundimonas_diminuta	OTU77	10	33	24	8	21	11	0	29	7	0	1	8	20	6	14	12	7	16	5	15	5	7	0	7	9	15	9	0	11	0	3	0	9	0	7	32	0	0	0	3	24
d__Bacteria	k__Bacteria	p__Firmicutes	c__Clostridia	o__Clostridiales	f__Lachnospiraceae	g__Coprococcus	s__unclassified_g__Coprococcus	OTU1860	0	0	0	0	0	0	0	0	0	0	0	0	0	0	0	0	0	0	0	0	0	0	0	0	9	0	0	0	0	0	0	0	0	0	0	0	0	0	0	0	0
d__Bacteria	k__Bacteria	p__Chloroflexi	c__Caldilineae	o__Caldilineales_c__Caldilineae	f__Caldilineaceae_o__Caldilineales	g__Litorilinea	s__Assigned_species44_g__Litorilinea	OTU2278	0	0	0	0	0	0	0	0	0	0	0	0	0	0	0	0	0	0	0	0	0	0	0	0	0	0	0	0	0	0	0	0	15	0	0	0	0	0	0	0	0
d__Bacteria	k__Bacteria	p__Chloroflexi	c__Anaerolineae	o__Caldilineales_c__Anaerolineae	f__Caldilineaceae_o__Caldilineales_c__Anaerolineae	g__Assigned_genus42_f__Caldilineaceae	s__Assigned_species2_g__Assigned_genus42_f__Caldilineaceae	OTU3284	0	0	0	0	0	0	0	0	0	0	0	0	0	0	0	0	0	0	0	0	0	0	0	0	0	0	0	0	0	0	0	0	0	0	0	0	0	0	0	0	0
d__Bacteria	k__Bacteria	p__Proteobacteria	c__Gammaproteobacteria	o__Chromatiales	f__unclassified_o__Chromatiales	g__unclassified_o__Chromatiales	s__unclassified_o__Chromatiales	OTU1292	0	0	0	0	0	0	0	0	0	0	0	0	0	0	3	0	0	0	0	0	0	0	0	0	0	0	0	0	0	0	0	0	0	0	0	0	0	0	0	0	0
d__Bacteria	k__Bacteria	p__Proteobacteria	c__Deltaproteobacteria	o__Bdellovibrionales	f__Bdellovibrionaceae	g__Bdellovibrio	s__unclassified_g__Bdellovibrio	OTU1229	0	0	0	0	0	0	0	0	0	0	0	0	0	0	3	0	0	0	0	0	0	0	0	0	0	0	0	0	0	0	0	0	0	0	0	0	0	0	0	0	0
d__Bacteria	k__Bacteria	p__Bacteroidetes	c__Saprospirae	o__Saprospirales	f__Chitinophagaceae_o__Saprospirales	g__Assigned_genus308_f__Chitinophagaceae	s__Assigned_species5_g__Assigned_genus308	OTU3132	0	0	0	0	0	0	0	0	0	0	0	0	0	0	0	0	0	0	0	0	0	0	0	0	0	0	0	0	0	0	0	0	0	0	0	0	0	0	0	0	0
d__Bacteria	k__Bacteria	p__Chloroflexi	c__Ktedonobacteria	o__Ktedonobacterales	f__Ktedonobacteraceae	g__Ktedonobacter	s__Assigned_species24_g__Ktedonobacter	OTU4659	0	0	0	0	0	0	0	0	0	0	0	0	0	0	0	0	0	0	0	0	0	0	0	0	0	0	0	0	0	0	0	0	0	0	0	0	0	0	0	0	0
d__Bacteria	k__Bacteria	p__Proteobacteria	c__Gammaproteobacteria	o__Xanthomonadales	f__Xanthomonadaceae	g__Dokdonella	s__unclassified_g__Dokdonella	OTU614	0	0	0	0	0	1	0	0	4	0	0	0	0	0	2	0	0	0	0	10	0	17	17	0	0	0	0	0	0	0	0	0	0	0	7	0	0	0	0	0	0
d__Bacteria	k__Bacteria	p__Proteobacteria	c__Deltaproteobacteria	o__Bdellovibrionales	f__Bacteriovoracaceae	g__Peredibacter	s__unclassified_g__Peredibacter	OTU906	0	0	0	0	0	0	0	0	2	0	0	1	0	0	0	0	0	0	0	0	0	0	0	3	0	0	0	0	0	0	0	0	0	0	6	0	0	0	0	0	0
d__Bacteria	k__Bacteria	p__Chloroflexi	c__Ellin6529	o__Unknown_order_c__Ellin6529	f__Unknown_family_o__Unknown_order_c__Ellin6529	g__Assigned_genus35_f__Unknown_family_o__Unknown_order_c__Ellin6529	s__Assigned_species2_g__Assigned_genus35_f__Unknown_family_o__Unknown_order_c__Ellin6529	OTU1005	0	0	0	0	0	0	0	0	0	0	0	0	10	0	0	0	0	0	0	0	0	0	0	0	0	0	0	0	0	0	0	0	0	0	0	0	0	0	0	0	0
d__Bacteria	k__Bacteria	p__Chloroflexi	c__Caldilineae	o__Caldilineales_c__Caldilineae	f__Caldilineaceae_o__Caldilineales	g__Litorilinea	s__unclassified_g__Litorilinea	OTU1246	0	0	0	0	0	0	0	0	0	0	0	0	0	0	3	0	0	0	0	0	0	0	0	0	0	0	0	0	0	0	0	0	0	0	0	0	0	0	0	0	0
d__Bacteria	k__Bacteria	p__Firmicutes	c__Erysipelotrichi	o__Erysipelotrichales_c__Erysipelotrichi	f__Erysipelotrichaceae_o__Erysipelotrichales	g__Eubacterium_f__Erysipelotrichaceae	s__Eubacterium_Unknown	OTU860	0	0	0	1	0	0	0	0	0	14	0	0	0	0	0	0	0	0	0	0	3	0	0	0	0	0	0	0	0	0	0	0	0	0	0	0	0	0	0	0	0
d__Bacteria	k__Bacteria	p__Chloroflexi	c__Anaerolineae	o__Anaerolineales	f__Anaerolinaceae	g__unclassified_f__Anaerolinaceae	s__unclassified_f__Anaerolinaceae	OTU310	0	0	2	5	0	0	0	0	0	0	0	0	0	0	0	0	0	0	0	0	0	0	0	0	0	0	0	0	0	0	0	0	0	0	0	0	0	0	0	0	0
d__Bacteria	k__Bacteria	p__Bacteroidetes	c__Bacteroidia	o__Bacteroidales	f__Prevotellaceae	g__Paraprevotella_f__Prevotellaceae	s__unclassified_g__Paraprevotella_f__Prevotellaceae	OTU3309	0	0	0	0	0	0	0	0	0	0	0	0	0	0	0	0	0	0	0	0	0	0	0	0	0	0	0	0	0	0	0	0	0	0	0	0	0	0	0	0	0
d__Bacteria	k__Bacteria	p__Bacteroidetes	c__Bacteroidia	o__Bacteroidales	f__Rikenellaceae	g__Alistipes	s__Assigned_species209_g__Alistipes	OTU1594	0	0	0	0	0	0	0	0	0	0	0	0	0	0	0	0	0	0	0	0	5	0	0	0	0	0	0	0	0	0	0	0	0	0	0	0	0	0	0	0	0
d__Bacteria	k__Bacteria	p__Actinobacteria	c__Coriobacteriia	o__Coriobacteriales_c__Coriobacteriia	f__Coriobacteriaceae_o__Coriobacteriales_c__Coriobacteriia	g__Assigned_genus97_f__Coriobacteriaceae	s__Assigned_species1_g__Assigned_genus97_f__Coriobacteriaceae	OTU2811	0	0	0	0	0	0	0	0	0	0	0	0	0	0	0	0	0	0	0	0	0	0	0	0	0	0	0	0	0	0	0	0	0	0	0	0	0	0	0	0	0
d__Bacteria	k__Bacteria	p__Firmicutes	c__Clostridia	o__Clostridiales	f__Ruminococcaceae	g__Ruminococcus_f__Ruminococcaceae	s__unclassified_g__Ruminococcus_f__Ruminococcaceae	OTU3086	0	0	0	0	0	0	0	0	0	0	0	0	0	0	0	0	0	0	0	0	0	0	0	0	0	0	0	0	0	0	0	0	0	0	0	0	0	0	0	0	0
d__Bacteria	k__Bacteria	p__Firmicutes	c__Erysipelotrichi	o__Erysipelotrichales_c__Erysipelotrichi	f__Erysipelotrichaceae_o__Erysipelotrichales	g__Sharpea	s__Sharpea_azabuensis	OTU3779	0	0	0	0	0	0	0	0	0	0	0	0	0	0	0	0	0	0	0	0	0	0	0	0	0	0	0	0	0	0	0	0	0	0	0	0	0	0	0	0	0
d__Bacteria	k__Bacteria	p__Proteobacteria	c__Gammaproteobacteria	o__Legionellales	f__unclassified_o__Legionellales	g__unclassified_o__Legionellales	s__unclassified_o__Legionellales	OTU4187	0	0	0	0	0	0	0	0	0	0	0	0	0	0	0	0	0	0	0	0	0	0	0	0	0	0	0	0	0	0	0	0	0	0	0	0	0	0	0	0	0
d__Bacteria	k__Bacteria	p__Verrucomicrobia	c__Verrucomicrobiae	o__Verrucomicrobiales	f__Verrucomicrobiaceae	g__Luteolibacter	s__Assigned_species128_g__Luteolibacter	OTU2966	0	0	0	0	0	0	4	0	9	0	0	0	0	31	7	0	12	0	0	0	0	0	22	0	59	14	0	0	0	0	0	0	0	0	0	0	0	0	0	0	0
d__Bacteria	k__Bacteria	p__unclassified_k__Bacteria	c__unclassified_k__Bacteria	o__unclassified_k__Bacteria	f__unclassified_k__Bacteria	g__unclassified_k__Bacteria	s__unclassified_k__Bacteria	OTU50	1	0	0	0	0	0	0	0	0	0	0	0	0	0	0	0	0	0	0	0	0	0	0	0	0	0	0	0	0	0	0	0	0	0	0	0	0	0	0	0	0
d__Bacteria	k__Bacteria	p__Proteobacteria	c__Alphaproteobacteria	o__Rhodobacterales	f__Rhodobacteraceae	g__unclassified_f__Rhodobacteraceae	s__unclassified_f__Rhodobacteraceae	OTU2159	0	0	0	0	0	0	0	0	0	0	0	0	0	0	0	0	0	0	0	0	0	0	0	0	0	0	0	0	0	0	0	33	0	0	0	0	0	0	0	0	0
d__Bacteria	k__Bacteria	p__Firmicutes	c__Clostridia	o__Clostridiales	f__Ruminococcaceae	g__Assigned_genus204_f__Ruminococcaceae	s__Assigned_species9_g__Assigned_genus204	OTU670	0	0	0	0	0	0	4	0	0	0	0	0	0	0	0	0	0	0	0	0	0	0	0	0	0	0	0	0	0	0	0	0	0	0	0	0	0	0	0	0	0
d__Bacteria	k__Bacteria	p__unclassified_k__Bacteria	c__unclassified_k__Bacteria	o__unclassified_k__Bacteria	f__unclassified_k__Bacteria	g__unclassified_k__Bacteria	s__unclassified_k__Bacteria	OTU106	4	0	0	0	1	0	0	0	0	0	0	0	0	0	0	0	0	0	0	0	0	0	0	0	0	0	0	0	0	0	0	0	0	0	0	0	0	0	0	0	0
d__Bacteria	k__Bacteria	p__Proteobacteria	c__Deltaproteobacteria	o__Myxococcales	f__Unknown_family_o__Myxococcales	g__Assigned_genus316_f__Unknown_family_o__Myxococcales	s__Assigned_species5_g__Assigned_genus316	OTU842	0	0	0	0	0	0	0	0	0	11	0	0	0	0	0	0	0	0	0	0	0	0	0	0	0	0	0	0	0	0	0	0	0	0	0	0	0	0	0	0	0
d__Bacteria	k__Bacteria	p__Firmicutes	c__Bacilli	o__Lactobacillales	f__Carnobacteriaceae	g__Alkalibacterium_f__Carnobacteriaceae	s__Alkalibacterium_pelagium	OTU472	0	0	41	29	57	0	0	0	0	0	0	0	0	0	0	0	0	0	0	0	0	0	0	0	0	0	0	0	0	0	0	0	0	0	0	0	0	0	0	0	0
d__Bacteria	k__Bacteria	p__Bacteroidetes	c__Bacteroidia	o__Bacteroidales	f__Unknown_family_o__Bacteroidales	g__Assigned_genus2061_f__Unknown_family	s__Assigned_species2_g__Assigned_genus2061	OTU4680	0	0	2	4	3	0	0	0	0	0	0	0	0	0	2	0	0	0	0	0	0	0	0	0	3	0	0	0	0	19	5	3	0	0	0	0	0	0	0	0	0
d__Bacteria	k__Bacteria	p__Proteobacteria	c__Alphaproteobacteria	o__Caulobacterales	f__Caulobacteraceae	g__Brevundimonas	s__unclassified_g__Brevundimonas	OTU237	8	3	25	5	13	104	6	41	9	13	17	23	32	20	11	3	27	59	56	20	20	81	3	4	42	21	37	0	13	4	0	0	6	0	3	57	7	33	2	0	4
d__Bacteria	k__Bacteria	p__Bacteroidetes	c__Flavobacteriia	o__Flavobacteriales	f__Flavobacteriaceae	g__unclassified_f__Flavobacteriaceae	s__unclassified_f__Flavobacteriaceae	OTU3966	0	0	0	0	0	0	0	0	0	0	0	0	0	0	0	0	0	0	0	0	0	0	0	0	0	0	0	0	0	0	0	0	0	0	0	0	0	0	0	0	0
d__Bacteria	k__Bacteria	p__Actinobacteria	c__Acidimicrobiia	o__Acidimicrobiales_c__Acidimicrobiia	f__koll13	g__unclassified_f__koll13	s__unclassified_f__koll13	OTU1193	0	0	0	0	0	0	0	0	0	0	0	0	0	9	0	0	0	0	0	0	0	0	0	0	0	0	0	0	0	0	0	0	0	0	0	0	7	0	0	0	0
d__Bacteria	k__Bacteria	p__Actinobacteria	c__Actinobacteria	o__Coriobacteriales_c__Actinobacteria	f__Coriobacteriaceae_o__Coriobacteriales	g__Olsenella	s__Assigned_species35_g__Olsenella	OTU194	0	0	5	4	0	0	0	0	0	0	0	0	2	0	0	0	0	0	0	0	18	0	0	0	0	0	7	0	0	0	0	0	0	0	0	0	66	0	0	11	0
d__Bacteria	k__Bacteria	p__Cyanobacteria	c__Oscillatoriophycideae	o__Chroococcales	f__Xenococcaceae	g__Assigned_genus51_f__Xenococcaceae	s__Assigned_species2_g__Assigned_genus51_f__Xenococcaceae	OTU2856	0	0	0	0	0	0	0	0	0	0	0	0	0	0	0	0	0	0	0	0	0	0	0	0	0	0	0	0	0	0	0	0	0	0	0	0	0	0	0	0	0
d__Bacteria	k__Bacteria	p__Firmicutes	c__Bacilli	o__Bacillales	f__Paenibacillaceae	g__Paenibacillus_f__Paenibacillaceae	s__unclassified_g__Paenibacillus_f__Paenibacillaceae	OTU4164	0	0	0	0	0	14	0	0	0	0	0	0	0	0	0	0	0	0	0	0	0	0	0	0	0	0	0	0	0	0	0	0	0	0	0	0	0	0	0	0	0
d__Bacteria	k__Bacteria	p__Proteobacteria	c__Betaproteobacteria	o__unclassified_c__Betaproteobacteria	f__unclassified_c__Betaproteobacteria	g__unclassified_c__Betaproteobacteria	s__unclassified_c__Betaproteobacteria	OTU1975	0	0	0	0	0	0	0	0	0	0	0	0	0	0	0	0	0	0	0	0	0	0	0	0	0	0	0	0	0	2	0	0	0	0	0	0	0	0	0	0	0
d__Bacteria	k__Bacteria	p__OP3	c__BD4_9	o__Unknown_order_c__BD4_9	f__Unknown_family_o__Unknown_order_c__BD4_9	g__unclassified_f__Unknown_family_o__Unknown_order_c__BD4_9	s__unclassified_f__Unknown_family_o__Unknown_order_c__BD4_9	OTU1757	0	0	0	0	0	0	0	0	0	0	0	0	0	0	0	0	0	0	0	0	3	0	0	0	0	0	0	0	0	0	0	0	0	0	0	0	0	0	0	0	0
d__Bacteria	k__Bacteria	p__Chlamydiae	c__Chlamydiia	o__Chlamydiales	f__Parachlamydiaceae	g__Parachlamydia	s__unclassified_g__Parachlamydia	OTU4696	0	0	0	0	0	0	0	0	5	0	0	0	0	0	0	0	0	0	0	2	0	0	4	0	0	0	0	0	0	0	0	0	0	0	0	0	0	1	0	0	0
d__Bacteria	k__Bacteria	p__Bacteroidetes	c__Flavobacteriia	o__Flavobacteriales	f__Flavobacteriaceae	g__Flavobacterium	s__unclassified_g__Flavobacterium	OTU2919	0	0	0	0	0	0	0	0	0	0	0	0	0	0	0	0	0	0	0	0	0	0	0	0	0	0	0	0	0	0	0	0	0	0	0	0	0	0	0	0	0
d__Bacteria	k__Bacteria	p__Chlorobi	c__OPB56	o__Unknown_order_c__OPB56	f__Unknown_family_o__Unknown_order_c__OPB56	g__Assigned_genus90_f__Unknown_family_o__Unknown_order_c__OPB56	s__Assigned_species1_g__Assigned_genus90_f__Unknown_family_o__Unknown_order_c__OPB56	OTU600	0	0	5	6	5	0	0	0	0	0	0	0	0	0	0	0	0	0	0	0	0	0	0	0	7	0	0	0	0	0	0	0	0	0	0	0	0	0	0	0	0
d__Bacteria	k__Bacteria	p__Actinobacteria	c__Actinobacteria	o__Actinomycetales	f__Actinomycetaceae	g__Actinomyces	s__unclassified_g__Actinomyces	OTU1574	0	0	0	0	0	0	0	0	0	0	0	0	0	0	0	0	0	0	0	0	4	0	0	0	0	0	0	0	0	0	0	0	0	0	0	0	0	0	0	0	0
d__Bacteria	k__Bacteria	p__Firmicutes	c__Erysipelotrichi	o__Erysipelotrichales_c__Erysipelotrichi	f__Erysipelotrichaceae_o__Erysipelotrichales	g__PSB_M_3	s__PSB_M_3_Unknown	OTU4207	0	0	0	0	0	0	2	2	0	0	0	0	0	0	1	0	0	0	0	0	0	0	0	0	0	0	0	0	0	0	0	0	0	0	0	0	0	0	0	0	0
d__Bacteria	k__Bacteria	p__Armatimonadetes	c__SHA_37	o__Unknown_order_c__SHA_37	f__Unknown_family_o__Unknown_order_c__SHA_37	g__Assigned_genus2_f__Unknown_family_o__Unknown_order_c__SHA_37	s__Assigned_species1_g__Assigned_genus2_f__Unknown_family_o__Unknown_order_c__SHA_37	OTU224	0	0	3	0	0	0	0	0	0	0	0	0	0	0	0	0	0	0	0	0	0	0	0	0	0	0	0	0	0	0	0	0	0	0	0	0	0	0	0	0	0
d__Bacteria	k__Bacteria	p__Proteobacteria	c__Gammaproteobacteria	o__Chromatiales	f__Unknown_family_o__Chromatiales	g__unclassified_f__Unknown_family_o__Chromatiales	s__unclassified_f__Unknown_family_o__Chromatiales	OTU792	0	0	0	0	0	0	0	0	11	0	0	0	0	0	0	0	0	0	0	0	0	0	0	0	0	0	0	0	0	0	0	0	0	0	0	0	0	0	0	0	0
d__Bacteria	k__Bacteria	p__Actinobacteria	c__Actinobacteria	o__Gaiellales_c__Actinobacteria	f__Gaiellaceae_o__Gaiellales	g__Gaiella	s__unclassified_g__Gaiella	OTU3264	0	0	0	0	0	0	0	0	0	0	0	0	0	0	0	0	0	0	0	0	0	0	0	0	0	0	0	0	0	16	0	0	0	0	0	0	3	0	0	0	0
d__Bacteria	k__Bacteria	p__Firmicutes	c__Clostridia	o__Clostridiales	f__Unknown_species_o__Clostridiales	g__Anaerovorax_f__Unknown_species	s__unclassified_g__Anaerovorax_f__Unknown_species	OTU440	0	0	0	1	0	0	0	0	0	0	0	0	0	0	0	0	0	0	0	0	0	0	0	0	0	0	0	0	0	0	0	0	0	0	0	0	0	0	0	0	0
d__Bacteria	k__Bacteria	p__Proteobacteria	c__Deltaproteobacteria	o__Myxococcales	f__Myxococcaceae	g__Assigned_genus9_f__Myxococcaceae	s__Assigned_species1_g__Assigned_genus9_f__Myxococcaceae	OTU776	0	0	0	0	0	0	0	11	0	0	0	0	0	0	0	0	0	6	0	0	0	0	0	0	0	0	0	0	0	15	0	0	0	0	0	0	0	0	0	0	0
d__Bacteria	k__Bacteria	p__Acidobacteria	c__Acidobacteria_6	o__iii1_15	f__Unknown_family_o__iii1_15	g__Assigned_genus217_f__Unknown_family_o__iii1_15	s__Assigned_species2_g__Assigned_genus217_f__Unknown_family_o__iii1_15	OTU1891	0	0	0	0	0	0	0	0	0	0	0	0	0	0	0	0	0	0	0	0	0	0	0	0	0	0	13	0	0	0	0	0	0	0	0	0	0	0	0	0	0
d__Bacteria	k__Bacteria	p__Bacteroidetes	c__Bacteroidia	o__Bacteroidales	f__Prevotellaceae	g__Prevotella_f__Prevotellaceae	s__Assigned_species1098_g__Prevotella	OTU3942	0	0	0	0	0	0	0	0	0	0	0	0	0	0	0	0	0	0	0	0	0	0	0	0	0	0	0	0	0	0	0	0	0	0	0	0	0	0	0	0	0
d__Bacteria	k__Bacteria	p__Chloroflexi	c__Caldilineae	o__Caldilineales_c__Caldilineae	f__Caldilineaceae_o__Caldilineales	g__Litorilinea	s__Assigned_species63_g__Litorilinea	OTU3047	0	0	0	0	0	0	0	0	0	0	0	0	0	0	0	0	0	0	0	0	0	0	0	0	0	0	0	0	0	0	0	0	0	0	0	0	0	0	0	0	0
d__Bacteria	k__Bacteria	p__Proteobacteria	c__Alphaproteobacteria	o__Rhizobiales	f__Beijerinckiaceae	g__unclassified_f__Beijerinckiaceae	s__unclassified_f__Beijerinckiaceae	OTU2460	0	0	0	0	0	0	0	0	0	0	0	0	0	2	0	0	0	0	0	0	0	0	1	0	0	0	0	0	0	0	0	0	0	0	0	6	0	0	0	0	0
d__Bacteria	k__Bacteria	p__unclassified_k__Bacteria	c__unclassified_k__Bacteria	o__unclassified_k__Bacteria	f__unclassified_k__Bacteria	g__unclassified_k__Bacteria	s__unclassified_k__Bacteria	OTU2701	0	0	0	0	0	0	0	0	0	0	0	0	0	0	0	0	0	0	0	0	0	0	0	0	0	0	0	0	0	0	0	0	0	0	0	0	0	0	0	0	0
d__Bacteria	k__Bacteria	p__Actinobacteria	c__Thermoleophilia	o__Solirubrobacterales_c__Thermoleophilia	f__Unknown_family_o__Solirubrobacterales	g__Assigned_genus88_f__Unknown_family_o__Solirubrobacterales	s__unclassified_g__Assigned_genus88_f__Unknown_family_o__Solirubrobacterales	OTU3392	0	0	0	0	0	0	0	0	0	0	0	0	0	0	0	0	0	0	0	0	0	0	0	0	0	0	0	0	0	0	0	0	0	0	0	0	2	0	0	0	0
d__Bacteria	k__Bacteria	p__Thermi	c__Deinococci_p__Thermi	o__Thermales_c__Deinococci_p__Thermi	f__Thermaceae_o__Thermales_c__Deinococci	g__Thermus_f__Thermaceae_o__Thermales	s__Assigned_species102_g__Thermus	OTU4189	0	0	0	0	0	0	0	0	0	0	0	0	0	0	0	0	0	0	0	0	0	0	0	0	0	0	0	0	0	0	0	0	0	0	0	0	0	0	0	0	0
d__Bacteria	k__Bacteria	p__Gemmatimonadetes	c__Gemmatimonadetes	o__Gemmatimonadales	f__Gemmatimonadaceae	g__Gemmatimonas	s__Assigned_species181_g__Gemmatimonas	OTU1242	0	0	0	0	0	0	0	0	0	0	0	0	0	0	8	0	0	0	0	0	0	0	0	0	0	0	0	0	0	0	0	0	0	4	0	0	0	0	0	0	0
d__Bacteria	k__Bacteria	p__Bacteroidetes	c__Bacteroidia	o__Bacteroidales	f__S24_7	g__unclassified_f__S24_7	s__unclassified_f__S24_7	OTU1974	0	0	0	0	0	0	0	0	0	0	0	0	0	0	0	0	0	0	0	0	0	0	0	0	0	0	0	0	0	1	0	0	0	0	0	0	0	0	0	0	0
d__Bacteria	k__Bacteria	p__Bacteroidetes	c__Bacteroidia	o__Bacteroidales	f__Prevotellaceae	g__Prevotella_f__Prevotellaceae	s__Assigned_species420_g__Prevotella	OTU4711	0	0	0	0	0	0	0	0	0	0	0	0	0	0	0	0	0	0	0	0	0	0	0	0	0	0	0	0	0	0	0	0	0	0	0	0	0	0	0	0	0
d__Bacteria	k__Bacteria	p__Firmicutes	c__Clostridia	o__Clostridiales	f__Unknown_family_o__Clostridiales	g__Assigned_genus827_f__Unknown_family_o__Clostridiales	s__Assigned_species1_g__Assigned_genus827_f__Unknown_family	OTU2271	0	0	0	0	0	0	0	0	0	0	0	0	0	0	0	0	0	0	0	0	0	0	0	0	0	0	0	0	0	0	0	0	2	0	0	0	0	0	0	0	0
d__Bacteria	k__Bacteria	p__Bacteroidetes	c__Bacteroidia	o__Bacteroidales	f__unclassified_o__Bacteroidales	g__unclassified_o__Bacteroidales	s__unclassified_o__Bacteroidales	OTU3333	0	0	0	0	0	0	0	0	0	0	0	0	0	0	0	0	0	0	0	0	0	0	0	0	0	0	0	0	0	0	0	0	0	0	0	0	0	0	0	0	0
d__Bacteria	k__Bacteria	p__Gemmatimonadetes	c__Gemmatimonadetes	o__Gemmatimonadales	f__Gemmatimonadaceae	g__Gemmatimonas	s__Assigned_species64_g__Gemmatimonas	OTU275	0	0	2	0	0	0	0	0	0	0	0	0	0	0	0	0	0	0	0	0	0	0	0	0	0	0	0	0	0	0	0	0	0	0	0	0	0	0	0	0	0
d__Bacteria	k__Bacteria	p__Chloroflexi	c__Caldilineae	o__Caldilineales_c__Caldilineae	f__Caldilineaceae_o__Caldilineales	g__unclassified_f__Caldilineaceae_o__Caldilineales	s__unclassified_f__Caldilineaceae_o__Caldilineales	OTU3463	0	0	0	0	0	0	0	0	0	0	0	0	0	0	0	0	0	0	0	0	0	0	0	0	0	0	0	0	0	0	0	0	0	0	0	0	0	0	0	0	0
d__Bacteria	k__Bacteria	p__Proteobacteria	c__Alphaproteobacteria	o__RF32	f__Unknown_family_o__RF32	g__unclassified_f__Unknown_family_o__RF32	s__unclassified_f__Unknown_family_o__RF32	OTU810	0	0	0	0	0	0	0	0	6	0	0	0	0	0	0	0	0	0	0	0	0	0	0	0	0	0	0	0	0	0	0	0	0	0	0	0	0	0	0	0	0
d__Bacteria	k__Bacteria	p__Proteobacteria	c__Deltaproteobacteria	o__Unknown_order_c__Deltaproteobacteria	f__Unknown_family_o__Unknown_order_c__Deltaproteobacteria	g__Assigned_genus97_f__Unknown_family_o__Unknown_order_c__Deltaproteobacteria	s__Assigned_species1_g__Assigned_genus97_f__Unknown_family_o__Unknown_order_c__Deltaproteobacteria	OTU577	0	0	4	2	3	0	0	0	0	0	0	0	0	0	0	0	0	0	0	0	0	0	0	0	0	0	0	0	0	0	0	0	0	0	0	0	0	0	0	0	0
d__Bacteria	k__Bacteria	p__Acidobacteria	c__Solibacteres	o__Solibacterales	f__Solibacteraceae	g__Assigned_genus108_f__Solibacteraceae	s__Assigned_species1_g__Assigned_genus108_f__Solibacteraceae	OTU1713	0	0	0	0	0	0	0	0	0	0	0	0	0	0	0	0	0	0	0	0	11	0	0	0	0	0	0	0	0	0	0	0	0	0	0	0	0	0	0	0	0
d__Bacteria	k__Bacteria	p__Bacteroidetes	c__Cytophagia	o__Cytophagales	f__Cytophagaceae	g__Persicitalea	s__Assigned_species8_g__Persicitalea	OTU669	0	0	0	0	0	0	4	0	0	0	0	0	0	0	0	0	0	0	0	0	0	0	0	0	0	0	0	0	0	0	0	0	0	0	0	0	0	0	0	0	0
d__Bacteria	k__Bacteria	p__WS3	c__PRR_12	o__wb1_H11	f__unclassified_o__wb1_H11	g__unclassified_o__wb1_H11	s__Assigned_species1_g__unclassified_o__wb1_H11	OTU785	0	0	0	0	0	0	0	0	19	0	0	0	0	0	0	0	0	0	0	0	0	0	0	0	0	0	0	0	0	0	0	0	0	0	0	0	0	0	0	0	0
d__Bacteria	k__Bacteria	p__Proteobacteria	c__Alphaproteobacteria	o__Caulobacterales	f__Caulobacteraceae	g__Caulobacter	s__unclassified_g__Caulobacter	OTU1742	0	0	0	0	0	0	0	0	0	0	0	0	0	0	0	0	0	0	0	0	3	0	0	0	0	0	0	0	0	0	0	0	0	0	0	0	0	0	0	0	0
d__Bacteria	k__Bacteria	p__Bacteroidetes	c__Bacteroidia	o__Bacteroidales	f__unclassified_o__Bacteroidales	g__unclassified_o__Bacteroidales	s__unclassified_o__Bacteroidales	OTU2488	0	0	0	0	0	0	0	0	0	0	0	0	0	0	0	0	0	0	0	0	0	0	0	0	0	0	0	0	0	0	0	0	0	0	0	0	7	0	0	0	0
d__Bacteria	k__Bacteria	p__Elusimicrobia	c__Elusimicrobia	o__Elusimicrobiales	f__Elusimicrobiaceae	g__Elusimicrobium	s__Assigned_species5_g__Elusimicrobium	OTU1881	0	0	0	0	0	0	0	3	0	0	0	0	5	0	0	8	13	0	7	0	0	0	0	0	2	23	1	0	5	0	1	0	6	5	0	15	0	0	4	3	0
d__Bacteria	k__Bacteria	p__Bacteroidetes	c__Bacteroidia	o__Bacteroidales	f__S24_7	g__unclassified_f__S24_7	s__unclassified_f__S24_7	OTU3422	0	0	0	0	0	0	0	0	0	0	0	0	0	0	0	0	0	0	0	0	0	0	0	0	0	0	0	0	0	0	0	0	0	0	0	0	0	0	0	0	0
d__Bacteria	k__Bacteria	p__Bacteroidetes	c__Bacteroidia	o__Bacteroidales	f__Prevotellaceae	g__Prevotella_f__Prevotellaceae	s__Assigned_species849_g__Prevotella	OTU3813	0	0	0	0	0	0	0	0	0	0	0	0	0	0	0	0	0	0	0	0	0	0	0	0	0	0	0	0	0	0	0	0	0	0	0	0	0	0	0	0	0
d__Bacteria	k__Bacteria	p__Actinobacteria	c__Actinobacteria	o__Actinomycetales	f__Pseudonocardiaceae	g__Pseudonocardia	s__Pseudonocardia_khuvsgulensis	OTU3408	0	0	0	0	0	0	0	0	0	0	0	0	0	0	0	0	0	0	0	0	0	0	0	0	0	0	0	0	0	0	0	0	0	0	0	0	0	0	0	0	0
d__Bacteria	k__Bacteria	p__Actinobacteria	c__Acidimicrobiia	o__Acidimicrobiales_c__Acidimicrobiia	f__wb1_P06	g__unclassified_f__wb1_P06	s__unclassified_f__wb1_P06	OTU1362	0	0	0	0	0	0	0	0	0	0	0	0	0	0	0	1	0	0	0	0	0	0	0	0	0	0	0	0	0	0	0	0	0	0	0	0	0	0	0	0	0
d__Bacteria	k__Bacteria	p__Bacteroidetes	c__Bacteroidia	o__Bacteroidales	f__Rikenellaceae	g__Alistipes	s__unclassified_g__Alistipes	OTU1672	0	0	0	0	0	0	0	0	0	0	0	0	0	0	0	0	0	0	0	0	3	0	0	0	0	0	0	0	0	0	0	0	0	0	0	0	0	0	0	0	0
d__Bacteria	k__Bacteria	p__Actinobacteria	c__Acidimicrobiia	o__Acidimicrobiales_c__Acidimicrobiia	f__EB1017	g__Assigned_genus26_f__EB1017	s__Assigned_species1_g__Assigned_genus26_f__EB1017	OTU938	0	0	0	0	0	0	0	0	0	0	0	5	0	0	0	0	0	0	0	0	0	0	0	0	0	0	0	0	0	0	0	0	0	0	0	0	0	0	0	0	0
d__Bacteria	k__Bacteria	p__Bacteroidetes	c__unclassified_p__Bacteroidetes	o__unclassified_p__Bacteroidetes	f__unclassified_p__Bacteroidetes	g__unclassified_p__Bacteroidetes	s__unclassified_p__Bacteroidetes	OTU3149	0	0	0	0	0	0	0	0	7	0	0	0	0	0	0	0	0	0	0	0	0	0	0	0	0	0	0	0	0	0	0	0	0	0	0	0	0	0	0	0	0
d__Bacteria	k__Bacteria	p__Verrucomicrobia	c__Opitutae	o__Opitutales	f__Opitutaceae	g__Opitutus	s__unclassified_g__Opitutus	OTU2879	0	0	0	0	0	0	0	0	0	0	0	0	0	0	0	0	0	0	0	0	0	0	0	0	0	0	0	0	0	0	0	0	0	0	0	0	0	0	0	0	0
d__Bacteria	k__Bacteria	p__Lentisphaerae	c__Lentisphaeria	o__Lentisphaerales	f__Arctic95B_10	g__Assigned_genus8_f__Arctic95B_10	s__Assigned_species1_g__Assigned_genus8_f__Arctic95B_10	OTU2693	0	0	0	0	0	0	0	0	0	0	0	0	0	0	0	0	0	0	0	0	0	0	0	0	0	0	0	0	0	0	0	0	0	0	0	0	0	0	0	0	0
d__Bacteria	k__Bacteria	p__unclassified_k__Bacteria	c__unclassified_k__Bacteria	o__unclassified_k__Bacteria	f__unclassified_k__Bacteria	g__unclassified_k__Bacteria	s__unclassified_k__Bacteria	OTU2639	0	0	0	0	0	0	0	0	0	0	0	0	0	0	0	0	0	0	0	0	0	0	0	0	0	0	0	0	0	0	0	0	0	0	0	0	0	0	0	6	0
d__Bacteria	k__Bacteria	p__Firmicutes	c__Clostridia	o__Clostridiales	f__Ruminococcaceae	g__Ruminococcus_f__Ruminococcaceae	s__unclassified_g__Ruminococcus_f__Ruminococcaceae	OTU1632	0	0	0	0	0	0	0	0	0	0	0	0	0	0	0	0	0	0	0	0	6	0	0	0	0	0	0	0	0	0	0	0	0	0	0	0	0	0	0	0	0
d__Bacteria	k__Bacteria	p__Acidobacteria	c__Acidobacteria_5	o__Unknown_order_c__Acidobacteria_5	f__Unknown_family_o__Unknown_order_c__Acidobacteria_5	g__Assigned_genus34_f__Unknown_family_o__Unknown_order_c__Acidobacteria_5	s__unclassified_g__Assigned_genus34_f__Unknown_family_o__Unknown_order_c__Acidobacteria_5	OTU913	0	0	0	0	0	0	0	0	0	0	0	4	0	0	0	0	0	0	0	0	0	0	0	0	0	0	0	0	0	0	0	0	0	0	0	0	0	0	0	0	0
d__Bacteria	k__Bacteria	p__Synergistetes	c__Synergistia	o__Synergistales	f__Dethiosulfovibrionaceae	g__PD_UASB_13	s__PD_UASB_13_Unknown	OTU387	0	0	2	3	0	0	0	0	0	0	0	0	0	0	0	0	0	0	0	0	0	0	0	0	0	0	0	0	0	0	0	0	0	0	0	0	0	0	0	0	0
d__Bacteria	k__Bacteria	p__Chloroflexi	c__Chloroflexi	o__Chloroflexales_c__Chloroflexi	f__Chloroflexaceae_o__Chloroflexales	g__Chloronema	s__unclassified_g__Chloronema	OTU4613	0	0	0	0	0	0	0	0	0	0	0	0	0	0	0	0	0	0	0	0	0	0	0	0	0	0	0	0	0	0	0	0	0	0	0	0	0	0	0	0	0
d__Bacteria	k__Bacteria	p__OP11	c__WCHB1_64	o__d153	f__Unknown_family_o__d153	g__Assigned_genus20_f__Unknown_family_o__d153	s__Assigned_species1_g__Assigned_genus20_f__Unknown_family_o__d153	OTU1336	0	0	0	0	0	0	0	0	0	0	0	0	0	0	0	2	0	0	0	0	0	0	0	0	0	0	0	0	0	0	0	0	0	0	0	0	0	0	0	0	0
d__Bacteria	k__Bacteria	p__Actinobacteria	c__Acidimicrobiia	o__Acidimicrobiales_c__Acidimicrobiia	f__Unknown_family_o__Acidimicrobiales	g__Assigned_genus186_f__Unknown_family_o__Acidimicrobiales	s__Assigned_species2_g__Assigned_genus186	OTU3559	0	0	0	0	1	0	0	0	0	0	0	0	0	0	0	0	0	0	0	0	0	0	0	0	0	0	0	0	0	0	0	0	0	0	0	0	0	0	0	0	0
d__Bacteria	k__Bacteria	p__Firmicutes	c__Clostridia	o__Clostridiales	f__Eubacteriaceae	g__Pseudoramibacter_Eubacterium	s__unclassified_g__Pseudoramibacter_Eubacterium	OTU2087	0	0	0	0	0	0	0	0	0	0	0	0	0	0	0	0	0	0	0	0	0	0	0	0	0	0	0	0	0	0	0	5	0	0	0	0	0	0	0	0	0
d__Bacteria	k__Bacteria	p__TM7	c__unclassified_p__TM7	o__unclassified_p__TM7	f__unclassified_p__TM7	g__unclassified_p__TM7	s__unclassified_p__TM7	OTU996	0	0	0	0	0	0	0	0	0	0	0	0	4	0	0	0	0	0	0	0	0	0	0	0	0	0	0	0	0	0	0	0	0	0	0	0	0	0	0	0	0
d__Bacteria	k__Bacteria	p__Chloroflexi	c__Anaerolineae	o__SBR1031	f__A4b	g__Assigned_genus255_f__A4b	s__Assigned_species1_g__Assigned_genus255_f__A4b	OTU2849	0	0	0	0	0	0	0	0	0	0	0	0	0	0	0	0	0	0	0	0	0	0	0	0	0	0	0	0	0	0	0	0	0	0	0	0	0	0	0	0	0
d__Bacteria	k__Bacteria	p__Proteobacteria	c__Betaproteobacteria	o__Procabacteriales	f__Procabacteriaceae	g__Assigned_genus8_f__Procabacteriaceae	s__Assigned_species1_g__Assigned_genus8_f__Procabacteriaceae	OTU796	0	0	0	0	0	0	0	0	5	0	0	0	0	0	0	0	0	0	0	0	0	0	0	0	11	0	0	3	0	0	0	0	0	0	0	0	0	0	0	0	0
d__Bacteria	k__Bacteria	p__Firmicutes	c__Clostridia	o__Clostridiales	f__Unknown_family_o__Clostridiales	g__Assigned_genus199_f__Unknown_family_o__Clostridiales	s__Assigned_species1_g__Assigned_genus199_f__Unknown_family_o__Clostridiales	OTU3354	0	0	0	0	0	0	0	0	0	0	0	0	0	0	0	0	0	0	0	0	0	0	0	0	0	0	0	0	0	0	0	0	0	0	0	0	0	0	0	0	0
d__Bacteria	k__Bacteria	p__BRC1	c__PRR_11	o__Unknown_order_c__PRR_11	f__Unknown_family_o__Unknown_order_c__PRR_11	g__unclassified_f__Unknown_family_o__Unknown_order_c__PRR_11	s__unclassified_f__Unknown_family_o__Unknown_order_c__PRR_11	OTU3556	0	0	0	0	0	0	0	0	0	0	0	0	0	0	0	0	0	0	0	0	0	0	0	0	0	0	0	0	0	0	0	0	0	0	0	0	0	0	0	0	0
d__Bacteria	k__Bacteria	p__Chloroflexi	c__Chloroflexia	o__Chloroflexales_c__Chloroflexia	f__Chloroflexaceae_o__Chloroflexales_c__Chloroflexia	g__Roseiflexus_f__Chloroflexaceae	s__Assigned_species58_g__Roseiflexus	OTU3367	0	0	0	0	0	0	0	0	0	0	0	0	0	0	0	0	0	0	0	0	0	0	0	0	0	0	0	0	0	0	0	0	0	0	0	0	0	0	0	0	0
d__Bacteria	k__Bacteria	p__Firmicutes	c__Clostridia	o__Clostridiales	f__Unknown_family_o__Clostridiales	g__unclassified_f__Unknown_family_o__Clostridiales	s__unclassified_f__Unknown_family_o__Clostridiales	OTU2589	0	0	0	0	0	0	0	0	0	0	0	0	0	0	0	0	0	0	0	0	0	0	0	0	0	0	0	0	0	0	0	0	0	0	0	0	6	0	0	0	0
d__Bacteria	k__Bacteria	p__unclassified_k__Bacteria	c__unclassified_k__Bacteria	o__unclassified_k__Bacteria	f__unclassified_k__Bacteria	g__unclassified_k__Bacteria	s__unclassified_k__Bacteria	OTU1838	0	0	0	0	0	0	0	0	3	0	0	0	0	0	0	0	0	2	0	0	0	0	0	0	0	0	0	0	0	0	0	0	0	0	0	0	0	0	0	0	0
d__Bacteria	k__Bacteria	p__Bacteroidetes	c__Sphingobacteriia	o__Sphingobacteriales	f__Cyclobacteriaceae_o__Sphingobacteriales	g__Algoriphagus	s__unclassified_g__Algoriphagus	OTU2905	0	0	0	0	0	0	0	0	0	0	0	0	0	0	0	0	0	0	0	0	0	0	0	0	0	0	0	0	0	0	0	0	0	0	0	0	0	0	0	0	0
d__Bacteria	k__Bacteria	p__unclassified_k__Bacteria	c__unclassified_k__Bacteria	o__unclassified_k__Bacteria	f__unclassified_k__Bacteria	g__unclassified_k__Bacteria	s__unclassified_k__Bacteria	OTU4253	0	0	0	0	0	0	0	0	2	0	0	0	18	0	0	0	0	0	0	0	0	0	0	0	0	0	0	0	0	16	0	0	5	0	2	0	0	0	0	3	0
d__Bacteria	k__Bacteria	p__Gemmatimonadetes	c__Gemm_5	o__Unknown_order_c__Gemm_5	f__Unknown_family_o__Unknown_order_c__Gemm_5	g__Assigned_genus93_f__Unknown_family_o__Unknown_order_c__Gemm_5	s__Assigned_species1_g__Assigned_genus93_f__Unknown_family_o__Unknown_order_c__Gemm_5	OTU691	0	0	0	0	0	0	3	0	0	0	0	0	0	0	0	0	0	0	0	0	0	0	0	0	0	0	0	0	0	0	0	0	0	0	0	0	0	0	0	0	0
d__Bacteria	k__Bacteria	p__Firmicutes	c__Bacilli	o__Lactobacillales	f__Streptococcaceae	g__Lactococcus	s__Lactococcus_lactis_g__Lactococcus	OTU334	0	0	9	4	1	0	0	17	0	0	0	0	0	0	3	0	0	10	0	0	0	0	0	0	0	0	0	0	0	20	0	0	0	0	0	5	0	0	0	0	25
d__Bacteria	k__Bacteria	p__Acidobacteria	c__Acidobacteria_6	o__iii1_15	f__Unknown_family_o__iii1_15	g__unclassified_f__Unknown_family_o__iii1_15	s__unclassified_f__Unknown_family_o__iii1_15	OTU195	0	0	11	5	4	0	0	0	0	0	0	0	0	0	0	0	0	0	0	0	0	0	0	0	0	0	0	0	0	0	0	0	0	0	0	0	0	0	0	0	0
d__Bacteria	k__Bacteria	p__TM6	c__SJA_4	o__Unknown_order_c__SJA_4	f__Unknown_family_o__Unknown_order_c__SJA_4	g__unclassified_f__Unknown_family_o__Unknown_order_c__SJA_4	s__unclassified_f__Unknown_family_o__Unknown_order_c__SJA_4	OTU4180	0	0	0	0	0	0	0	0	0	0	0	0	0	0	0	0	0	0	0	0	0	0	0	0	0	0	0	0	0	0	0	0	0	0	0	0	0	0	0	0	0
d__Bacteria	k__Bacteria	p__unclassified_k__Bacteria	c__unclassified_k__Bacteria	o__unclassified_k__Bacteria	f__unclassified_k__Bacteria	g__unclassified_k__Bacteria	s__unclassified_k__Bacteria	OTU4258	0	0	0	0	0	0	0	0	0	0	0	0	0	0	0	0	0	0	0	0	0	0	0	0	0	0	0	0	0	0	0	0	0	0	0	0	0	0	0	0	0
d__Bacteria	k__Bacteria	p__Chloroflexi	c__Ktedonobacteria	o__Thermogemmatisporales	f__Thermogemmatisporaceae	g__unclassified_f__Thermogemmatisporaceae	s__unclassified_f__Thermogemmatisporaceae	OTU1613	0	0	0	0	0	0	0	0	0	0	0	0	0	0	0	0	0	0	0	0	2	0	0	0	0	0	0	0	0	0	0	0	0	0	0	0	0	0	0	0	0
d__Bacteria	k__Bacteria	p__WS3	c__PRR_12	o__Unknown_order_c__PRR_12	f__Unknown_family_o__Unknown_order_c__PRR_12	g__Assigned_genus6_f__Unknown_family_o__Unknown_order_c__PRR_12	s__Assigned_species1_g__Assigned_genus6_f__Unknown_family_o__Unknown_order_c__PRR_12	OTU2416	0	0	0	0	0	0	0	0	0	0	0	0	0	0	0	0	0	0	0	0	0	0	0	0	0	0	0	0	0	0	0	0	0	0	1	0	0	0	0	0	0
d__Bacteria	k__Bacteria	p__Actinobacteria	c__Actinobacteria	o__Actinomycetales	f__Thermomonosporaceae	g__Thermomonospora	s__Thermomonospora_chromogena	OTU4298	0	0	0	0	0	0	0	0	0	0	0	0	0	0	0	0	0	0	0	0	0	0	0	0	0	0	0	0	0	0	0	0	0	0	0	0	0	0	0	0	0
d__Bacteria	k__Bacteria	p__Proteobacteria	c__Deltaproteobacteria	o__Myxococcales	f__unclassified_o__Myxococcales	g__unclassified_o__Myxococcales	s__unclassified_o__Myxococcales	OTU2902	0	0	0	0	0	0	0	0	0	0	0	0	0	0	0	0	0	0	0	0	0	0	0	0	0	0	0	0	0	0	0	0	0	0	0	0	0	0	0	0	0
d__Bacteria	k__Bacteria	p__Planctomycetes	c__Planctomycetia	o__Pirellulales	f__Pirellulaceae	g__A17	s__A17_Unknown	OTU873	0	0	0	0	0	0	0	0	0	0	2	0	0	0	0	0	0	0	0	0	0	0	0	0	0	0	0	0	0	0	0	0	0	0	0	0	0	0	0	0	0
d__Bacteria	k__Bacteria	p__Chloroflexi	c__S085	o__Unknown_order_c__S085	f__Unknown_family_o__Unknown_order_c__S085	g__unclassified_f__Unknown_family_o__Unknown_order_c__S085	s__unclassified_f__Unknown_family_o__Unknown_order_c__S085	OTU356	0	0	2	6	6	0	0	0	0	0	0	0	0	0	0	0	0	0	0	0	0	0	0	0	0	0	0	0	0	0	0	0	0	0	0	0	0	0	0	0	0
d__Bacteria	k__Bacteria	p__Bacteroidetes	c__Saprospirae	o__Saprospirales	f__Chitinophagaceae_o__Saprospirales	g__unclassified_f__Chitinophagaceae_o__Saprospirales	s__unclassified_f__Chitinophagaceae_o__Saprospirales	OTU3740	0	0	0	0	0	0	0	0	0	0	0	0	0	0	0	0	0	0	0	0	0	0	0	0	0	0	0	0	0	0	0	0	0	0	0	0	0	0	0	0	0
d__Bacteria	k__Bacteria	p__Acidobacteria	c__Solibacteres	o__Solibacterales	f__Solibacteraceae	g__Assigned_genus115_f__Solibacteraceae	s__Assigned_species1_g__Assigned_genus115_f__Solibacteraceae	OTU1587	0	0	0	1	1	0	0	0	0	0	0	0	0	0	0	0	0	0	0	0	0	0	0	0	0	0	0	0	0	0	0	0	0	0	0	0	0	0	0	0	0
d__Bacteria	k__Bacteria	p__Verrucomicrobia	c__Pedosphaerae	o__Pedosphaerales	f__Ellin515	g__Assigned_genus27_f__Ellin515	s__Assigned_species1_g__Assigned_genus27_f__Ellin515	OTU735	0	0	0	0	0	0	1	0	0	0	0	0	0	0	0	0	0	0	0	0	0	0	0	0	0	0	0	0	0	0	0	0	0	0	0	0	0	0	0	0	0
d__Bacteria	k__Bacteria	p__Chloroflexi	c__Anaerolineae	o__unclassified_c__Anaerolineae	f__unclassified_c__Anaerolineae	g__unclassified_c__Anaerolineae	s__unclassified_c__Anaerolineae	OTU528	0	0	0	4	1	0	0	0	0	0	0	0	0	0	0	0	0	0	0	0	0	0	0	0	0	0	0	0	0	0	0	0	0	0	0	0	0	0	0	0	0
d__Bacteria	k__Bacteria	p__Proteobacteria	c__Gammaproteobacteria	o__Thiotrichales	f__Piscirickettsiaceae	g__unclassified_f__Piscirickettsiaceae	s__unclassified_f__Piscirickettsiaceae	OTU3335	0	0	0	0	0	0	0	4	0	0	16	15	19	0	0	0	0	0	0	0	0	0	0	0	12	0	0	3	0	0	0	0	0	0	0	0	0	0	0	0	0
d__Bacteria	k__Bacteria	p__Proteobacteria	c__Deltaproteobacteria	o__Myxococcales	f__Haliangiaceae	g__Haliangium	s__Assigned_species61_g__Haliangium	OTU541	0	0	0	0	1	0	0	0	0	0	0	0	0	0	0	0	0	0	0	0	0	0	0	0	0	0	0	0	0	0	0	0	0	0	0	0	0	0	0	0	0
d__Bacteria	k__Bacteria	p__OD1	c__ABY1	o__Unknown_order_c__ABY1	f__Unknown_family_o__Unknown_order_c__ABY1	g__unclassified_f__Unknown_family_o__Unknown_order_c__ABY1	s__unclassified_f__Unknown_family_o__Unknown_order_c__ABY1	OTU1257	0	0	0	0	0	0	0	0	0	0	0	0	0	0	5	0	0	0	0	0	0	0	0	0	0	0	0	0	0	0	0	0	0	0	0	0	0	0	0	0	0
d__Bacteria	k__Bacteria	p__Fusobacteria	c__Fusobacteriia	o__Fusobacteriales	f__Leptotrichiaceae	g__Leptotrichia	s__Assigned_species258_g__Leptotrichia	OTU2809	0	0	0	0	0	0	0	0	0	0	0	0	0	0	0	0	0	0	0	0	0	0	0	0	0	0	0	0	0	0	0	0	0	0	0	0	0	0	0	0	0
d__Bacteria	k__Bacteria	p__Firmicutes	c__Bacilli	o__Bacillales	f__Paenibacillaceae	g__Aneurinibacillus_f__Paenibacillaceae	s__Aneurinibacillus_migulanus	OTU2245	0	0	0	0	0	0	0	0	0	0	0	0	0	0	0	0	0	0	0	0	0	0	0	0	0	0	0	0	0	0	0	0	4	0	0	0	0	0	0	0	0
d__Bacteria	k__Bacteria	p__Proteobacteria	c__Alphaproteobacteria	o__Rhizobiales	f__Unknown_family_o__Rhizobiales	g__unclassified_f__Unknown_family_o__Rhizobiales	s__unclassified_f__Unknown_family_o__Rhizobiales	OTU2421	0	0	0	0	0	0	0	0	0	0	0	0	0	0	0	0	0	0	0	0	0	0	0	0	0	0	0	0	0	0	0	0	0	0	5	0	0	0	0	0	0
d__Bacteria	k__Bacteria	p__Acidobacteria	c__Acidobacteria_6	o__iii1_15	f__Unknown_family_o__iii1_15	g__unclassified_f__Unknown_family_o__iii1_15	s__unclassified_f__Unknown_family_o__iii1_15	OTU2754	0	0	0	0	0	0	0	0	0	0	0	0	0	0	0	0	0	0	0	0	0	0	0	0	0	0	0	0	0	0	0	0	0	0	0	0	0	0	0	0	0
d__Bacteria	k__Bacteria	p__unclassified_k__Bacteria	c__unclassified_k__Bacteria	o__unclassified_k__Bacteria	f__unclassified_k__Bacteria	g__unclassified_k__Bacteria	s__unclassified_k__Bacteria	OTU3289	0	0	0	0	0	0	1	0	0	0	0	0	0	0	0	0	0	0	0	2	0	0	0	0	0	0	0	0	0	0	0	0	0	1	0	0	0	0	0	0	0
d__Bacteria	k__Bacteria	p__Caldithrix	c__KSB1	o__Ucn15732	f__Unknown_family_o__Ucn15732	g__unclassified_f__Unknown_family_o__Ucn15732	s__unclassified_f__Unknown_family_o__Ucn15732	OTU899	0	0	0	0	0	0	0	0	0	0	10	0	0	0	0	0	0	0	0	0	0	0	0	0	0	0	0	0	0	0	0	0	0	0	0	0	0	0	0	0	0
d__Bacteria	k__Bacteria	p__Firmicutes	c__Clostridia	o__Clostridiales	f__Ruminococcaceae	g__Assigned_genus3525_f__Ruminococcaceae	s__unclassified_g__Assigned_genus3525_f__Ruminococcaceae	OTU1679	0	0	0	0	0	0	0	0	0	0	0	0	0	0	0	0	0	0	0	0	5	0	0	0	0	0	0	0	0	0	0	0	0	0	0	0	0	0	0	0	0
d__Bacteria	k__Bacteria	p__Firmicutes	c__Clostridia	o__Clostridiales	f__Ruminococcaceae	g__Oscillospira	s__Assigned_species776_g__Oscillospira	OTU159	0	0	1	0	0	0	0	0	0	0	0	0	0	0	0	0	0	0	0	0	0	0	0	0	0	0	0	0	0	0	0	0	0	0	0	0	15	0	0	0	0
d__Bacteria	k__Bacteria	p__Actinobacteria	c__Actinobacteria	o__Actinomycetales	f__Corynebacteriaceae	g__Corynebacterium	s__Assigned_species1728_g__Corynebacterium	OTU4636	0	0	21	18	8	0	0	0	0	0	0	0	0	0	0	0	0	0	0	14	0	0	0	0	0	0	0	0	0	0	0	0	1	0	0	0	0	0	0	0	0
d__Bacteria	k__Bacteria	p__Firmicutes	c__Clostridia	o__Clostridiales	f__Clostridiaceae_1	g__Clostridium_sensu_stricto	s__Assigned_species60_g__Clostridium_sensu_stricto	OTU426	0	0	4	1	1	3	319	0	0	0	0	9	0	1	21	0	0	12	0	25	40	9	36	0	0	2	19	0	0	0	0	0	5	0	0	0	12	0	0	0	0
d__Bacteria	k__Bacteria	p__Firmicutes	c__Erysipelotrichi	o__Erysipelotrichales_c__Erysipelotrichi	f__Erysipelotrichaceae_o__Erysipelotrichales	g__Assigned_genus49_f__Erysipelotrichaceae	s__Assigned_species2_g__Assigned_genus49_f__Erysipelotrichaceae	OTU3325	0	0	0	0	0	0	0	0	0	0	0	0	0	0	0	0	0	0	0	0	0	0	0	0	0	0	0	0	0	0	0	0	0	0	0	0	0	0	0	0	0
d__Bacteria	k__Bacteria	p__Firmicutes	c__Clostridia	o__Clostridiales	f__Clostridiaceae	g__Clostridium	s__unclassified_g__Clostridium	OTU1168	0	0	0	0	0	0	0	0	0	0	0	0	2	0	0	0	0	0	0	0	0	0	0	0	0	0	0	0	0	0	0	0	0	0	0	0	0	0	0	0	0
d__Bacteria	k__Bacteria	p__Proteobacteria	c__Gammaproteobacteria	o__unclassified_c__Gammaproteobacteria	f__unclassified_c__Gammaproteobacteria	g__unclassified_c__Gammaproteobacteria	s__unclassified_c__Gammaproteobacteria	OTU3229	0	0	0	0	0	0	0	0	0	0	0	0	0	0	0	0	0	0	0	0	0	0	0	0	0	0	0	0	0	0	0	0	0	0	0	0	0	0	0	0	0
d__Bacteria	k__Bacteria	p__Proteobacteria	c__Alphaproteobacteria	o__Rhizobiales	f__Unknown_family_o__Rhizobiales	g__Assigned_genus111_f__Unknown_family_o__Rhizobiales	s__Assigned_species1_g__Assigned_genus111_f__Unknown_family_o__Rhizobiales	OTU4201	0	0	0	0	0	0	0	0	0	0	0	0	0	0	0	0	0	0	0	0	0	0	0	0	0	0	0	0	0	0	0	0	0	0	0	0	0	0	0	0	0
d__Bacteria	k__Bacteria	p__WPS_2	c__Unknown_class_p__WPS_2	o__Unknown_order_c__Unknown_class_p__WPS_2	f__Unknown_family_o__Unknown_order_c__Unknown_class_p__WPS_2	g__Assigned_genus51_f__Unknown_family_o__Unknown_order_c__Unknown_class	s__Assigned_species1_g__Assigned_genus51_f__Unknown_family_o__Unknown_order_c__Unknown_class	OTU121	0	0	1	2	1	0	0	0	0	0	0	0	0	0	0	0	0	0	0	0	0	0	0	0	0	0	0	0	0	0	0	0	0	0	0	0	0	0	0	0	0
d__Bacteria	k__Bacteria	p__Gemmatimonadetes	c__Gemmatimonadetes	o__Gemmatimonadales	f__Gemmatimonadaceae	g__Gemmatimonas	s__unclassified_g__Gemmatimonas	OTU1548	0	0	0	0	0	0	0	0	0	0	0	0	0	0	0	0	0	0	0	4	0	0	0	0	0	0	0	0	0	0	0	0	0	0	0	0	0	0	0	0	0
d__Bacteria	k__Bacteria	p__Firmicutes	c__Clostridia	o__Clostridiales	f__Ruminococcaceae	g__Oscillospira	s__unclassified_g__Oscillospira	OTU2772	0	0	0	0	0	0	0	0	0	0	0	12	0	0	0	0	0	0	0	0	0	0	0	0	0	0	0	0	0	12	0	0	0	0	0	0	0	0	0	0	0
d__Bacteria	k__Bacteria	p__Proteobacteria	c__Gammaproteobacteria	o__Legionellales	f__Coxiellaceae	g__Assigned_genus136_f__Coxiellaceae	s__Assigned_species1_g__Assigned_genus136_f__Coxiellaceae	OTU626	0	0	0	0	0	13	0	0	0	0	0	0	0	0	0	0	0	0	0	0	0	0	0	0	0	0	0	0	0	0	0	0	0	0	0	0	0	0	0	0	0
d__Bacteria	k__Bacteria	p__Planctomycetes	c__Brocadiae	o__Brocadiales	f__Brocadiaceae	g__Assigned_genus46_f__Brocadiaceae	s__Assigned_species2_g__Assigned_genus46_f__Brocadiaceae	OTU4705	0	0	0	0	0	0	0	0	0	0	0	0	0	0	0	0	0	0	0	0	0	0	0	0	0	0	0	0	0	0	0	0	0	0	0	0	0	0	0	0	0
d__Bacteria	k__Bacteria	p__Proteobacteria	c__Deltaproteobacteria	o__Myxococcales	f__Unknown_family_o__Myxococcales	g__Assigned_genus393_f__Unknown_family_o__Myxococcales	s__Assigned_species1_g__Assigned_genus393_f__Unknown_family_o__Myxococcales	OTU3100	0	0	0	0	0	0	0	0	0	0	0	0	0	0	0	0	0	0	0	0	0	0	0	0	0	0	0	0	0	0	0	0	0	0	0	0	0	0	0	0	0
d__Bacteria	k__Bacteria	p__Firmicutes	c__Clostridia	o__Clostridiales	f__Veillonellaceae_o__Clostridiales	g__Dialister_f__Veillonellaceae	s__Assigned_species330_g__Dialister	OTU3180	0	0	0	0	0	0	0	0	0	0	0	0	0	0	0	0	0	0	0	0	0	0	0	0	0	0	0	0	0	0	0	0	0	0	0	0	0	0	0	0	0
d__Bacteria	k__Bacteria	p__unclassified_k__Bacteria	c__unclassified_k__Bacteria	o__unclassified_k__Bacteria	f__unclassified_k__Bacteria	g__unclassified_k__Bacteria	s__unclassified_k__Bacteria	OTU2882	0	0	0	0	0	0	0	0	0	0	0	0	0	0	0	0	0	0	0	0	0	0	0	0	0	0	0	0	0	0	0	0	0	0	0	0	0	0	0	0	0
d__Bacteria	k__Bacteria	p__Planctomycetes	c__Phycisphaerae	o__WD2101	f__Unknown_family_o__WD2101	g__Assigned_genus123_f__Unknown_family_o__WD2101	s__Assigned_species2_g__Assigned_genus123_f__Unknown_family_o__WD2101	OTU2734	0	0	0	0	0	0	0	0	0	0	0	0	0	0	0	0	0	0	0	0	0	0	0	0	0	0	0	0	0	0	0	0	0	0	0	0	0	0	0	0	0
d__Bacteria	k__Bacteria	p__unclassified_k__Bacteria	c__unclassified_k__Bacteria	o__unclassified_k__Bacteria	f__unclassified_k__Bacteria	g__unclassified_k__Bacteria	s__unclassified_k__Bacteria	OTU2880	0	0	0	0	0	0	0	0	0	0	0	0	0	0	0	0	0	0	0	0	0	0	0	0	0	0	0	0	0	0	0	0	0	7	0	0	0	0	0	0	0
d__Bacteria	k__Bacteria	p__Gemmatimonadetes	c__Gemmatimonadetes	o__Gemmatimonadales	f__Gemmatimonadaceae	g__Gemmatimonas	s__Assigned_species679_g__Gemmatimonas	OTU622	0	0	0	0	0	11	0	0	0	0	0	0	0	0	0	0	0	0	0	0	0	0	0	0	0	0	0	0	0	0	0	0	0	0	0	0	0	0	0	0	0
d__Bacteria	k__Bacteria	p__Bacteroidetes	c__Sphingobacteriia	o__Sphingobacteriales	f__Unknown_family_o__Sphingobacteriales	g__Assigned_genus182_f__Unknown_family_o__Sphingobacteriales	s__Assigned_species1_g__Assigned_genus182_f__Unknown_family_o__Sphingobacteriales	OTU2590	0	0	0	0	0	0	0	0	0	0	0	0	0	0	0	0	0	0	0	0	0	0	0	0	0	0	0	0	0	0	0	0	0	0	0	0	16	0	0	0	0
d__Bacteria	k__Bacteria	p__Proteobacteria	c__Deltaproteobacteria	o__Myxococcales	f__Cystobacteraceae	g__Anaeromyxobacter_f__Cystobacteraceae	s__Assigned_species11_g__Anaeromyxobacter_f__Cystobacteraceae	OTU1859	0	0	0	0	0	0	1	0	0	0	0	0	0	11	0	0	0	0	0	0	0	0	0	0	2	4	0	0	0	0	0	0	0	0	0	0	0	0	0	0	0
d__Bacteria	k__Bacteria	p__TM6	c__SJA_4	o__Unknown_order_c__SJA_4	f__Unknown_family_o__Unknown_order_c__SJA_4	g__Assigned_genus195_f__Unknown_family_o__Unknown_order	s__Assigned_species1_g__Assigned_genus195_f__Unknown_family	OTU1534	0	0	0	0	0	0	0	0	0	0	0	0	0	0	0	0	0	0	0	7	0	0	0	0	0	0	0	0	0	0	0	0	0	0	0	0	0	0	0	0	0
d__Bacteria	k__Bacteria	p__Bacteroidetes	c__Bacteroidia	o__Bacteroidales	f__Prevotellaceae	g__Prevotella_f__Prevotellaceae	s__Prevotella_copri	OTU849	0	0	0	0	0	0	0	0	0	40	0	0	0	0	0	0	0	0	0	0	0	0	0	0	0	0	0	0	3	1	0	0	0	2	10	0	9	0	0	0	0
d__Bacteria	k__Bacteria	p__Planctomycetes	c__Planctomycetia	o__Planctomycetales	f__Planctomycetaceae	g__unclassified_f__Planctomycetaceae	s__unclassified_f__Planctomycetaceae	OTU2100	0	0	0	0	0	0	0	0	0	0	0	0	0	0	0	0	0	0	0	0	0	0	0	0	0	0	0	0	0	0	0	3	0	0	0	0	0	0	0	0	0
d__Bacteria	k__Bacteria	p__Firmicutes	c__Clostridia	o__Clostridiales	f__Tissierellaceae	g__Tissierella_Soehngenia	s__unclassified_g__Tissierella_Soehngenia	OTU3564	0	0	0	0	0	0	0	0	0	0	0	0	0	0	0	0	0	0	0	0	3	0	0	0	0	0	0	0	0	0	0	0	0	0	0	0	0	0	0	0	0
d__Bacteria	k__Bacteria	p__unclassified_k__Bacteria	c__unclassified_k__Bacteria	o__unclassified_k__Bacteria	f__unclassified_k__Bacteria	g__unclassified_k__Bacteria	s__unclassified_k__Bacteria	OTU1042	0	0	0	0	0	0	0	0	0	0	0	0	3	0	0	0	0	0	0	0	0	0	0	0	0	0	0	0	0	0	0	0	0	0	0	0	0	0	0	0	0
d__Bacteria	k__Bacteria	p__Proteobacteria	c__Betaproteobacteria	o__Rhodocyclales	f__Rhodocyclaceae	g__Thauera	s__Assigned_species55_g__Thauera	OTU3459	0	0	0	0	0	0	0	0	0	0	0	0	0	0	12	0	0	0	0	0	0	0	2	0	0	0	0	0	0	0	0	0	0	0	0	0	0	0	0	0	0
d__Bacteria	k__Bacteria	p__Verrucomicrobia	c__Opitutae	o__Opitutales	f__Opitutaceae	g__Opitutus	s__Assigned_species113_g__Opitutus	OTU2361	0	0	0	0	0	0	0	0	0	0	0	0	0	0	0	0	0	0	0	0	0	0	0	0	0	0	0	0	0	0	0	0	0	0	2	0	0	0	0	0	0
d__Bacteria	k__Bacteria	p__Actinobacteria	c__Actinobacteria	o__Actinomycetales	f__unclassified_o__Actinomycetales	g__unclassified_o__Actinomycetales	s__unclassified_o__Actinomycetales	OTU3194	0	0	0	0	0	0	0	0	0	0	0	0	0	0	0	0	0	0	0	0	0	0	0	0	0	0	0	0	0	0	0	2	0	0	3	0	0	0	0	0	0
d__Bacteria	k__Bacteria	p__Actinobacteria	c__Actinobacteria	o__Bifidobacteriales	f__Bifidobacteriaceae	g__Gardnerella	s__Gardnerella_vaginalis	OTU1793	0	0	0	1	0	0	0	0	0	7	0	0	0	0	0	0	4	4	0	0	5	17	0	0	7	0	0	0	0	0	0	0	0	0	0	0	0	0	0	0	0
d__Bacteria	k__Bacteria	p__Firmicutes	c__Clostridia	o__Clostridiales	f__Mogibacteriaceae	g__Mogibacterium_f__Mogibacteriaceae	s__Assigned_species134_g__Mogibacterium	OTU4486	0	0	0	0	0	0	0	0	0	0	0	0	0	0	0	0	0	0	0	0	0	0	0	0	0	0	0	0	0	0	0	0	0	0	0	0	0	0	0	0	0
d__Bacteria	k__Bacteria	p__Proteobacteria	c__Deltaproteobacteria	o__Desulfovibrionales	f__Desulfovibrionaceae	g__Desulfovibrio	s__Desulfovibrio_piger	OTU2486	0	0	1	0	0	0	0	0	0	0	0	0	0	0	5	0	0	0	0	0	11	0	0	0	2	0	0	0	0	0	2	0	0	0	0	0	3	0	0	0	0
d__Bacteria	k__Bacteria	p__Proteobacteria	c__Deltaproteobacteria	o__Spirobacillales	f__Unknown_family_o__Spirobacillales	g__unclassified_f__Unknown_family_o__Spirobacillales	s__unclassified_f__Unknown_family_o__Spirobacillales	OTU329	0	0	0	1	3	0	0	0	0	0	0	0	0	0	0	0	0	0	0	0	0	0	0	0	0	0	0	0	0	0	0	0	0	0	0	0	0	0	0	0	0
d__Bacteria	k__Bacteria	p__Firmicutes	c__Clostridia	o__Clostridiales	f__Veillonellaceae_o__Clostridiales	g__Dialister_f__Veillonellaceae	s__unclassified_g__Dialister_f__Veillonellaceae	OTU1057	0	0	0	0	0	0	0	0	0	0	0	0	10	0	0	0	0	0	0	0	0	0	0	0	0	0	0	0	0	0	0	0	0	0	0	0	0	0	0	0	0
d__Bacteria	k__Bacteria	p__Tenericutes	c__Mollicutes	o__RF39	f__Unknown_family_o__RF39	g__Assigned_genus151_f__Unknown_family_o__RF39	s__Assigned_species4_g__Assigned_genus151_f__Unknown_family	OTU1996	0	0	0	0	0	0	0	0	0	0	0	0	0	0	0	0	0	0	0	0	0	0	0	0	0	0	0	0	0	1	0	0	0	0	0	0	0	0	0	0	0
d__Bacteria	k__Bacteria	p__Actinobacteria	c__Thermoleophilia	o__Solirubrobacterales_c__Thermoleophilia	f__Patulibacteraceae_o__Solirubrobacterales_c__Thermoleophilia	g__Assigned_genus5_f__Patulibacteraceae	s__Assigned_species1_g__Assigned_genus5_f__Patulibacteraceae	OTU2014	0	0	0	0	0	0	0	0	0	0	0	0	0	0	0	0	0	0	0	0	0	0	0	0	0	0	0	0	0	20	0	0	0	0	0	0	0	0	0	0	0
d__Bacteria	k__Bacteria	p__Bacteroidetes	c__Sphingobacteriia	o__Sphingobacteriales	f__Saprospiraceae_o__Sphingobacteriales	g__Haliscomenobacter_f__Saprospiraceae_o__Sphingobacteriales	s__unclassified_g__Haliscomenobacter_f__Saprospiraceae_o__Sphingobacteriales	OTU2150	0	0	0	0	0	0	0	0	0	0	0	0	0	0	0	0	0	0	0	0	0	0	0	0	0	0	0	0	0	0	0	6	0	0	0	0	0	0	0	0	0
d__Bacteria	k__Bacteria	p__Acidobacteria	c__Acidobacteriia	o__Acidobacteriales	f__Koribacteraceae	g__Assigned_genus85_f__Koribacteraceae	s__Assigned_species2_g__Assigned_genus85_f__Koribacteraceae	OTU2216	0	0	0	0	0	0	0	0	0	0	0	0	0	0	0	0	0	0	0	0	0	0	0	0	0	0	0	0	0	0	0	9	0	0	0	0	0	0	0	0	0
d__Bacteria	k__Bacteria	p__Firmicutes	c__Clostridia	o__Clostridiales	f__Ruminococcaceae	g__Clostridium_IV	s__unclassified_g__Clostridium_IV	OTU3315	0	0	0	0	0	0	0	0	0	0	0	0	0	0	0	0	0	0	0	0	0	0	0	0	0	0	0	0	0	0	0	0	0	0	0	0	6	0	0	0	0
d__Bacteria	k__Bacteria	p__Proteobacteria	c__Alphaproteobacteria	o__Rhodobacterales	f__Rhodobacteraceae	g__unclassified_f__Rhodobacteraceae	s__unclassified_f__Rhodobacteraceae	OTU4055	0	0	0	0	0	0	0	0	0	0	0	0	1	0	0	0	0	0	0	0	0	0	0	0	0	0	0	0	0	0	0	0	0	0	0	0	0	0	0	0	0
d__Bacteria	k__Bacteria	p__Actinobacteria	c__Actinobacteria	o__Bifidobacteriales	f__Bifidobacteriaceae	g__Bifidobacterium	s__Bifidobacterium_pseudolongum	OTU258	0	0	1	0	0	0	9	0	0	10	0	14	9	0	3	39	0	8	3	0	3	0	1	0	0	12	2	0	0	0	16	0	0	0	4	6	0	1	1	0	0
d__Bacteria	k__Bacteria	p__Proteobacteria	c__Alphaproteobacteria	o__Ellin329	f__Unknown_family_o__Ellin329	g__Assigned_genus57_f__Unknown_family_o__Ellin329	s__unclassified_g__Assigned_genus57_f__Unknown_family_o__Ellin329	OTU3716	0	0	0	0	0	0	0	0	0	0	0	0	0	0	0	0	0	0	0	0	0	0	0	0	0	0	0	0	0	0	0	0	0	0	0	0	0	0	0	0	0
d__Bacteria	k__Bacteria	p__Proteobacteria	c__Alphaproteobacteria	o__Ellin329	f__Unknown_family_o__Ellin329	g__Assigned_genus63_f__Unknown_family_o__Ellin329	s__Assigned_species1_g__Assigned_genus63_f__Unknown_family_o__Ellin329	OTU3577	0	0	0	0	0	0	0	0	0	0	0	0	0	0	0	0	0	0	0	0	0	0	0	0	0	0	0	0	0	0	0	0	0	0	0	0	0	0	0	0	0
d__Bacteria	k__Bacteria	p__Acidobacteria	c__DA052	o__Ellin6513	f__Unknown_family_o__Ellin6513	g__Assigned_genus60_f__Unknown_family_o__Ellin6513	s__Assigned_species1_g__Assigned_genus60_f__Unknown_family_o__Ellin6513	OTU2483	0	0	0	0	0	0	0	0	0	0	0	0	0	0	0	0	0	0	0	0	0	0	0	0	0	0	0	0	0	0	0	0	0	0	0	0	15	0	0	0	0
d__Bacteria	k__Bacteria	p__Actinobacteria	c__Coriobacteriia	o__Coriobacteriales_c__Coriobacteriia	f__Coriobacteriaceae_o__Coriobacteriales_c__Coriobacteriia	g__Assigned_genus96_f__Coriobacteriaceae	s__Assigned_species1_g__Assigned_genus96_f__Coriobacteriaceae	OTU3936	0	0	0	0	0	0	0	0	0	0	0	0	0	0	0	0	0	0	0	0	0	0	0	0	0	0	0	0	0	0	0	0	0	0	0	0	0	0	0	0	0
d__Bacteria	k__Bacteria	p__Proteobacteria	c__Deltaproteobacteria	o__Entotheonellales	f__Unknown_family_o__Entotheonellales	g__unclassified_f__Unknown_family_o__Entotheonellales	s__unclassified_f__Unknown_family_o__Entotheonellales	OTU2521	0	0	0	0	0	0	0	0	0	0	0	0	0	0	0	0	0	0	0	0	0	0	0	0	0	0	0	0	0	0	0	0	0	0	0	0	7	0	0	0	0
d__Bacteria	k__Bacteria	p__Planctomycetes	c__Phycisphaerae	o__Phycisphaerales	f__Phycisphaeraceae	g__Phycisphaera	s__unclassified_g__Phycisphaera	OTU3561	0	0	0	0	0	0	0	0	0	0	0	0	0	0	0	0	0	0	0	0	0	0	0	0	0	0	0	0	0	0	0	0	0	0	0	0	0	0	0	0	0
d__Bacteria	k__Bacteria	p__Firmicutes	c__Clostridia	o__Clostridiales	f__Veillonellaceae_o__Clostridiales	g__Megasphaera_f__Veillonellaceae	s__unclassified_g__Megasphaera_f__Veillonellaceae	OTU1660	0	0	0	0	0	0	2	0	0	0	0	0	0	0	0	0	0	0	0	0	8	0	0	0	0	0	0	0	0	0	0	0	0	0	0	0	0	0	0	0	0
d__Bacteria	k__Bacteria	p__Bacteroidetes	c__Bacteroidia	o__Bacteroidales	f__S24_7	g__unclassified_f__S24_7	s__unclassified_f__S24_7	OTU745	0	0	0	0	0	0	0	5	0	0	0	0	0	0	0	0	0	0	0	0	0	0	0	0	0	0	0	0	0	0	0	0	0	0	0	0	0	0	0	0	0
d__Bacteria	k__Bacteria	p__Bacteroidetes	c__Bacteroidia	o__Bacteroidales	f__unclassified_o__Bacteroidales	g__unclassified_o__Bacteroidales	s__unclassified_o__Bacteroidales	OTU3059	0	0	0	0	0	0	0	0	0	0	0	0	0	0	0	0	0	0	0	0	0	0	0	0	0	0	0	0	0	0	0	0	0	0	0	0	0	0	0	0	0
d__Bacteria	k__Bacteria	p__unclassified_k__Bacteria	c__unclassified_k__Bacteria	o__unclassified_k__Bacteria	f__unclassified_k__Bacteria	g__unclassified_k__Bacteria	s__unclassified_k__Bacteria	OTU2578	0	0	0	0	0	0	0	0	0	0	0	0	0	0	0	0	0	0	0	0	0	0	0	0	0	0	0	0	0	0	0	0	0	0	0	0	10	0	0	0	0
d__Bacteria	k__Bacteria	p__Bacteroidetes	c__Saprospirae	o__Saprospirales	f__Saprospiraceae_o__Saprospirales	g__unclassified_f__Saprospiraceae_o__Saprospirales	s__unclassified_f__Saprospiraceae_o__Saprospirales	OTU910	0	0	0	0	0	0	0	0	0	0	0	4	0	0	0	0	0	0	0	0	0	0	0	0	0	0	0	0	0	0	0	0	0	0	0	0	0	0	0	0	0
d__Bacteria	k__Bacteria	p__Proteobacteria	c__Deltaproteobacteria	o__Desulfuromonadales	f__Geobacteraceae	g__Geobacter	s__unclassified_g__Geobacter	OTU20	1	0	0	0	0	0	0	0	0	0	0	0	0	0	0	0	0	0	0	0	0	0	0	0	0	0	0	0	0	0	0	0	0	0	0	0	0	0	0	0	0
d__Bacteria	k__Bacteria	p__Firmicutes	c__Clostridia	o__Clostridiales	f__Tissierellaceae	g__Tepidimicrobium_f__Tissierellaceae	s__Assigned_species43_g__Tepidimicrobium	OTU503	0	0	31	68	36	0	0	0	0	0	0	0	0	0	0	0	0	0	0	0	0	0	0	0	0	0	0	0	0	0	0	0	0	0	0	0	0	0	0	0	0
d__Bacteria	k__Bacteria	p__Proteobacteria	c__Alphaproteobacteria	o__BD7_3	f__Unknown_family_o__BD7_3	g__Assigned_genus14_f__Unknown_family_o__BD7_3	s__Assigned_species5_g__Assigned_genus14_f__Unknown_family_o__BD7_3	OTU4184	0	0	0	0	0	0	0	0	0	0	0	0	0	0	0	0	0	0	0	0	0	0	0	0	0	0	0	0	0	0	0	0	0	0	0	0	0	0	0	0	0
d__Bacteria	k__Bacteria	p__Thermotogae	c__Thermotogae	o__Thermotogales	f__Thermotogaceae	g__S1	s__S1_Unknown	OTU468	0	0	1	2	2	0	0	0	0	0	0	0	0	0	0	0	0	0	0	0	0	0	0	0	0	0	0	0	0	0	0	0	0	0	0	0	0	0	0	0	0
d__Bacteria	k__Bacteria	p__Verrucomicrobia	c__Opitutae	o__Opitutales	f__Opitutaceae	g__Opitutus	s__unclassified_g__Opitutus	OTU3518	0	0	0	0	0	0	0	6	0	0	0	0	0	0	0	4	0	0	0	0	0	2	5	0	0	0	0	0	0	0	0	0	0	0	0	0	0	0	2	0	0
d__Bacteria	k__Bacteria	p__Firmicutes	c__Bacilli	o__Bacillales	f__Paenibacillaceae	g__Cohnella_f__Paenibacillaceae	s__unclassified_g__Cohnella_f__Paenibacillaceae	OTU2292	0	0	0	0	0	0	0	0	0	0	0	0	0	0	0	0	0	0	0	0	0	0	0	0	0	0	0	0	0	0	0	0	0	5	0	0	0	0	0	0	0
d__Bacteria	k__Bacteria	p__Firmicutes	c__Clostridia	o__Clostridiales	f__Lachnospiraceae	g__Clostridium_XlVb	s__unclassified_g__Clostridium_XlVb	OTU266	0	0	1	2	0	0	0	0	0	0	0	0	0	0	0	0	0	0	0	0	0	0	0	0	0	0	0	0	0	0	0	0	0	0	0	0	0	0	0	0	0
d__Bacteria	k__Bacteria	p__OD1	c__ZB2	o__Unknown_order_c__ZB2	f__Unknown_family_o__Unknown_order_c__ZB2	g__Assigned_genus40_f__Unknown_family_o__Unknown_order_c__ZB2	s__Assigned_species1_g__Assigned_genus40_f__Unknown_family_o__Unknown_order_c__ZB2	OTU3134	0	0	0	0	0	0	2	0	0	0	0	0	0	0	0	0	0	0	0	0	0	0	0	0	0	0	0	0	0	0	0	0	0	0	0	0	0	0	0	0	0
d__Bacteria	k__Bacteria	p__BRC1	c__Unknown_class_p__BRC1	o__Unknown_order_c__Unknown_class_p__BRC1	f__Unknown_family_o__Unknown_order_c__Unknown_class_p__BRC1	g__unclassified_f__Unknown_family_o__Unknown_order_c__Unknown_class_p__BRC1	s__unclassified_f__Unknown_family_o__Unknown_order_c__Unknown_class_p__BRC1	OTU1177	0	0	0	0	0	0	0	0	0	0	0	0	1	0	0	0	0	0	0	0	0	0	0	0	0	0	0	0	0	0	0	0	0	0	0	0	0	0	0	0	0
d__Bacteria	k__Bacteria	p__Proteobacteria	c__Alphaproteobacteria	o__Rhodospirillales	f__Acetobacteraceae	g__Roseomonas	s__unclassified_g__Roseomonas	OTU2907	0	0	0	0	0	0	0	0	0	0	0	0	0	0	0	0	0	0	0	0	0	0	0	0	0	0	0	0	0	0	0	0	0	0	0	0	0	0	0	0	0
d__Bacteria	k__Bacteria	p__Proteobacteria	c__Deltaproteobacteria	o__MIZ46	f__Unknown_family_o__MIZ46	g__unclassified_f__Unknown_family_o__MIZ46	s__unclassified_f__Unknown_family_o__MIZ46	OTU1235	0	0	0	0	0	0	0	0	0	0	0	0	0	0	2	0	0	0	0	0	0	0	0	0	0	0	0	0	0	0	0	0	0	0	0	0	0	0	0	0	0
d__Bacteria	k__Bacteria	p__Chloroflexi	c__S085	o__Unknown_order_c__S085	f__Unknown_family_o__Unknown_order_c__S085	g__Assigned_genus9_f__Unknown_family_o__Unknown_order_c__S085	s__Assigned_species1_g__Assigned_genus9_f__Unknown_family_o__Unknown_order_c__S085	OTU649	0	0	0	0	0	31	0	0	0	0	0	0	0	0	0	0	0	0	0	0	0	0	0	0	0	0	0	0	0	0	0	0	0	0	0	0	0	0	0	0	0
d__Bacteria	k__Bacteria	p__Planctomycetes	c__Planctomycetia	o__Pirellulales	f__Pirellulaceae	g__Assigned_genus532_f__Pirellulaceae	s__Assigned_species3_g__Assigned_genus532	OTU1323	0	0	0	0	0	0	0	0	0	0	0	0	0	0	1	0	0	0	0	0	0	0	0	0	0	0	0	0	0	0	0	0	0	0	0	0	0	0	0	0	0
d__Bacteria	k__Bacteria	p__Gemmatimonadetes	c__Gemm_2	o__Unknown_order_c__Gemm_2	f__Unknown_family_o__Unknown_order_c__Gemm_2	g__Assigned_genus139_f__Unknown_family_o__Unknown_order_c__Gemm_2	s__Assigned_species1_g__Assigned_genus139_f__Unknown_family_o__Unknown_order_c__Gemm_2	OTU2845	0	0	0	0	0	0	0	0	0	0	0	0	0	0	0	0	0	0	0	0	0	0	0	0	0	0	0	0	0	0	0	0	0	0	0	0	0	0	0	0	0
d__Bacteria	k__Bacteria	p__Firmicutes	c__Clostridia	o__Clostridiales	f__Ruminococcaceae	g__unclassified_f__Ruminococcaceae	s__unclassified_f__Ruminococcaceae	OTU949	0	0	0	0	0	0	0	0	0	0	0	15	0	0	0	0	0	0	0	0	0	0	0	0	0	0	0	0	0	0	0	0	0	0	0	0	0	0	0	0	0
d__Bacteria	k__Bacteria	p__BRC1	c__Unknown_class_p__BRC1	o__Unknown_order_c__Unknown_class_p__BRC1	f__Unknown_family_o__Unknown_order_c__Unknown_class_p__BRC1	g__Assigned_genus8_f__Unknown_family_o__Unknown_order_c__Unknown_class_p__BRC1	s__Assigned_species1_g__Assigned_genus8_f__Unknown_family_o__Unknown_order_c__Unknown_class_p__BRC1	OTU1040	0	0	0	0	0	0	0	0	0	0	0	0	5	0	0	0	0	0	0	0	0	0	0	0	0	0	0	0	0	0	0	0	0	0	0	0	0	0	0	0	0
d__Bacteria	k__Bacteria	p__BRC1	c__PRR_11	o__Unknown_order_c__PRR_11	f__Unknown_family_o__Unknown_order_c__PRR_11	g__unclassified_f__Unknown_family_o__Unknown_order_c__PRR_11	s__unclassified_f__Unknown_family_o__Unknown_order_c__PRR_11	OTU919	0	0	0	0	0	0	0	0	0	0	0	4	0	0	0	0	0	0	0	0	0	0	0	0	0	0	0	0	0	0	0	0	0	0	0	0	0	0	0	0	0
d__Bacteria	k__Bacteria	p__Proteobacteria	c__Alphaproteobacteria	o__BD7_3	f__Unknown_family_o__BD7_3	g__unclassified_f__Unknown_family_o__BD7_3	s__unclassified_f__Unknown_family_o__BD7_3	OTU2778	0	0	0	0	0	0	0	0	0	0	0	0	0	0	0	0	0	0	0	0	0	0	0	0	0	0	0	0	0	0	0	0	0	0	0	0	0	0	0	0	0
d__Bacteria	k__Bacteria	p__Acidobacteria	c__Acidobacteriia	o__Acidobacteriales	f__Acidobacteriaceae	g__Assigned_genus134_f__Acidobacteriaceae	s__Assigned_species5_g__Assigned_genus134_f__Acidobacteriaceae	OTU1265	0	0	0	0	0	0	0	3	0	0	0	0	0	0	7	0	0	0	0	0	0	0	0	0	0	0	0	0	0	0	0	0	0	0	0	0	0	0	0	0	0
d__Bacteria	k__Bacteria	p__Bacteroidetes	c__Bacteroidia	o__Bacteroidales	f__Prevotellaceae	g__Prevotella_f__Prevotellaceae	s__Assigned_species1838_g__Prevotella	OTU4049	0	0	0	0	0	0	0	0	0	0	0	0	0	0	0	0	0	0	0	0	11	0	0	0	0	0	0	0	0	0	0	0	0	0	0	0	0	0	0	0	0
d__Bacteria	k__Bacteria	p__Firmicutes	c__Clostridia	o__Clostridiales	f__Peptostreptococcaceae	g__Clostridium_XI	s__unclassified_g__Clostridium_XI	OTU445	0	0	3	4	0	12	993	9	14	25	0	70	0	3	1	19	0	17	3	0	63	1	50	0	1	0	0	0	0	5	0	7	0	14	2	11	47	2	0	5	0
d__Bacteria	k__Bacteria	p__Firmicutes	c__Bacilli	o__Bacillales	f__Bacillaceae_1	g__Bacillus_f__Bacillaceae_1	s__Bacillus_thermolactis	OTU2411	0	0	0	0	0	0	8	0	0	0	0	0	5	0	0	0	0	0	0	0	10	0	0	0	0	0	0	0	0	0	0	0	0	0	4	0	0	0	0	0	0
d__Bacteria	k__Bacteria	p__Ignavibacteriae	c__Ignavibacteria_p__Ignavibacteriae	o__Ignavibacteriales_c__Ignavibacteria	f__Ignavibacteriaceae_o__Ignavibacteriales	g__Ignavibacterium_f__Ignavibacteriaceae	s__Assigned_species315_g__Ignavibacterium	OTU535	0	0	2	1	6	0	0	0	0	0	0	0	0	0	0	0	0	0	0	0	0	0	0	0	0	0	0	0	0	0	0	0	0	0	0	0	0	0	0	0	0
d__Bacteria	k__Bacteria	p__Bacteroidetes	c__Sphingobacteriia	o__Sphingobacteriales	f__Sphingobacteriaceae	g__Solitalea	s__unclassified_g__Solitalea	OTU1786	0	0	0	0	0	0	0	8	5	0	3	0	3	0	0	0	0	0	0	0	0	7	16	0	10	17	5	0	0	0	0	0	0	3	0	0	0	0	0	5	0
d__Bacteria	k__Bacteria	p__Chloroflexi	c__Anaerolineae	o__Anaerolineales	f__Anaerolineaceae	g__unclassified_f__Anaerolineaceae	s__unclassified_f__Anaerolineaceae	OTU2026	0	0	0	0	0	0	0	0	0	0	0	0	0	0	0	0	0	0	0	0	0	0	0	0	0	0	0	0	0	19	0	0	0	0	0	0	0	0	0	0	0
d__Bacteria	k__Bacteria	p__Planctomycetes	c__Phycisphaerae	o__CCM11a	f__Unknown_family_o__CCM11a	g__Assigned_genus41_f__Unknown_family_o__CCM11a	s__Assigned_species1_g__Assigned_genus41_f__Unknown_family_o__CCM11a	OTU3390	0	0	0	0	0	0	0	0	0	0	0	0	0	0	0	0	0	0	0	0	0	0	0	0	0	0	0	0	0	0	0	0	0	0	0	0	0	0	0	0	0
d__Bacteria	k__Bacteria	p__Firmicutes	c__Clostridia	o__Clostridiales	f__Lachnospiraceae	g__Blautia	s__Blautia_wexlerae	OTU173	2	1	3	0	4	0	0	0	1	0	1	25	8	2	1	0	2	0	0	5	0	0	0	0	0	0	14	0	0	0	0	0	26	0	4	1	6	0	0	0	0
d__Bacteria	k__Bacteria	p__Proteobacteria	c__Deltaproteobacteria	o__Desulfuromonadales	f__Geobacteraceae	g__Geobacter	s__Assigned_species301_g__Geobacter	OTU4070	0	0	0	0	0	0	0	0	0	0	0	0	0	0	0	0	0	0	0	0	0	0	0	0	0	0	0	0	0	0	0	0	0	0	0	0	0	0	0	0	0
d__Bacteria	k__Bacteria	p__Bacteroidetes	c__Bacteroidia	o__Bacteroidales	f__Unknown_family_o__Bacteroidales	g__Assigned_genus1848_f__Unknown_family	s__Assigned_species3_g__Assigned_genus1848	OTU2211	0	0	0	0	0	0	0	0	0	0	0	0	0	0	0	0	0	0	0	0	0	0	0	0	0	0	0	0	0	0	0	1	0	0	0	0	0	0	0	0	0
d__Bacteria	k__Bacteria	p__Proteobacteria	c__Alphaproteobacteria	o__Rhodobacterales	f__Rhodobacteraceae	g__Amaricoccus	s__unclassified_g__Amaricoccus	OTU254	0	0	2	3	3	0	0	0	0	0	0	0	0	0	0	0	0	0	0	0	0	0	0	0	0	0	0	0	0	0	0	0	6	0	0	0	0	0	0	0	0
d__Bacteria	k__Bacteria	p__Firmicutes	c__Erysipelotrichi	o__Erysipelotrichales_c__Erysipelotrichi	f__Erysipelotrichaceae_o__Erysipelotrichales	g__Catenibacterium_f__Erysipelotrichaceae	s__Assigned_species53_g__Catenibacterium	OTU4734	0	0	0	0	0	0	0	0	0	9	0	0	0	1	0	0	0	0	0	4	0	0	0	0	0	8	0	0	0	0	0	0	0	0	0	0	0	0	0	0	0
d__Bacteria	k__Bacteria	p__Proteobacteria	c__Deltaproteobacteria	o__Desulfobacterales	f__Desulfobacteraceae	g__Desulfococcus	s__unclassified_g__Desulfococcus	OTU320	0	0	0	2	7	0	0	0	0	0	0	0	0	0	0	0	0	0	0	0	0	0	0	0	0	0	0	0	0	0	0	0	0	0	0	0	0	0	0	0	0
d__Bacteria	k__Bacteria	p__Armatimonadetes	c__Chthonomonadetes	o__Chthonomonadales	f__Chthonomonadaceae	g__Chthonomonas_Armatimonadetes_gp3	s__Assigned_species12_g__Chthonomonas_Armatimonadetes_gp3	OTU297	0	0	72	83	52	0	0	0	0	0	0	0	0	0	0	0	0	0	0	0	0	0	0	0	0	0	0	0	0	0	0	0	0	0	0	0	0	0	0	0	0
d__Bacteria	k__Bacteria	p__Spirochaetes	c__Spirochaetia	o__Spirochaetales_c__Spirochaetia	f__Leptospiraceae_o__Spirochaetales	g__Leptospira_f__Leptospiraceae	s__Leptospira_fainei	OTU4173	0	0	0	0	0	0	0	0	0	0	0	0	0	1	0	0	0	0	0	0	0	0	0	0	0	0	0	0	0	0	0	0	2	0	0	0	0	0	0	0	0
d__Bacteria	k__Bacteria	p__Proteobacteria	c__Deltaproteobacteria	o__Desulfobacterales	f__Desulfobulbaceae	g__unclassified_f__Desulfobulbaceae	s__unclassified_f__Desulfobulbaceae	OTU1152	0	0	0	0	0	0	0	0	0	0	0	0	3	0	0	0	0	0	0	0	0	0	0	0	0	0	0	0	0	0	0	0	0	0	0	0	0	0	0	0	0
d__Bacteria	k__Bacteria	p__Gemmatimonadetes	c__Gemmatimonadetes	o__Gemmatimonadales	f__Gemmatimonadaceae	g__Gemmatimonas	s__Assigned_species539_g__Gemmatimonas	OTU3290	0	0	0	0	0	0	0	0	0	0	0	0	0	0	0	0	0	0	0	0	0	0	0	0	0	0	0	0	0	0	0	0	0	0	0	0	0	0	0	0	0
d__Bacteria	k__Bacteria	p__Cyanobacteria	c__Chloroplast	o__Stramenopiles	f__Unknown_family_o__Stramenopiles	g__unclassified_f__Unknown_family_o__Stramenopiles	s__unclassified_f__Unknown_family_o__Stramenopiles	OTU3930	0	0	0	0	0	0	0	0	0	0	0	0	0	0	0	0	0	0	0	0	0	0	0	0	0	0	0	0	0	0	0	0	0	0	0	0	0	0	0	0	0
d__Bacteria	k__Bacteria	p__Chloroflexi	c__Chloroflexia	o__Chloroflexales_c__Chloroflexia	f__Chloroflexaceae_o__Chloroflexales_c__Chloroflexia	g__Roseiflexus_f__Chloroflexaceae	s__Assigned_species34_g__Roseiflexus	OTU286	0	0	8	0	0	0	0	0	0	0	0	0	0	0	0	0	0	0	0	0	0	0	0	0	0	0	0	0	0	0	0	0	0	0	0	0	0	0	0	0	0
d__Bacteria	k__Bacteria	p__Proteobacteria	c__Alphaproteobacteria	o__Rhodospirillales	f__Rhodospirillaceae	g__Assigned_genus339_f__Rhodospirillaceae	s__Assigned_species1_g__Assigned_genus339_f__Rhodospirillaceae	OTU3203	0	0	0	0	0	0	0	0	0	0	0	0	0	0	0	0	0	0	0	0	0	0	0	0	0	0	0	0	0	0	0	0	0	0	0	0	0	0	0	0	0
d__Bacteria	k__Bacteria	p__Proteobacteria	c__Alphaproteobacteria	o__Rhizobiales	f__unclassified_o__Rhizobiales	g__unclassified_o__Rhizobiales	s__unclassified_o__Rhizobiales	OTU2922	0	0	0	0	0	0	0	0	0	0	0	0	0	0	0	0	0	0	0	0	0	0	14	0	0	4	0	0	0	0	4	0	0	0	0	0	0	0	0	0	0
d__Bacteria	k__Bacteria	p__Verrucomicrobia	c__Verrucomicrobiae	o__Verrucomicrobiales	f__Verrucomicrobiaceae	g__Luteolibacter	s__unclassified_g__Luteolibacter	OTU2128	0	0	0	0	0	0	0	5	0	0	0	0	0	2	0	0	0	0	0	0	0	0	0	0	0	0	0	0	0	0	0	5	0	0	0	0	0	0	0	0	0
d__Bacteria	k__Bacteria	p__Firmicutes	c__Clostridia	o__Clostridiales	f__Peptostreptococcaceae	g__Tepidibacter	s__Assigned_species16_g__Tepidibacter	OTU922	0	0	0	0	0	0	0	2	0	0	0	1	0	0	0	0	0	0	0	0	0	0	2	0	0	0	2	0	0	0	0	31	0	4	13	0	0	0	0	0	0
d__Bacteria	k__Bacteria	p__Firmicutes	c__Clostridia	o__Clostridiales	f__Tissierellaceae	g__Tissierella_Soehngenia	s__Assigned_species83_g__Tissierella_Soehngenia	OTU364	0	0	8	5	1	0	0	0	0	0	0	0	0	0	0	0	0	0	0	0	0	0	0	0	0	0	0	0	0	0	0	2	0	0	0	0	0	0	0	0	0
d__Bacteria	k__Bacteria	p__Verrucomicrobia	c__Opitutae	o__Opitutales	f__Opitutaceae	g__Opitutus	s__Assigned_species129_g__Opitutus	OTU681	0	0	0	0	0	0	12	0	0	0	0	1	6	0	2	2	0	0	0	0	4	10	1	4	20	0	0	0	0	0	0	0	11	0	0	0	0	11	0	0	0
d__Bacteria	k__Bacteria	p__Acidobacteria	c__Solibacteres	o__Solibacterales	f__PAUC26f	g__unclassified_f__PAUC26f	s__unclassified_f__PAUC26f	OTU659	0	0	0	0	0	10	0	0	0	0	0	0	0	0	0	0	0	0	0	0	0	0	0	0	0	0	0	0	0	0	0	0	0	0	0	0	0	0	0	0	0
d__Bacteria	k__Bacteria	p__Chloroflexi	c__unclassified_p__Chloroflexi	o__unclassified_p__Chloroflexi	f__unclassified_p__Chloroflexi	g__unclassified_p__Chloroflexi	s__unclassified_p__Chloroflexi	OTU2823	0	0	0	0	0	0	0	0	0	0	0	0	0	0	0	0	0	0	0	0	0	0	0	0	0	0	0	0	0	0	0	0	0	0	0	0	0	0	0	0	0
d__Bacteria	k__Bacteria	p__Acidobacteria	c__Acidobacteria_6	o__iii1_15	f__mb2424	g__unclassified_f__mb2424	s__unclassified_f__mb2424	OTU372	0	0	7	6	8	0	0	0	0	0	0	0	0	0	0	0	0	0	0	0	0	0	0	0	0	0	0	0	0	0	0	0	0	0	0	0	0	0	0	0	0
d__Bacteria	k__Bacteria	p__Bacteroidetes	c__Bacteroidia	o__Bacteroidales	f__Prevotellaceae	g__Paraprevotella_f__Prevotellaceae	s__Paraprevotella_xylaniphila	OTU4015	0	0	0	0	0	0	0	0	0	0	0	0	0	0	0	0	0	0	0	0	0	0	0	0	0	0	0	0	0	0	0	0	0	0	0	0	0	0	0	0	0
d__Bacteria	k__Bacteria	p__WS3	c__PRR_12	o__GN03	f__KSB4	g__Assigned_genus27_f__KSB4	s__Assigned_species2_g__Assigned_genus27_f__KSB4	OTU407	0	0	0	5	3	0	0	0	0	0	0	0	0	0	0	0	0	0	0	0	0	0	0	0	0	0	0	0	0	0	0	0	0	0	0	0	0	0	0	0	0
d__Bacteria	k__Bacteria	p__Chloroflexi	c__TK17	o__mle1_48	f__Unknown_family_o__mle1_48	g__unclassified_f__Unknown_family_o__mle1_48	s__unclassified_f__Unknown_family_o__mle1_48	OTU789	0	0	0	0	0	0	0	0	3	0	0	0	0	0	0	0	0	0	0	0	0	0	0	0	0	0	0	0	0	0	0	0	0	0	0	0	0	0	0	0	0
d__Bacteria	k__Bacteria	p__Proteobacteria	c__Gammaproteobacteria	o__Pasteurellales	f__Pasteurellaceae	g__unclassified_f__Pasteurellaceae	s__unclassified_f__Pasteurellaceae	OTU1842	0	0	0	0	0	0	0	0	0	0	0	0	0	0	0	0	0	0	0	0	0	0	0	0	9	0	0	0	0	0	0	0	0	0	0	0	0	0	0	0	0
d__Bacteria	k__Bacteria	p__Chloroflexi	c__Anaerolineae	o__SJA_15	f__Unknown_family_o__SJA_15	g__unclassified_f__Unknown_family_o__SJA_15	s__unclassified_f__Unknown_family_o__SJA_15	OTU3348	0	0	0	0	0	0	0	0	0	0	0	0	0	0	0	0	0	0	0	0	0	0	0	0	0	0	0	0	0	0	0	0	0	0	0	0	0	0	0	0	0
d__Bacteria	k__Bacteria	p__Bacteroidetes	c__Sphingobacteriia	o__Sphingobacteriales	f__Saprospiraceae_o__Sphingobacteriales	g__Haliscomenobacter_f__Saprospiraceae_o__Sphingobacteriales	s__Assigned_species441_g__Haliscomenobacter	OTU4174	0	0	0	0	0	0	0	0	0	0	0	0	0	0	0	0	0	0	0	0	0	0	0	0	0	0	0	0	0	0	0	0	0	0	0	0	0	0	0	0	0
d__Bacteria	k__Bacteria	p__Bacteroidetes	c__Bacteroidia	o__Bacteroidales	f__Bacteroidaceae	g__Bacteroides	s__unclassified_g__Bacteroides	OTU133	0	0	1	1	0	0	0	0	0	0	0	0	0	0	0	0	3	0	0	0	0	0	8	0	0	0	0	0	0	4	0	0	0	0	0	0	0	0	0	0	0
d__Bacteria	k__Bacteria	p__Gemmatimonadetes	c__Gemm_3	o__Unknown_order_c__Gemm_3	f__Unknown_family_o__Unknown_order_c__Gemm_3	g__Assigned_genus7_f__Unknown_family_o__Unknown_order_c__Gemm_3	s__Assigned_species2_g__Assigned_genus7_f__Unknown_family_o__Unknown_order_c__Gemm_3	OTU2896	0	0	0	0	0	0	0	0	0	0	0	0	0	0	0	0	0	0	0	0	0	0	0	0	0	0	0	0	0	0	0	0	0	0	0	0	0	0	0	0	0
d__Bacteria	k__Bacteria	p__Firmicutes	c__Clostridia	o__Clostridiales	f__Ruminococcaceae	g__Clostridium_IV	s__Assigned_species163_g__Clostridium_IV	OTU4101	0	0	0	0	0	0	0	0	0	0	0	0	0	0	0	0	0	0	0	0	0	0	0	0	0	0	0	0	0	0	0	0	0	0	0	0	0	0	0	0	0
d__Bacteria	k__Bacteria	p__Actinobacteria	c__Actinobacteria	o__Actinomycetales	f__Unknown_family_o__Actinomycetales	g__Assigned_genus186_f__Unknown_family_o__Actinomycetales	s__Assigned_species1_g__Assigned_genus186_f__Unknown_family_o__Actinomycetales	OTU96	0	2	0	0	0	0	0	0	0	0	0	0	0	0	0	0	0	0	0	0	0	0	0	0	0	0	0	0	0	0	0	0	0	0	0	0	0	0	0	0	0
d__Bacteria	k__Bacteria	p__Bacteroidetes	c__Sphingobacteriia	o__Sphingobacteriales	f__Saprospiraceae_o__Sphingobacteriales	g__Haliscomenobacter_f__Saprospiraceae_o__Sphingobacteriales	s__unclassified_g__Haliscomenobacter_f__Saprospiraceae_o__Sphingobacteriales	OTU4309	0	0	0	0	0	0	0	0	0	0	0	0	0	0	0	0	0	0	0	0	0	0	0	0	0	0	0	0	0	0	0	0	0	0	0	0	0	0	0	0	0
d__Bacteria	k__Bacteria	p__Firmicutes	c__Bacilli	o__Lactobacillales	f__Carnobacteriaceae	g__Atopostipes	s__Assigned_species44_g__Atopostipes	OTU4148	0	0	0	0	0	0	0	0	0	0	0	0	0	0	0	0	0	0	0	0	0	0	0	0	0	0	0	0	0	0	0	0	0	0	0	0	0	0	0	0	0
d__Bacteria	k__Bacteria	p__Firmicutes	c__Clostridia	o__Clostridiales	f__Ruminococcaceae	g__Oscillospira	s__Assigned_species956_g__Oscillospira	OTU1739	0	0	0	0	0	0	0	0	0	0	0	0	0	0	0	0	0	0	0	0	1	0	0	0	0	0	0	0	0	0	0	0	0	0	0	0	0	0	0	0	0
d__Bacteria	k__Bacteria	p__Bacteroidetes	c__Bacteroidia	o__Bacteroidales	f__S24_7	g__Assigned_genus551_f__S24_7	s__Assigned_species19_g__Assigned_genus551	OTU3362	0	0	0	0	0	0	2	0	0	0	0	0	0	0	0	0	0	0	0	0	1	0	0	0	0	0	0	0	0	0	0	0	0	0	0	0	0	0	0	0	0
d__Bacteria	k__Bacteria	p__Firmicutes	c__Clostridia	o__Clostridiales	f__Lachnospiraceae	g__unclassified_f__Lachnospiraceae	s__unclassified_f__Lachnospiraceae	OTU3739	0	0	0	0	0	0	0	0	0	0	0	0	0	0	1	0	0	0	0	0	0	0	22	0	0	0	0	0	0	0	0	0	0	0	0	0	0	0	0	0	0
d__Bacteria	k__Bacteria	p__Planctomycetes	c__Planctomycetia	o__Planctomycetales	f__Planctomycetaceae	g__Planctomyces	s__unclassified_g__Planctomyces	OTU3964	0	0	0	0	0	0	0	0	0	0	0	0	0	0	0	0	0	0	0	0	0	0	0	0	0	0	0	0	0	0	0	0	0	0	0	0	0	0	0	0	0
d__Bacteria	k__Bacteria	p__Firmicutes	c__Clostridia	o__Clostridiales	f__Ruminococcaceae	g__Assigned_genus3189_f__Ruminococcaceae	s__Assigned_species1_g__Assigned_genus3189_f__Ruminococcaceae	OTU2518	0	0	0	0	1	0	0	0	0	0	0	0	0	0	0	0	0	0	0	0	0	0	0	0	0	0	0	0	0	0	0	0	0	0	0	0	10	0	0	0	0
d__Bacteria	k__Bacteria	p__Firmicutes	c__Clostridia	o__Clostridiales	f__Lachnospiraceae	g__unclassified_f__Lachnospiraceae	s__unclassified_f__Lachnospiraceae	OTU634	0	0	0	0	0	7	0	0	0	0	0	0	0	0	0	0	0	0	0	0	0	0	0	0	0	0	0	0	0	0	0	0	0	0	0	0	0	0	0	0	0
d__Bacteria	k__Bacteria	p__Actinobacteria	c__Thermoleophilia	o__Solirubrobacterales_c__Thermoleophilia	f__Unknown_family_o__Solirubrobacterales	g__unclassified_f__Unknown_family_o__Solirubrobacterales	s__unclassified_f__Unknown_family_o__Solirubrobacterales	OTU1795	0	0	0	0	0	0	0	0	0	0	0	0	0	0	0	0	0	0	0	0	0	8	0	0	0	0	9	0	0	0	21	6	6	0	3	0	0	0	0	0	0
d__Bacteria	k__Bacteria	p__Bacteroidetes	c__Bacteroidia	o__Bacteroidales	f__Bacteroidaceae	g__Bacteroides	s__unclassified_g__Bacteroides	OTU1595	0	0	0	2	1	0	0	0	0	0	0	0	0	0	0	0	0	0	0	0	13	0	0	0	0	0	0	0	0	0	0	0	0	0	0	0	0	0	0	0	0
d__Bacteria	k__Bacteria	p__Nitrospirae	c__Nitrospira	o__Nitrospirales	f__Thermodesulfovibrionaceae	g__GOUTA19	s__GOUTA19_Unknown	OTU1198	0	0	0	0	0	0	0	0	0	0	0	0	0	3	0	0	0	0	0	0	0	0	0	0	0	0	0	0	0	0	0	0	0	0	0	0	0	0	0	0	0
d__Bacteria	k__Bacteria	p__Proteobacteria	c__Deltaproteobacteria	o__Desulfobacterales	f__Desulfobulbaceae	g__Assigned_genus110_f__Desulfobulbaceae	s__Assigned_species1_g__Assigned_genus110_f__Desulfobulbaceae	OTU617	0	0	0	0	0	8	0	0	0	0	0	0	0	0	0	0	0	0	0	0	0	0	0	0	0	0	0	0	0	0	0	0	0	0	0	0	0	0	0	0	0
d__Bacteria	k__Bacteria	p__Chloroflexi	c__Gitt_GS_136	o__Unknown_order_c__Gitt_GS_136	f__Unknown_family_o__Unknown_order_c__Gitt_GS_136	g__Assigned_genus5_f__Unknown_family_o__Unknown_order_c__Gitt_GS_136	s__Assigned_species2_g__Assigned_genus5_f__Unknown_family_o__Unknown_order_c__Gitt_GS_136	OTU1965	0	0	0	0	0	0	0	0	0	0	0	0	0	0	0	0	0	0	0	0	0	0	0	0	0	0	0	0	0	6	0	0	0	0	0	0	0	0	0	0	0
d__Bacteria	k__Bacteria	p__Proteobacteria	c__Deltaproteobacteria	o__Bdellovibrionales	f__Bdellovibrionaceae	g__Bdellovibrio	s__Assigned_species137_g__Bdellovibrio	OTU1334	0	0	0	0	0	0	0	0	0	0	0	0	0	0	11	12	0	0	0	0	0	0	0	0	12	0	14	0	0	0	0	0	0	0	0	0	0	0	0	0	0
d__Bacteria	k__Bacteria	p__OP11	c__OP11_3	o__Unknown_order_c__OP11_3	f__Unknown_family_o__Unknown_order_c__OP11_3	g__unclassified_f__Unknown_family_o__Unknown_order_c__OP11_3	s__unclassified_f__Unknown_family_o__Unknown_order_c__OP11_3	OTU2383	0	0	0	0	0	0	0	0	0	0	0	0	0	0	0	0	0	0	0	0	0	0	0	0	0	0	0	0	0	0	0	0	0	0	1	0	0	0	0	0	0
d__Bacteria	k__Bacteria	p__Firmicutes	c__Clostridia	o__Clostridiales	f__Unknown_family_o__Clostridiales	g__Assigned_genus729_f__Unknown_family_o__Clostridiales	s__Assigned_species1_g__Assigned_genus729_f__Unknown_family_o__Clostridiales	OTU2446	0	0	0	0	0	0	0	0	0	0	0	0	0	0	0	0	0	0	0	0	0	0	0	0	0	0	0	0	0	0	0	0	0	0	1	0	0	0	0	0	0
d__Bacteria	k__Bacteria	p__Chloroflexi	c__Ktedonobacteria	o__Thermogemmatisporales	f__Thermogemmatisporaceae	g__Assigned_genus23_f__Thermogemmatisporaceae	s__Assigned_species1_g__Assigned_genus23_f__Thermogemmatisporaceae	OTU2226	0	0	0	0	0	0	0	0	0	0	0	0	0	0	0	0	0	0	0	0	0	0	0	0	0	0	0	0	0	0	0	8	0	0	0	0	0	0	0	0	0
d__Bacteria	k__Bacteria	p__Acidobacteria	c__Solibacteres	o__Solibacterales	f__Unknown_family_o__Solibacterales	g__unclassified_f__Unknown_family_o__Solibacterales	s__unclassified_f__Unknown_family_o__Solibacterales	OTU248	0	0	7	8	5	0	0	0	0	0	0	0	0	0	0	0	0	0	0	0	0	0	0	0	0	0	0	0	0	0	0	0	0	0	0	0	0	0	0	0	0
d__Bacteria	k__Bacteria	p__Proteobacteria	c__Deltaproteobacteria	o__Bdellovibrionales	f__Bdellovibrionaceae	g__Bdellovibrio	s__Bdellovibrio_bacteriovorus	OTU108	0	1	0	0	0	0	0	0	0	0	0	6	1	0	0	0	0	0	0	0	0	0	0	2	0	0	4	0	0	0	11	0	0	0	0	0	0	0	0	0	0
d__Bacteria	k__Bacteria	p__Proteobacteria	c__Gammaproteobacteria	o__Xanthomonadales	f__Xanthomonadaceae	g__Thermomonas	s__unclassified_g__Thermomonas	OTU2459	0	0	0	0	0	690	391	295	613	440	351	449	445	395	392	608	600	584	524	532	304	740	692	588	728	733	769	71	282	193	260	174	312	313	241	603	211	164	58	141	248
d__Bacteria	k__Bacteria	p__Verrucomicrobia	c__Spartobacteria	o__Chthoniobacterales	f__Chthoniobacteraceae	g__DA101	s__DA101_Unknown	OTU2400	0	0	0	0	0	0	0	0	0	0	0	0	0	0	0	0	0	0	0	0	0	0	0	0	0	0	0	0	0	0	0	0	0	0	4	0	0	0	0	0	0
d__Bacteria	k__Bacteria	p__Proteobacteria	c__Gammaproteobacteria	o__Pseudomonadales	f__Pseudomonadaceae	g__Pseudomonas	s__Pseudomonas_caeni	OTU3074	0	0	0	0	0	0	0	0	0	0	0	0	0	0	0	0	0	0	0	0	0	0	0	0	0	0	0	0	0	0	0	0	0	0	0	0	0	0	0	0	0
d__Bacteria	k__Bacteria	p__OP8	c__OP8_1	o__unclassified_c__OP8_1	f__unclassified_c__OP8_1	g__unclassified_c__OP8_1	s__Assigned_species72_g__unclassified	OTU1335	0	0	0	0	0	0	0	0	0	0	0	0	0	0	0	3	0	0	0	0	0	0	0	0	0	0	0	0	0	0	0	0	0	0	0	0	0	0	0	0	0
d__Bacteria	k__Bacteria	p__Firmicutes	c__Clostridia	o__Clostridiales	f__Ruminococcaceae	g__Assigned_genus1204_f__Ruminococcaceae	s__Assigned_species1_g__Assigned_genus1204_f__Ruminococcaceae	OTU4693	0	0	0	0	0	0	0	0	0	0	0	0	0	0	0	0	0	0	0	0	0	0	0	0	0	0	0	0	0	0	0	0	0	0	0	0	0	0	0	0	0
d__Bacteria	k__Bacteria	p__Firmicutes	c__Bacilli	o__Bacillales	f__Paenibacillaceae	g__Paenibacillus_f__Paenibacillaceae	s__Assigned_species562_g__Paenibacillus	OTU2172	0	0	0	0	0	0	0	0	0	0	0	0	0	0	0	0	0	0	0	0	0	0	0	0	0	0	0	0	0	0	0	5	0	0	0	0	0	0	0	0	0
d__Bacteria	k__Bacteria	p__Actinobacteria	c__Thermoleophilia	o__Solirubrobacterales_c__Thermoleophilia	f__Unknown_family_o__Solirubrobacterales	g__Assigned_genus28_f__Unknown_family_o__Solirubrobacterales	s__Assigned_species4_g__Assigned_genus28_f__Unknown_family_o__Solirubrobacterales	OTU1085	0	0	0	0	0	0	0	0	4	0	6	0	9	0	0	0	0	0	0	0	5	0	0	0	0	0	0	0	0	2	0	0	0	0	0	0	6	2	0	0	0
d__Bacteria	k__Bacteria	p__Chloroflexi	c__Thermomicrobia	o__Sphaerobacterales	f__Sphaerobacteraceae	g__Sphaerobacter	s__unclassified_g__Sphaerobacter	OTU4584	0	0	0	0	0	0	0	0	0	0	0	0	0	0	0	0	0	0	0	0	0	0	0	0	0	0	0	0	0	0	0	0	0	0	0	0	0	0	0	0	0
d__Bacteria	k__Bacteria	p__Chloroflexi	c__C0119	o__Unknown_order_c__C0119	f__Unknown_family_o__Unknown_order_c__C0119	g__unclassified_f__Unknown_family_o__Unknown_order_c__C0119	s__unclassified_f__Unknown_family_o__Unknown_order_c__C0119	OTU3760	0	0	0	0	0	0	0	0	0	0	0	0	0	0	0	0	0	0	0	0	0	0	0	0	0	0	0	0	0	0	0	0	0	0	0	0	0	0	0	0	0
d__Bacteria	k__Bacteria	p__Firmicutes	c__Bacilli	o__Bacillales	f__Thermoactinomycetaceae	g__Shimazuella_f__Thermoactinomycetaceae	s__unclassified_g__Shimazuella_f__Thermoactinomycetaceae	OTU1639	0	0	0	0	0	0	0	0	0	0	0	0	0	0	0	0	0	0	0	0	2	0	0	0	0	0	0	0	0	0	0	0	0	0	0	0	0	0	0	0	0
d__Bacteria	k__Bacteria	p__TM7	c__TM7_3	o__I025	f__Unknown_family_o__I025	g__Assigned_genus8_f__Unknown_family_o__I025	s__Assigned_species1_g__Assigned_genus8_f__Unknown_family_o__I025	OTU4360	0	0	0	0	0	0	0	0	0	0	0	0	0	0	0	0	0	0	0	0	0	0	0	0	0	0	0	0	0	0	0	0	0	0	0	0	0	0	0	0	0
d__Bacteria	k__Bacteria	p__Planctomycetes	c__Planctomycetia	o__Pirellulales	f__Pirellulaceae	g__Pirellula_f__Pirellulaceae	s__unclassified_g__Pirellula_f__Pirellulaceae	OTU1232	0	0	0	0	0	0	0	0	0	0	0	0	0	0	2	0	0	0	0	0	0	0	0	0	0	0	0	0	0	0	0	0	0	0	0	0	0	0	0	0	0
d__Bacteria	k__Bacteria	p__Proteobacteria	c__Alphaproteobacteria	o__Rhizobiales	f__Bradyrhizobiaceae	g__Afipia	s__Afipia_felis	OTU450	0	0	6	5	15	700	332	410	883	562	385	526	621	637	521	735	913	590	696	720	255	721	386	668	668	697	677	419	821	1092	938	510	883	972	12	19	759	1214	115	292	1244
d__Bacteria	k__Bacteria	p__Acidobacteria	c__RB25	o__Unknown_order_c__RB25	f__Unknown_family_o__Unknown_order_c__RB25	g__unclassified_f__Unknown_family_o__Unknown_order_c__RB25	s__unclassified_f__Unknown_family_o__Unknown_order_c__RB25	OTU748	0	0	0	0	0	0	0	8	0	0	0	0	0	0	0	0	0	0	0	0	0	0	0	0	0	0	0	0	0	0	0	0	0	0	0	0	0	0	0	0	0
d__Bacteria	k__Bacteria	p__Chlamydiae	c__Chlamydiia	o__Chlamydiales	f__Parachlamydiaceae	g__Parachlamydia	s__unclassified_g__Parachlamydia	OTU2876	0	0	0	0	0	0	0	0	0	0	0	0	0	0	0	0	0	0	0	0	0	0	0	0	0	0	0	0	0	0	0	0	0	0	0	0	0	0	0	0	0
d__Bacteria	k__Bacteria	p__Proteobacteria	c__Gammaproteobacteria	o__Legionellales	f__Legionellaceae	g__Legionella	s__unclassified_g__Legionella	OTU1282	0	0	0	0	0	0	15	32	37	0	24	4	46	55	24	70	32	32	41	21	31	40	18	70	56	12	70	0	20	12	16	29	25	32	14	1	0	36	0	14	29
d__Bacteria	k__Bacteria	p__Bacteroidetes	c__Bacteroidia	o__Bacteroidales	f__Bacteroidaceae	g__Bacteroides	s__Assigned_species1243_g__Bacteroides	OTU1444	0	0	3	1	1	0	0	0	0	0	0	0	0	0	0	0	0	0	2	0	12	0	0	0	0	0	0	0	0	0	0	0	0	0	0	0	0	0	0	1	0
d__Bacteria	k__Bacteria	p__WS3	c__PRR_12	o__Unknown_order_c__PRR_12	f__Unknown_family_o__Unknown_order_c__PRR_12	g__unclassified_f__Unknown_family_o__Unknown_order_c__PRR_12	s__unclassified_f__Unknown_family_o__Unknown_order_c__PRR_12	OTU1522	0	0	0	0	0	0	0	0	0	0	0	0	0	0	0	0	0	0	0	31	0	0	0	0	0	0	0	0	0	0	27	0	0	0	0	0	0	0	0	0	0
d__Bacteria	k__Bacteria	p__Bacteroidetes	c__Bacteroidia	o__Bacteroidales	f__unclassified_o__Bacteroidales	g__unclassified_o__Bacteroidales	s__unclassified_o__Bacteroidales	OTU2012	0	0	0	0	0	0	0	0	0	0	0	0	0	0	0	0	0	0	0	0	0	0	0	0	0	0	0	0	0	3	0	0	0	0	0	0	0	0	0	0	0
d__Bacteria	k__Bacteria	p__Planctomycetes	c__Planctomycetia	o__unclassified_c__Planctomycetia	f__unclassified_c__Planctomycetia	g__unclassified_c__Planctomycetia	s__unclassified_c__Planctomycetia	OTU2378	0	0	0	0	0	0	0	0	0	0	0	0	0	0	0	0	0	0	0	0	0	0	0	0	0	0	0	0	0	0	0	0	0	0	1	0	0	0	0	0	0
d__Bacteria	k__Bacteria	p__Bacteroidetes	c__Bacteroidia	o__Bacteroidales	f__Unknown_family_o__Bacteroidales	g__unclassified_f__Unknown_family_o__Bacteroidales	s__unclassified_f__Unknown_family_o__Bacteroidales	OTU307	0	0	4	0	0	0	0	0	0	0	0	0	0	0	0	0	0	0	0	0	0	0	0	0	0	0	0	0	0	0	0	0	0	0	0	0	0	0	0	0	0
d__Bacteria	k__Bacteria	p__Firmicutes	c__Erysipelotrichi	o__Erysipelotrichales_c__Erysipelotrichi	f__Erysipelotrichaceae_o__Erysipelotrichales	g__RFN20	s__RFN20_Unknown	OTU3418	0	0	0	0	0	0	0	0	0	0	0	0	0	0	0	0	0	0	0	0	0	0	0	0	0	0	0	0	0	0	0	0	0	0	0	0	0	0	0	0	0
d__Bacteria	k__Bacteria	p__Proteobacteria	c__Alphaproteobacteria	o__Rhizobiales	f__Unknown_family_o__Rhizobiales	g__Assigned_genus201_f__Unknown_family_o__Rhizobiales	s__Assigned_species2_g__Assigned_genus201_f__Unknown_family_o__Rhizobiales	OTU4720	0	0	0	0	0	0	0	0	0	0	0	0	0	0	0	0	0	0	0	0	0	0	0	0	0	0	0	0	0	0	0	0	0	0	0	0	0	0	0	0	0
d__Bacteria	k__Bacteria	p__Bacteroidetes	c__Saprospirae	o__Saprospirales	f__Chitinophagaceae_o__Saprospirales	g__Assigned_genus64_f__Chitinophagaceae	s__Assigned_species1_g__Assigned_genus64_f__Chitinophagaceae	OTU2425	0	0	0	0	0	0	0	0	0	0	0	0	0	0	0	0	0	0	0	0	0	0	0	0	0	0	0	0	0	0	0	0	0	0	1	0	0	0	0	0	0
d__Bacteria	k__Bacteria	p__Firmicutes	c__Erysipelotrichi	o__Erysipelotrichales_c__Erysipelotrichi	f__Erysipelotrichaceae_o__Erysipelotrichales	g__Allobaculum_f__Erysipelotrichaceae	s__unclassified_g__Allobaculum_f__Erysipelotrichaceae	OTU3224	0	0	0	0	1	0	0	0	0	0	0	0	5	0	0	0	0	0	0	0	8	0	0	0	0	0	0	0	0	0	0	0	0	0	0	0	0	0	0	0	0
d__Bacteria	k__Bacteria	p__TM6	c__SJA_4	o__Unknown_order_c__SJA_4	f__Unknown_family_o__Unknown_order_c__SJA_4	g__Assigned_genus4_f__Unknown_family_o__Unknown_order_c__SJA_4	s__Assigned_species1_g__Assigned_genus4_f__Unknown_family_o__Unknown_order_c__SJA_4	OTU2090	0	0	0	0	0	0	0	0	0	0	0	0	0	0	0	0	0	0	0	0	0	0	0	0	0	0	0	0	0	0	0	3	0	0	0	0	0	0	0	0	0
d__Bacteria	k__Bacteria	p__Proteobacteria	c__Deltaproteobacteria	o__Bdellovibrionales	f__Bacteriovoracaceae	g__Peredibacter	s__unclassified_g__Peredibacter	OTU3992	0	0	0	0	0	0	0	0	0	0	0	0	0	0	0	0	0	0	0	0	0	0	0	0	0	0	0	0	0	0	0	0	0	0	0	0	0	0	0	0	0
d__Bacteria	k__Bacteria	p__Tenericutes	c__Mollicutes	o__RF39	f__Unknown_family_o__RF39	g__unclassified_f__Unknown_family_o__RF39	s__unclassified_f__Unknown_family_o__RF39	OTU4169	0	0	0	0	0	0	0	0	0	0	0	0	0	0	0	0	0	0	0	0	0	0	0	0	0	0	0	0	0	0	0	0	0	0	0	0	0	0	0	0	0
d__Bacteria	k__Bacteria	p__Verrucomicrobia	c__Verrucomicrobiae	o__Verrucomicrobiales	f__Verrucomicrobiaceae	g__unclassified_f__Verrucomicrobiaceae	s__unclassified_f__Verrucomicrobiaceae	OTU4156	0	0	0	0	0	0	0	0	0	0	3	0	0	0	0	0	16	0	0	0	0	0	19	0	0	0	0	0	0	0	0	0	0	0	0	0	0	0	0	0	0
d__Bacteria	k__Bacteria	p__Bacteroidetes	c__Bacteroidia	o__Bacteroidales	f__Bacteroidaceae	g__Bacteroides	s__unclassified_g__Bacteroides	OTU76	0	0	0	0	0	0	0	0	0	0	0	0	0	0	0	0	0	0	0	0	0	0	0	0	0	0	0	5	0	0	0	0	0	0	0	0	0	0	0	0	0
d__Bacteria	k__Bacteria	p__unclassified_k__Bacteria	c__unclassified_k__Bacteria	o__unclassified_k__Bacteria	f__unclassified_k__Bacteria	g__unclassified_k__Bacteria	s__unclassified_k__Bacteria	OTU1195	0	0	0	0	0	0	0	0	0	0	0	0	0	4	0	0	0	0	0	0	0	0	0	0	0	0	0	0	0	0	0	0	0	0	0	0	0	0	0	0	0
d__Bacteria	k__Bacteria	p__Firmicutes	c__Bacilli	o__Lactobacillales	f__Lactobacillaceae	g__Lactobacillus	s__unclassified_g__Lactobacillus	OTU940	0	0	1	0	0	0	1	22	10	14	17	68	0	8	2	0	7	27	0	21	4	3	0	0	0	0	8	0	5	9	7	7	25	0	0	10	5	13	0	0	0
d__Bacteria	k__Bacteria	p__Chloroflexi	c__Anaerolineae	o__Anaerolineales	f__Anaerolineaceae	g__Assigned_genus393_f__Anaerolineaceae	s__unclassified_g__Assigned_genus393_f__Anaerolineaceae	OTU1010	0	0	0	0	0	0	0	0	0	0	0	0	3	0	0	0	0	0	0	0	0	0	0	0	0	0	0	0	0	0	0	0	0	0	0	0	0	0	0	0	0
d__Bacteria	k__Bacteria	p__Bacteroidetes	c__Bacteroidia	o__Bacteroidales	f__Unknown_family_o__Bacteroidales	g__unclassified_f__Unknown_family_o__Bacteroidales	s__unclassified_f__Unknown_family_o__Bacteroidales	OTU3933	0	0	0	0	0	0	0	0	0	0	0	0	0	0	0	0	0	0	0	0	0	0	0	0	0	0	0	0	0	0	0	0	0	0	0	0	0	0	0	0	0
d__Bacteria	k__Bacteria	p__Planctomycetes	c__Planctomycetia	o__Planctomycetales	f__Planctomycetaceae	g__Aquisphaera	s__unclassified_g__Aquisphaera	OTU1715	0	0	0	0	0	0	0	0	0	0	0	0	0	0	0	0	0	0	0	0	6	0	0	0	0	0	0	0	0	0	0	0	0	0	0	0	0	0	0	0	0
d__Bacteria	k__Bacteria	p__Actinobacteria	c__Actinobacteria	o__Actinomycetales	f__Bogoriellaceae	g__Georgenia	s__unclassified_g__Georgenia	OTU444	0	0	1	2	0	0	0	0	0	0	0	0	0	0	0	0	0	0	0	0	0	0	0	0	0	0	0	0	0	0	0	0	0	0	0	0	0	0	0	0	0
d__Bacteria	k__Bacteria	p__Bacteroidetes	c__Bacteroidia	o__Bacteroidales	f__Porphyromonadaceae	g__Barnesiella	s__Assigned_species1047_g__Barnesiella	OTU2596	0	0	0	0	0	0	0	0	0	0	0	0	0	0	0	0	0	0	0	0	0	0	0	0	0	0	0	0	0	0	0	0	0	0	0	0	3	0	0	0	0
d__Bacteria	k__Bacteria	p__Proteobacteria	c__Alphaproteobacteria	o__Rhodobacterales	f__Rhodobacteraceae	g__unclassified_f__Rhodobacteraceae	s__unclassified_f__Rhodobacteraceae	OTU1464	0	0	0	0	0	0	0	0	0	31	0	0	1	1	13	6	0	0	28	0	0	4	18	0	0	0	8	0	0	0	0	0	0	3	1	0	1	0	2	0	0
d__Bacteria	k__Bacteria	p__Chloroflexi	c__unclassified_p__Chloroflexi	o__unclassified_p__Chloroflexi	f__unclassified_p__Chloroflexi	g__unclassified_p__Chloroflexi	s__unclassified_p__Chloroflexi	OTU1650	0	0	0	0	0	0	0	0	0	0	0	0	0	0	0	0	0	0	0	0	1	0	0	0	0	0	0	0	0	0	0	0	0	0	0	0	0	0	0	0	0
d__Bacteria	k__Bacteria	p__Firmicutes	c__Clostridia	o__Clostridiales	f__Lachnospiraceae	g__Assigned_genus4124	s__Assigned_species2_g__Assigned_genus4124	OTU2729	0	0	0	0	0	0	0	0	0	0	0	0	0	0	0	0	0	0	0	0	0	0	0	0	0	0	0	0	0	0	0	0	0	0	0	0	0	0	0	0	0
d__Bacteria	k__Bacteria	p__Ignavibacteriae	c__Ignavibacteria_p__Ignavibacteriae	o__Ignavibacteriales_c__Ignavibacteria	f__Ignavibacteriaceae_o__Ignavibacteriales	g__Ignavibacterium_f__Ignavibacteriaceae	s__unclassified_g__Ignavibacterium_f__Ignavibacteriaceae	OTU3299	0	0	0	0	0	0	0	0	0	0	0	0	0	0	0	0	0	0	0	0	0	0	0	0	0	0	0	0	0	0	0	0	0	0	0	0	0	0	0	0	0
d__Bacteria	k__Bacteria	p__Firmicutes	c__Clostridia	o__Clostridiales	f__Ruminococcaceae	g__Assigned_genus1652_f__Ruminococcaceae	s__Assigned_species1_g__Assigned_genus1652_f__Ruminococcaceae	OTU1476	0	0	0	0	0	0	0	0	0	0	0	0	0	0	0	0	0	0	6	0	0	0	0	0	0	0	0	0	0	0	0	0	0	0	0	0	0	0	0	0	0
d__Bacteria	k__Bacteria	p__Bacteroidetes	c__Bacteroidia	o__Bacteroidales	f__Porphyromonadaceae	g__Barnesiella	s__unclassified_g__Barnesiella	OTU1943	0	0	0	0	0	0	0	0	0	0	0	0	0	0	0	0	0	0	0	0	0	0	0	0	0	0	0	0	0	2	0	0	0	0	0	0	0	0	0	0	0
d__Bacteria	k__Bacteria	p__Proteobacteria	c__Alphaproteobacteria	o__Parvularculales	f__Parvularculaceae	g__Parvularcula	s__Assigned_species26_g__Parvularcula	OTU1019	0	0	0	0	0	0	0	0	0	0	0	0	1	0	0	0	0	0	0	0	0	0	0	0	0	0	0	0	0	0	0	0	0	0	0	0	0	0	0	0	0
d__Bacteria	k__Bacteria	p__Acidobacteria	c__Acidobacteria_6	o__iii1_15	f__Unknown_family_o__iii1_15	g__Assigned_genus1_f__Unknown_family_o__iii1_15	s__Assigned_species6_g__Assigned_genus1_f__Unknown_family_o__iii1_15	OTU886	0	0	0	0	0	0	0	0	0	0	2	0	0	0	0	0	0	0	0	0	0	0	0	0	0	0	0	0	0	0	0	0	0	0	0	0	0	0	0	0	0
d__Bacteria	k__Bacteria	p__Gemmatimonadetes	c__Gemm_2	o__Unknown_order_c__Gemm_2	f__Unknown_family_o__Unknown_order_c__Gemm_2	g__unclassified_f__Unknown_family_o__Unknown_order_c__Gemm_2	s__unclassified_f__Unknown_family_o__Unknown_order_c__Gemm_2	OTU1778	0	0	0	0	0	0	0	0	0	0	0	6	8	0	0	0	0	0	0	0	0	3	0	0	0	0	0	0	0	0	0	0	0	0	0	0	0	0	0	0	0
d__Bacteria	k__Bacteria	p__Firmicutes	c__Clostridia	o__Clostridiales	f__Ruminococcaceae	g__Assigned_genus601_f__Ruminococcaceae	s__Assigned_species5_g__Assigned_genus601_f__Ruminococcaceae	OTU90	0	1	0	1	0	0	0	0	0	0	0	0	0	0	0	0	0	0	0	0	22	0	0	0	0	0	0	0	0	0	0	0	0	0	0	0	5	0	0	0	0
d__Bacteria	k__Bacteria	p__Firmicutes	c__Bacilli	o__Bacillales	f__Staphylococcaceae	g__Staphylococcus	s__unclassified_g__Staphylococcus	OTU914	1	0	8	12	10	0	4	1	55	0	0	39	0	0	30	0	0	1	15	0	4	7	0	0	0	0	24	0	0	0	2	0	0	3	0	2	0	0	0	1	4
d__Bacteria	k__Bacteria	p__Acidobacteria	c__iii1_8	o__DS_18	f__Unknown_family_o__DS_18	g__unclassified_f__Unknown_family_o__DS_18	s__unclassified_f__Unknown_family_o__DS_18	OTU2986	0	0	0	0	0	0	0	0	0	0	0	0	0	0	0	0	0	0	0	0	0	0	0	0	0	0	0	0	0	0	0	0	0	0	0	0	0	0	0	0	0
d__Bacteria	k__Bacteria	p__Proteobacteria	c__Deltaproteobacteria	o__Desulfobacterales	f__Desulfobulbaceae	g__unclassified_f__Desulfobulbaceae	s__unclassified_f__Desulfobulbaceae	OTU1298	0	0	0	0	0	0	0	0	0	0	0	0	0	0	4	0	0	0	0	0	0	0	0	0	0	0	0	0	0	0	0	0	0	0	0	0	0	0	0	0	0
d__Bacteria	k__Bacteria	p__unclassified_k__Bacteria	c__unclassified_k__Bacteria	o__unclassified_k__Bacteria	f__unclassified_k__Bacteria	g__unclassified_k__Bacteria	s__unclassified_k__Bacteria	OTU1994	0	0	0	0	0	0	0	0	0	0	0	0	0	0	0	0	0	0	0	1	0	0	0	0	0	0	0	0	0	7	0	0	0	0	0	0	0	0	0	0	0
d__Bacteria	k__Bacteria	p__Proteobacteria	c__Gammaproteobacteria	o__Methylococcales	f__Methylococcaceae	g__Methylosarcina	s__unclassified_g__Methylosarcina	OTU3794	0	0	0	0	0	0	0	0	0	0	0	0	0	0	0	0	0	0	0	0	0	0	0	0	0	0	0	0	0	0	0	0	0	0	0	0	0	0	0	0	0
d__Bacteria	k__Bacteria	p__unclassified_k__Bacteria	c__unclassified_k__Bacteria	o__unclassified_k__Bacteria	f__unclassified_k__Bacteria	g__unclassified_k__Bacteria	s__unclassified_k__Bacteria	OTU1998	0	0	0	0	0	0	0	0	0	0	0	0	0	0	0	0	0	0	0	0	0	0	0	0	0	0	0	0	0	1	0	0	0	0	0	0	0	0	0	0	0
d__Bacteria	k__Bacteria	p__Firmicutes	c__Bacilli	o__Lactobacillales	f__Carnobacteriaceae	g__Trichococcus	s__Trichococcus_pasteurii	OTU559	0	0	1	0	1	0	0	0	0	0	0	0	0	0	11	0	0	0	0	0	0	0	0	0	0	0	0	0	0	0	0	16	0	0	0	0	0	0	0	0	0
d__Bacteria	k__Bacteria	p__Armatimonadetes	c__Fimbriimonadia	o__Fimbriimonadales	f__Fimbriimonadaceae	g__Fimbriimonas	s__Assigned_species49_g__Fimbriimonas	OTU2116	0	0	0	0	0	0	0	0	0	0	0	0	0	0	0	0	0	0	0	0	0	0	0	0	0	0	0	0	0	0	0	5	0	0	0	0	0	0	0	0	0
d__Bacteria	k__Bacteria	p__OD1	c__Unknown_class_p__OD1	o__Unknown_order_c__Unknown_class_p__OD1	f__Unknown_family_o__Unknown_order_c__Unknown_class_p__OD1	g__unclassified_f__Unknown_family_o__Unknown_order_c__Unknown_class_p__OD1	s__unclassified_f__Unknown_family_o__Unknown_order_c__Unknown_class_p__OD1	OTU1287	0	0	0	0	0	0	3	0	0	0	0	0	0	0	2	0	0	0	0	0	0	0	0	0	0	0	0	0	0	0	0	0	0	0	0	0	0	0	0	0	0
d__Bacteria	k__Bacteria	p__Deinococcus_Thermus	c__Deinococci_p__Deinococcus_Thermus	o__Deinococcales_c__Deinococci	f__Deinococcaceae_o__Deinococcales	g__Deinococcus_f__Deinococcaceae	s__Deinococcus_caeni	OTU4560	0	0	0	0	0	0	2	0	0	0	0	0	0	0	1	0	4	0	8	16	0	0	0	0	1	0	0	0	0	21	0	0	0	0	0	0	0	0	0	0	0
d__Bacteria	k__Bacteria	p__Proteobacteria	c__Gammaproteobacteria	o__Chromatiales	f__Ectothiorhodospiraceae	g__Acidiferrobacter	s__unclassified_g__Acidiferrobacter	OTU837	0	0	0	0	0	0	0	0	0	22	0	0	0	0	0	0	0	0	0	0	0	0	0	0	0	0	0	0	0	0	0	0	0	0	0	0	0	0	0	0	0
d__Bacteria	k__Bacteria	p__Planctomycetes	c__Planctomycetia	o__Planctomycetales	f__Planctomycetaceae	g__Planctomyces	s__unclassified_g__Planctomyces	OTU4717	0	0	0	0	0	0	0	0	0	0	0	0	0	0	0	0	0	0	0	0	0	0	0	0	0	0	0	0	0	0	0	0	0	0	0	0	0	0	0	0	0
d__Bacteria	k__Bacteria	p__Proteobacteria	c__Deltaproteobacteria	o__Bdellovibrionales	f__Bdellovibrionaceae	g__Vampirovibrio	s__unclassified_g__Vampirovibrio	OTU4154	0	0	0	0	0	0	0	0	0	0	0	0	0	0	0	0	0	0	0	0	0	0	0	0	0	0	0	0	0	0	0	0	0	0	0	0	0	0	0	0	0
d__Bacteria	k__Bacteria	p__Firmicutes	c__Clostridia	o__Clostridiales	f__Ruminococcaceae	g__Assigned_genus3028_f__Ruminococcaceae	s__Assigned_species1_g__Assigned_genus3028_f__Ruminococcaceae	OTU610	0	0	0	0	0	15	0	0	0	0	0	0	0	0	0	0	0	0	0	0	0	0	0	0	0	0	0	0	0	0	0	0	0	0	0	0	0	0	0	0	0
d__Bacteria	k__Bacteria	p__Bacteroidetes	c__Bacteroidia	o__Bacteroidales	f__Rikenellaceae	g__Alistipes	s__Assigned_species240_g__Alistipes	OTU1643	0	0	0	0	0	0	0	0	0	0	0	0	0	0	0	0	0	0	10	0	7	0	0	0	0	0	0	0	0	0	0	0	0	0	0	0	0	0	0	0	0
d__Bacteria	k__Bacteria	p__Proteobacteria	c__Deltaproteobacteria	o__Syntrophobacterales	f__Syntrophobacteraceae	g__unclassified_f__Syntrophobacteraceae	s__unclassified_f__Syntrophobacteraceae	OTU2130	0	0	0	0	0	0	0	0	0	0	0	0	0	0	0	0	0	0	0	0	0	0	0	0	0	0	0	0	0	0	0	2	0	0	0	0	0	0	0	0	0
d__Bacteria	k__Bacteria	p__unclassified_k__Bacteria	c__unclassified_k__Bacteria	o__unclassified_k__Bacteria	f__unclassified_k__Bacteria	g__unclassified_k__Bacteria	s__unclassified_k__Bacteria	OTU2620	0	0	0	0	0	2	0	0	0	0	0	0	0	0	0	0	0	0	0	0	0	0	0	0	0	0	0	0	0	0	1	0	0	0	0	0	0	0	0	0	0
d__Bacteria	k__Bacteria	p__Planctomycetes	c__Planctomycetia	o__Planctomycetales	f__Planctomycetaceae	g__Planctomyces	s__Assigned_species49_g__Planctomyces	OTU1291	0	0	0	0	0	0	0	0	0	0	0	0	0	0	2	0	0	0	0	0	0	0	0	0	0	0	0	0	0	0	0	0	0	0	0	0	0	0	0	0	0
d__Bacteria	k__Bacteria	p__Actinobacteria	c__Coriobacteriia	o__Coriobacteriales_c__Coriobacteriia	f__Coriobacteriaceae_o__Coriobacteriales_c__Coriobacteriia	g__Collinsella_f__Coriobacteriaceae_o__Coriobacteriales	s__Collinsella_aerofaciens	OTU284	0	0	2	0	1	0	3	0	0	0	0	0	0	0	0	0	0	6	0	6	0	20	0	3	11	16	16	9	0	24	11	0	0	0	0	0	16	0	0	0	0
d__Bacteria	k__Bacteria	p__Firmicutes	c__Bacilli	o__Lactobacillales	f__Enterococcaceae	g__Tetragenococcus	s__Tetragenococcus_halophilus	OTU4222	0	0	0	0	0	0	0	0	0	0	0	0	0	0	0	0	0	0	0	0	0	0	0	0	0	0	0	0	0	0	0	0	0	0	0	0	0	0	0	0	0
d__Bacteria	k__Bacteria	p__Cyanobacteria	c__Chloroplast	o__unclassified_c__Chloroplast	f__unclassified_c__Chloroplast	g__unclassified_c__Chloroplast	s__unclassified_c__Chloroplast	OTU2820	0	0	0	0	0	0	0	0	0	0	0	0	0	0	0	0	0	0	0	0	0	0	0	0	0	0	0	0	0	0	0	0	0	0	0	0	0	0	0	0	0
d__Bacteria	k__Bacteria	p__Proteobacteria	c__Alphaproteobacteria	o__BD7_3	f__Unknown_family_o__BD7_3	g__unclassified_f__Unknown_family_o__BD7_3	s__unclassified_f__Unknown_family_o__BD7_3	OTU311	0	0	1	2	4	0	0	0	0	0	0	0	0	0	0	0	0	0	0	0	0	0	0	0	0	0	0	0	0	0	0	0	0	0	0	0	0	0	0	0	0
d__Bacteria	k__Bacteria	p__Armatimonadetes	c__Fimbriimonadia	o__Fimbriimonadales	f__Fimbriimonadaceae	g__Fimbriimonas	s__unclassified_g__Fimbriimonas	OTU4215	0	0	0	0	0	0	0	9	12	0	22	24	7	0	4	0	6	0	12	0	3	0	21	0	0	0	19	0	0	0	0	0	0	0	0	0	0	5	0	3	0
d__Bacteria	k__Bacteria	p__Verrucomicrobia	c__Verrucomicrobiae	o__Verrucomicrobiales	f__Verrucomicrobiaceae	g__Assigned_genus91_f__Verrucomicrobiaceae	s__Assigned_species3_g__Assigned_genus91_f__Verrucomicrobiaceae	OTU1142	0	0	0	0	0	0	0	0	0	0	0	0	3	0	0	0	0	0	0	0	0	0	0	0	0	0	0	0	0	0	0	0	0	0	0	0	0	0	0	0	0
d__Bacteria	k__Bacteria	p__Proteobacteria	c__Alphaproteobacteria	o__Rickettsiales	f__mitochondria	g__Unknown_genus	s__Unknown_species_g__Unknown_genus	OTU2948	0	0	1	0	2	0	3	0	9	0	0	1	10	0	0	0	0	0	0	0	0	0	0	0	4	0	0	0	4	1	0	0	0	0	0	0	0	0	0	0	0
d__Bacteria	k__Bacteria	p__Proteobacteria	c__Alphaproteobacteria	o__Rhodospirillales	f__Rhodospirillaceae	g__Assigned_genus528_f__Rhodospirillaceae	s__Assigned_species4_g__Assigned_genus528_f__Rhodospirillaceae	OTU3786	0	0	0	0	0	0	0	0	0	0	0	0	0	0	0	0	0	0	0	0	0	0	0	0	0	0	0	0	0	0	0	0	0	0	0	0	0	0	0	0	0
d__Bacteria	k__Bacteria	p__Proteobacteria	c__TA18	o__PHOS_HD29	f__Unknown_family_o__PHOS_HD29	g__Assigned_genus15_f__Unknown_family_o__PHOS_HD29	s__Assigned_species1_g__Assigned_genus15_f__Unknown_family_o__PHOS_HD29	OTU505	0	0	2	1	3	0	0	0	0	0	0	0	0	0	0	0	0	0	0	0	0	0	0	0	0	0	0	0	0	0	0	0	0	0	0	0	0	0	0	0	0
d__Bacteria	k__Bacteria	p__unclassified_k__Bacteria	c__unclassified_k__Bacteria	o__unclassified_k__Bacteria	f__unclassified_k__Bacteria	g__unclassified_k__Bacteria	s__unclassified_k__Bacteria	OTU4483	0	0	0	0	0	0	0	0	0	0	0	0	0	0	0	0	0	0	0	0	0	0	0	0	0	0	0	0	0	0	0	0	0	0	0	0	0	0	0	0	0
d__Bacteria	k__Bacteria	p__Chloroflexi	c__Anaerolineae	o__Caldilineales_c__Anaerolineae	f__Caldilineaceae_o__Caldilineales_c__Anaerolineae	g__Assigned_genus51_f__Caldilineaceae	s__unclassified_g__Assigned_genus51_f__Caldilineaceae	OTU478	0	0	3	0	5	0	0	0	0	0	0	0	0	0	0	0	0	0	0	0	0	0	0	0	0	0	0	0	0	0	0	0	0	0	0	0	0	0	0	0	0
d__Bacteria	k__Bacteria	p__Firmicutes	c__Clostridia	o__Clostridiales	f__Lachnospiraceae	g__Roseburia	s__Roseburia_inulinivorans	OTU2039	0	0	0	0	0	0	0	0	6	0	0	0	0	0	0	0	0	0	0	0	0	0	0	0	0	0	1	0	0	1	13	0	0	0	4	0	13	0	0	0	0
d__Bacteria	k__Bacteria	p__Firmicutes	c__Clostridia	o__Clostridiales	f__Unknown_species_o__Clostridiales	g__Anaerovorax_f__Unknown_species	s__unclassified_g__Anaerovorax_f__Unknown_species	OTU4123	0	0	0	0	0	0	0	0	0	0	0	0	0	0	0	0	0	0	0	0	0	0	0	0	0	0	0	0	0	0	0	0	0	0	0	0	0	0	0	0	0
d__Bacteria	k__Bacteria	p__OD1	c__ABY1	o__Unknown_order_c__ABY1	f__Unknown_family_o__Unknown_order_c__ABY1	g__Assigned_genus39_f__Unknown_family_o__Unknown_order_c__ABY1	s__Assigned_species1_g__Assigned_genus39_f__Unknown_family_o__Unknown_order_c__ABY1	OTU2452	0	0	0	0	0	0	0	0	0	0	0	0	0	0	0	0	0	0	0	0	0	0	0	0	0	0	0	0	0	0	0	0	0	0	0	4	0	0	0	0	0
d__Bacteria	k__Bacteria	p__Bacteroidetes	c__Bacteroidia	o__Bacteroidales	f__Rikenellaceae	g__Alistipes	s__unclassified_g__Alistipes	OTU3793	0	0	0	0	0	0	0	0	0	0	0	0	0	0	0	0	0	0	0	0	0	0	0	0	0	0	0	0	0	0	0	0	0	0	0	0	0	0	0	0	0
d__Bacteria	k__Bacteria	p__Proteobacteria	c__Deltaproteobacteria	o__NB1_j	f__Unknown_family_o__NB1_j	g__Assigned_genus20_f__Unknown_family_o__NB1_j	s__Assigned_species1_g__Assigned_genus20_f__Unknown_family_o__NB1_j	OTU1822	0	0	0	0	0	0	0	0	0	0	0	0	0	0	0	0	0	0	0	0	0	0	0	19	0	0	0	0	0	0	0	0	0	0	0	0	0	0	0	0	0
d__Bacteria	k__Bacteria	p__Firmicutes	c__Clostridia	o__Clostridiales	f__Lachnospiraceae	g__Lachnospira	s__Assigned_species36_g__Lachnospira	OTU2659	0	0	0	0	0	0	0	0	0	0	0	0	0	0	0	0	0	0	0	0	0	0	0	0	2	0	0	0	0	0	0	0	0	0	0	0	0	0	0	8	0
d__Bacteria	k__Bacteria	p__Acidobacteria	c__Acidobacteria_6	o__iii1_15	f__mb2424	g__unclassified_f__mb2424	s__unclassified_f__mb2424	OTU3104	0	0	0	0	0	0	0	0	0	0	0	0	0	0	0	0	0	0	0	0	0	0	0	0	0	0	0	0	0	0	0	0	0	0	0	0	0	0	0	0	0
d__Bacteria	k__Bacteria	p__WS3	c__PRR_12	o__Sediment_1	f__Unknown_family_o__Sediment_1	g__Assigned_genus14_f__Unknown_family_o__Sediment_1	s__Assigned_species1_g__Assigned_genus14_f__Unknown_family_o__Sediment_1	OTU341	0	0	1	1	1	0	0	0	0	0	0	0	0	0	0	0	0	0	0	0	0	0	0	0	0	0	0	0	0	0	0	0	0	0	0	0	0	0	0	0	0
d__Bacteria	k__Bacteria	p__Bacteroidetes	c__Sphingobacteriia	o__Sphingobacteriales	f__Cyclobacteriaceae_o__Sphingobacteriales	g__Algoriphagus	s__Assigned_species43_g__Algoriphagus	OTU1105	0	0	0	0	0	0	0	0	0	0	0	0	2	0	0	0	0	0	0	0	0	0	0	0	0	0	0	0	0	0	0	0	0	0	0	0	0	0	0	0	0
d__Bacteria	k__Bacteria	p__unclassified_k__Bacteria	c__unclassified_k__Bacteria	o__unclassified_k__Bacteria	f__unclassified_k__Bacteria	g__unclassified_k__Bacteria	s__unclassified_k__Bacteria	OTU510	0	0	0	0	2	0	0	0	0	0	0	0	0	0	0	0	0	0	0	0	0	0	0	0	0	0	0	0	0	0	0	0	0	0	0	0	0	0	0	0	0
d__Bacteria	k__Bacteria	p__Firmicutes	c__Clostridia	o__Clostridiales	f__Tissierellaceae	g__GW_34	s__GW_34_Unknown	OTU3249	0	0	0	0	0	0	0	0	0	0	0	0	0	0	0	0	0	0	0	0	0	0	0	0	0	0	0	0	0	0	0	0	0	0	0	0	0	0	0	0	0
d__Bacteria	k__Bacteria	p__Firmicutes	c__Clostridia	o__Clostridiales	f__Ruminococcaceae	g__Ruminococcus_f__Ruminococcaceae	s__Assigned_species203_g__Ruminococcus	OTU3900	0	0	0	0	0	0	0	0	0	0	0	0	0	0	0	0	0	0	0	0	0	0	0	0	0	0	0	0	0	0	0	0	0	0	0	0	0	0	0	0	0
d__Bacteria	k__Bacteria	p__Firmicutes	c__Clostridia	o__Clostridiales	f__Lachnospiraceae	g__Assigned_genus2532_f__Lachnospiraceae	s__Assigned_species1_g__Assigned_genus2532	OTU3839	0	0	0	0	0	0	0	0	0	0	0	0	0	0	0	0	0	0	0	0	0	0	0	0	0	0	0	0	0	0	0	0	0	0	0	0	0	0	0	0	0
d__Bacteria	k__Bacteria	p__Bacteroidetes	c__Bacteroidia	o__Bacteroidales	f__Unknown_family_o__Bacteroidales	g__Assigned_genus2386_f__Unknown_family	s__Assigned_species1_g__Assigned_genus2386	OTU155	0	0	1	0	0	0	0	0	0	0	0	0	0	0	0	0	0	0	0	0	0	0	0	0	0	0	0	0	0	0	0	0	0	0	0	0	0	0	0	0	0
d__Bacteria	k__Bacteria	p__Chloroflexi	c__Anaerolineae	o__Ardenscatenales	f__Ardenscatenaceae	g__Ardenscatena	s__Ardenscatena_Unknown	OTU1337	0	0	0	0	0	0	0	0	0	0	0	0	0	0	0	10	0	0	0	0	0	0	0	0	0	0	0	0	0	0	0	0	0	0	0	0	0	0	0	0	0
d__Bacteria	k__Bacteria	p__Bacteroidetes	c__Bacteroidia	o__Bacteroidales	f__Unknown_family_o__Bacteroidales	g__unclassified_f__Unknown_family_o__Bacteroidales	s__unclassified_f__Unknown_family_o__Bacteroidales	OTU3660	0	0	0	0	0	0	0	0	0	0	0	0	0	0	0	0	0	0	0	0	0	0	0	0	0	0	0	0	0	0	0	0	0	0	0	0	0	0	0	0	0
d__Bacteria	k__Bacteria	p__Firmicutes	c__Clostridia	o__Clostridiales	f__Eubacteriaceae	g__Eubacterium_f__Eubacteriaceae	s__Eubacterium_sulci	OTU3828	0	0	0	0	0	0	0	0	0	0	0	0	0	0	0	0	0	0	0	0	0	0	0	0	0	0	0	0	0	0	0	0	0	0	0	0	0	0	0	0	0
d__Bacteria	k__Bacteria	p__unclassified_k__Bacteria	c__unclassified_k__Bacteria	o__unclassified_k__Bacteria	f__unclassified_k__Bacteria	g__unclassified_k__Bacteria	s__unclassified_k__Bacteria	OTU4390	0	0	0	0	0	0	0	0	0	0	0	0	0	0	0	0	0	0	0	0	0	0	0	0	0	0	0	0	0	0	0	0	0	0	0	0	0	0	0	0	0
d__Bacteria	k__Bacteria	p__Proteobacteria	c__Deltaproteobacteria	o__Myxococcales	f__Polyangiaceae	g__Assigned_genus23_f__Polyangiaceae	s__Assigned_species1_g__Assigned_genus23_f__Polyangiaceae	OTU3268	0	0	0	0	0	0	0	0	0	0	0	0	0	0	0	0	0	0	0	0	0	0	0	0	0	0	0	0	0	0	0	0	0	0	0	0	0	0	0	0	0
d__Bacteria	k__Bacteria	p__Firmicutes	c__Clostridia	o__Clostridiales	f__Veillonellaceae_o__Clostridiales	g__unclassified_f__Veillonellaceae_o__Clostridiales	s__unclassified_f__Veillonellaceae_o__Clostridiales	OTU3952	0	0	0	0	0	0	0	0	0	0	0	0	0	0	0	0	0	0	0	0	0	0	0	0	0	0	0	0	0	0	0	0	0	0	0	0	0	0	0	0	0
d__Bacteria	k__Bacteria	p__Bacteroidetes	c__Bacteroidia	o__Bacteroidales	f__Unknown_family_o__Bacteroidales	g__unclassified_f__Unknown_family_o__Bacteroidales	s__unclassified_f__Unknown_family_o__Bacteroidales	OTU2864	0	0	0	0	0	0	0	0	0	0	0	0	0	0	0	0	0	0	0	0	0	0	0	0	0	0	0	0	0	0	0	0	0	0	0	0	0	0	0	0	0
d__Bacteria	k__Bacteria	p__Proteobacteria	c__Deltaproteobacteria	o__Myxococcales	f__Cystobacterineae	g__Assigned_genus65_f__Cystobacterineae	s__Assigned_species1_g__Assigned_genus65_f__Cystobacterineae	OTU1111	0	0	0	0	0	0	0	0	0	0	0	0	3	0	0	0	0	0	0	0	0	0	0	0	0	0	0	0	0	0	0	0	0	0	0	0	0	0	0	0	0
d__Bacteria	k__Bacteria	p__Chloroflexi	c__Anaerolineae	o__A31	f__S47	g__Assigned_genus15_f__S47	s__Assigned_species1_g__Assigned_genus15_f__S47	OTU462	0	0	2	3	8	0	0	0	0	0	0	0	0	0	0	0	0	0	0	0	0	0	0	0	0	0	0	0	0	0	0	0	0	0	0	0	0	0	0	0	0
d__Bacteria	k__Bacteria	p__Proteobacteria	c__unclassified_p__Proteobacteria	o__unclassified_p__Proteobacteria	f__unclassified_p__Proteobacteria	g__unclassified_p__Proteobacteria	s__unclassified_p__Proteobacteria	OTU757	0	0	0	0	0	0	0	5	0	0	0	0	0	0	0	0	0	0	0	0	0	0	0	0	0	0	0	0	0	0	0	0	0	0	0	0	0	0	0	0	0
d__Bacteria	k__Bacteria	p__OD1	c__ABY1	o__Unknown_order_c__ABY1	f__Unknown_family_o__Unknown_order_c__ABY1	g__unclassified_f__Unknown_family_o__Unknown_order_c__ABY1	s__unclassified_f__Unknown_family_o__Unknown_order_c__ABY1	OTU2744	0	0	0	0	0	0	0	0	0	0	0	0	0	0	0	0	0	0	0	0	0	0	0	0	0	0	0	0	0	0	0	0	0	0	0	0	0	0	0	0	0
d__Bacteria	k__Bacteria	p__Proteobacteria	c__Deltaproteobacteria	o__Myxococcales	f__Cystobacteraceae	g__Anaeromyxobacter_f__Cystobacteraceae	s__Assigned_species14_g__Anaeromyxobacter_f__Cystobacteraceae	OTU1325	0	0	2	0	1	0	0	0	0	0	0	0	0	0	0	4	0	0	0	0	0	0	0	0	0	0	0	0	0	0	0	0	0	0	0	0	0	0	0	0	0
d__Bacteria	k__Bacteria	p__Chloroflexi	c__TK10	o__Unknown_order_c__TK10	f__Unknown_family_o__Unknown_order_c__TK10	g__Assigned_genus1_f__Unknown_family_o__Unknown_order_c__TK10	s__Assigned_species1_g__Assigned_genus1_f__Unknown_family_o__Unknown_order_c__TK10	OTU2227	0	0	0	0	0	0	0	0	0	0	0	0	0	0	0	0	0	0	0	0	0	0	0	0	0	0	0	0	0	0	0	1	0	0	0	0	0	0	0	0	0
d__Bacteria	k__Bacteria	p__Planctomycetes	c__Planctomycetia	o__unclassified_c__Planctomycetia	f__unclassified_c__Planctomycetia	g__unclassified_c__Planctomycetia	s__unclassified_c__Planctomycetia	OTU1437	0	0	0	0	0	0	0	0	0	0	0	0	0	0	0	0	0	0	5	0	0	0	0	0	0	0	0	0	0	0	0	0	0	0	0	0	0	0	0	0	0
d__Bacteria	k__Bacteria	p__Acidobacteria	c__Sva0725	o__Sva0725	f__Unknown_family_o__Sva0725	g__Assigned_genus149_f__Unknown_family_o__Sva0725	s__unclassified_g__Assigned_genus149_f__Unknown_family_o__Sva0725	OTU4016	0	0	0	0	0	0	0	0	0	0	0	0	0	0	0	0	0	0	0	0	0	0	0	0	0	0	0	0	0	0	0	0	0	0	0	0	0	0	0	0	0
d__Bacteria	k__Bacteria	p__Actinobacteria	c__MB_A2_108	o__0319_7L14	f__Unknown_family_o__0319_7L14	g__Assigned_genus68_f__Unknown_family_o__0319_7L14	s__unclassified_g__Assigned_genus68_f__Unknown_family_o__0319_7L14	OTU3072	0	0	0	0	0	0	0	0	0	0	0	0	0	0	0	0	0	0	0	0	0	0	0	0	0	0	0	0	0	0	0	0	0	0	0	0	0	0	0	0	0
d__Bacteria	k__Bacteria	p__unclassified_k__Bacteria	c__unclassified_k__Bacteria	o__unclassified_k__Bacteria	f__unclassified_k__Bacteria	g__unclassified_k__Bacteria	s__unclassified_k__Bacteria	OTU70	2	0	0	0	0	0	0	0	0	0	0	0	0	0	0	0	0	0	0	0	0	0	0	0	0	0	0	0	0	0	0	0	0	0	0	0	0	0	0	0	0
d__Bacteria	k__Bacteria	p__Bacteroidetes	c__Bacteroidia	o__Bacteroidales	f__Porphyromonadaceae	g__Barnesiella	s__Assigned_species1228_g__Barnesiella	OTU2815	0	0	0	0	0	0	0	0	0	0	0	0	0	0	0	0	0	0	0	0	0	0	0	0	0	0	0	0	0	0	0	0	0	0	0	0	0	0	0	0	0
d__Bacteria	k__Bacteria	p__Bacteroidetes	c__Bacteroidia	o__Bacteroidales	f__S24_7	g__unclassified_f__S24_7	s__unclassified_f__S24_7	OTU1962	0	0	0	0	0	0	0	0	0	0	0	0	0	0	0	0	0	0	0	0	0	0	0	0	0	0	0	0	0	13	0	0	0	0	0	0	0	0	0	0	0
d__Bacteria	k__Bacteria	p__Actinobacteria	c__Actinobacteria	o__Actinomycetales	f__Pseudonocardiaceae	g__Actinomycetospora	s__unclassified_g__Actinomycetospora	OTU2714	0	0	0	0	0	0	0	0	0	0	0	0	0	0	0	0	0	0	0	0	0	0	0	0	0	0	0	0	0	0	0	0	0	0	0	0	0	0	0	0	0
d__Bacteria	k__Bacteria	p__Proteobacteria	c__Deltaproteobacteria	o__Syntrophobacterales	f__Syntrophobacteraceae	g__Assigned_genus81_f__Syntrophobacteraceae	s__Assigned_species1_g__Assigned_genus81_f__Syntrophobacteraceae	OTU2377	0	0	0	0	0	0	0	0	0	0	0	0	0	0	0	0	0	0	0	0	0	0	0	0	0	0	0	0	0	0	0	0	0	0	3	0	0	0	0	0	0
d__Bacteria	k__Bacteria	p__Proteobacteria	c__Deltaproteobacteria	o__Myxococcales	f__Haliangiaceae	g__unclassified_f__Haliangiaceae	s__unclassified_f__Haliangiaceae	OTU1035	0	0	0	0	0	0	0	0	0	0	0	0	8	0	0	0	0	0	0	0	0	0	0	0	0	0	0	0	0	0	0	0	0	0	0	0	0	0	0	0	0
d__Bacteria	k__Bacteria	p__Gemmatimonadetes	c__Unknown_class_p__Gemmatimonadetes	o__Unknown_order_c__Unknown_class_p__Gemmatimonadetes	f__Unknown_family_o__Unknown_order_c__Unknown_class_p__Gemmatimonadetes	g__unclassified_f__Unknown_family_o__Unknown_order_c__Unknown_class_p__Gemmatimonadetes	s__unclassified_f__Unknown_family_o__Unknown_order_c__Unknown_class_p__Gemmatimonadetes	OTU1258	0	0	0	0	0	0	0	0	0	0	0	0	0	0	4	0	0	0	0	0	0	0	0	0	0	0	0	0	0	0	0	7	0	0	0	0	0	0	0	0	0
d__Bacteria	k__Bacteria	p__Bacteroidetes	c__Bacteroidia	o__Bacteroidales	f__Prevotellaceae	g__Prevotella_f__Prevotellaceae	s__unclassified_g__Prevotella_f__Prevotellaceae	OTU2067	0	0	0	0	0	0	0	0	0	0	0	0	0	0	0	0	0	0	0	0	0	0	0	0	0	0	0	0	0	0	0	3	0	0	0	0	0	0	0	0	0
d__Bacteria	k__Bacteria	p__GN04	c__GN15	o__Unknown_order_c__GN15	f__Unknown_family_o__Unknown_order_c__GN15	g__Assigned_genus10_f__Unknown_family_o__Unknown_order_c__GN15	s__Assigned_species1_g__Assigned_genus10_f__Unknown_family_o__Unknown_order_c__GN15	OTU1007	0	0	0	0	0	0	0	0	0	0	0	0	3	0	0	0	0	0	0	0	0	0	0	0	0	0	0	0	0	0	0	0	0	0	0	0	0	0	0	0	0
d__Bacteria	k__Bacteria	p__Chloroflexi	c__unclassified_p__Chloroflexi	o__unclassified_p__Chloroflexi	f__unclassified_p__Chloroflexi	g__unclassified_p__Chloroflexi	s__unclassified_p__Chloroflexi	OTU2707	0	0	0	0	0	0	0	0	0	0	0	0	0	0	0	0	0	0	0	0	0	0	0	0	0	0	0	0	0	0	0	0	0	0	0	0	0	0	0	0	0
d__Bacteria	k__Bacteria	p__Bacteroidetes	c__Bacteroidia	o__Bacteroidales	f__unclassified_o__Bacteroidales	g__unclassified_o__Bacteroidales	s__unclassified_o__Bacteroidales	OTU3303	0	0	0	0	0	0	0	0	0	0	0	0	0	0	0	0	0	0	0	0	0	0	0	0	0	0	0	0	0	0	0	0	0	0	0	0	0	0	0	0	0
d__Bacteria	k__Bacteria	p__Chloroflexi	c__Thermomicrobia	o__Sphaerobacterales	f__Sphaerobacteraceae	g__Sphaerobacter	s__unclassified_g__Sphaerobacter	OTU3926	0	0	0	0	0	0	0	0	0	0	0	0	0	0	0	0	0	0	0	0	0	0	0	0	0	0	0	0	0	0	0	0	0	0	0	0	0	0	0	0	0
d__Bacteria	k__Bacteria	p__Verrucomicrobia	c__Verrucomicrobiae	o__Verrucomicrobiales	f__Verrucomicrobiaceae	g__unclassified_f__Verrucomicrobiaceae	s__unclassified_f__Verrucomicrobiaceae	OTU2838	0	0	0	0	0	0	0	0	0	0	0	0	0	0	0	0	0	0	0	0	0	0	0	0	0	0	0	0	0	0	0	0	0	0	0	0	0	0	0	0	0
d__Bacteria	k__Bacteria	p__unclassified_k__Bacteria	c__unclassified_k__Bacteria	o__unclassified_k__Bacteria	f__unclassified_k__Bacteria	g__unclassified_k__Bacteria	s__unclassified_k__Bacteria	OTU1489	0	0	0	0	0	0	0	0	0	0	0	0	0	0	0	0	0	0	1	0	0	0	0	0	0	0	0	0	0	0	0	0	0	0	0	0	0	0	0	0	0
d__Bacteria	k__Bacteria	p__WS3	c__PRR_12	o__Sediment_1	f__CV106	g__Assigned_genus9_f__CV106	s__Assigned_species1_g__Assigned_genus9_f__CV106	OTU1210	0	0	0	0	0	0	0	0	0	0	0	0	0	0	7	0	0	0	0	0	0	0	0	0	0	0	0	0	0	0	0	0	0	0	0	0	0	0	0	0	0
d__Bacteria	k__Bacteria	p__Firmicutes	c__Bacilli	o__Bacillales	f__unclassified_o__Bacillales	g__unclassified_o__Bacillales	s__unclassified_o__Bacillales	OTU2201	0	0	0	0	0	0	0	0	0	0	0	0	0	0	0	0	0	0	0	0	0	0	0	0	0	0	0	0	0	0	0	3	0	0	0	0	0	0	0	0	0
d__Bacteria	k__Bacteria	p__Firmicutes	c__Clostridia	o__Clostridiales	f__Ruminococcaceae	g__unclassified_f__Ruminococcaceae	s__unclassified_f__Ruminococcaceae	OTU1122	0	0	0	0	0	0	0	0	0	0	0	0	7	0	0	0	0	0	0	0	0	0	0	0	0	0	0	0	0	0	0	0	0	0	0	0	0	0	0	0	0
d__Bacteria	k__Bacteria	p__TM7	c__SC3	o__Unknown_order_c__SC3	f__Unknown_family_o__Unknown_order_c__SC3	g__Assigned_genus9_f__Unknown_family_o__Unknown_order_c__SC3	s__Assigned_species1_g__Assigned_genus9_f__Unknown_family_o__Unknown_order_c__SC3	OTU474	0	0	0	6	4	0	0	0	0	0	0	0	0	0	0	0	0	0	0	0	0	0	0	0	0	0	0	0	0	0	0	0	0	0	0	0	0	0	0	0	0
d__Bacteria	k__Bacteria	p__Actinobacteria	c__Actinobacteria	o__Actinomycetales	f__Actinomycetaceae	g__Actinomyces	s__Actinomyces_naturae	OTU553	0	0	0	3	2	0	0	0	0	0	0	0	0	0	0	0	0	0	0	0	0	0	0	0	0	0	0	0	0	0	0	0	0	0	0	0	0	0	0	0	0
d__Bacteria	k__Bacteria	p__Proteobacteria	c__Betaproteobacteria	o__Rhodocyclales	f__Rhodocyclaceae	g__Propionivibrio	s__unclassified_g__Propionivibrio	OTU1214	0	0	0	0	0	0	0	0	0	0	0	0	0	0	3	0	0	0	0	0	0	0	0	0	0	0	0	0	0	0	0	0	0	0	0	0	0	0	0	0	0
d__Bacteria	k__Bacteria	p__Proteobacteria	c__Deltaproteobacteria	o__Syntrophobacterales	f__Syntrophaceae	g__Desulfobacca	s__Assigned_species48_g__Desulfobacca	OTU676	0	0	0	0	0	0	6	0	0	0	0	0	0	0	0	0	0	0	0	0	0	0	0	0	0	0	0	0	0	0	0	0	0	0	0	0	0	0	0	0	0
d__Bacteria	k__Bacteria	p__Chloroflexi	c__TK17	o__mle1_48	f__Unknown_family_o__mle1_48	g__Assigned_genus4_f__Unknown_family_o__mle1_48	s__Assigned_species1_g__Assigned_genus4_f__Unknown_family_o__mle1_48	OTU436	0	0	1	4	0	0	0	0	0	0	0	0	0	0	0	0	0	0	0	0	0	0	0	0	0	0	0	0	0	0	0	0	0	0	0	0	0	0	0	0	0
d__Bacteria	k__Bacteria	p__Proteobacteria	c__Deltaproteobacteria	o__Myxococcales	f__unclassified_o__Myxococcales	g__unclassified_o__Myxococcales	s__unclassified_o__Myxococcales	OTU3869	0	0	0	0	0	0	0	0	0	0	0	0	0	0	0	0	0	0	0	0	0	0	0	0	0	0	0	0	0	0	0	0	0	0	0	0	0	0	0	0	0
d__Bacteria	k__Bacteria	p__Proteobacteria	c__Betaproteobacteria	o__Burkholderiales	f__Comamonadaceae	g__Hylemonella	s__Assigned_species18_g__Hylemonella	OTU907	0	0	1	2	2	0	7	2	18	3	0	7	19	3	6	6	19	1	13	0	7	2	10	12	16	33	10	3	5	0	0	2	18	8	5	13	4	10	0	0	0
d__Bacteria	k__Bacteria	p__Chlamydiae	c__Chlamydiia	o__Chlamydiales	f__Rhabdochlamydiaceae	g__unclassified_f__Rhabdochlamydiaceae	s__unclassified_f__Rhabdochlamydiaceae	OTU1623	0	0	0	0	0	0	0	0	0	0	0	0	0	0	0	0	0	0	0	0	5	0	0	0	0	0	0	0	0	0	0	0	0	0	0	0	0	0	0	0	0
d__Bacteria	k__Bacteria	p__Actinobacteria	c__Acidimicrobiia	o__Acidimicrobiales_c__Acidimicrobiia	f__koll13	g__Assigned_genus105_f__koll13	s__Assigned_species2_g__Assigned_genus105_f__koll13	OTU1101	0	0	0	0	0	0	0	0	0	0	0	0	5	0	0	0	0	0	0	0	0	0	0	0	0	0	0	0	0	0	0	0	0	0	0	0	0	0	0	0	0
d__Bacteria	k__Bacteria	p__Firmicutes	c__Clostridia	o__Clostridiales	f__Ruminococcaceae	g__Butyricicoccus	s__unclassified_g__Butyricicoccus	OTU3547	0	0	1	2	0	0	0	0	0	0	0	0	0	0	0	0	0	0	0	0	0	0	0	0	0	0	0	0	0	5	0	0	0	0	0	0	0	0	0	0	0
d__Bacteria	k__Bacteria	p__Proteobacteria	c__Betaproteobacteria	o__Neisseriales	f__Neisseriaceae	g__Stenoxybacter	s__Assigned_species11_g__Stenoxybacter	OTU2613	0	0	0	0	0	0	0	0	0	0	0	0	0	0	0	0	0	0	0	0	0	0	0	0	0	0	0	0	0	0	0	0	0	0	0	0	0	14	0	0	0
d__Bacteria	k__Bacteria	p__Bacteroidetes	c__Sphingobacteriia	o__Sphingobacteriales	f__Unknown_family_o__Sphingobacteriales	g__unclassified_f__Unknown_family_o__Sphingobacteriales	s__unclassified_f__Unknown_family_o__Sphingobacteriales	OTU4072	0	0	0	0	0	0	0	0	0	0	0	0	0	0	0	0	0	0	0	0	0	0	0	0	0	0	0	0	0	0	0	0	0	0	0	0	0	0	0	0	0
d__Bacteria	k__Bacteria	p__Chloroflexi	c__Anaerolineae	o__Anaerolineales	f__Anaerolineaceae	g__Assigned_genus447_f__Anaerolineaceae	s__Assigned_species3_g__Assigned_genus447_f__Anaerolineaceae	OTU636	0	0	0	0	0	8	0	0	0	0	0	0	0	0	0	0	0	0	0	0	0	0	0	0	0	0	0	0	0	0	0	0	0	0	0	0	0	0	0	0	0
d__Bacteria	k__Bacteria	p__Firmicutes	c__Clostridia	o__Clostridiales	f__Clostridiaceae	g__Clostridium	s__Clostridium_stercorarium	OTU2346	0	0	0	0	0	0	0	0	0	0	0	0	0	0	0	0	0	0	0	0	0	0	0	0	0	0	0	0	0	0	0	0	0	7	0	0	0	0	0	0	0
d__Bacteria	k__Bacteria	p__Verrucomicrobia	c__Verruco_5	o__WCHB1_41	f__RFP12	g__unclassified_f__RFP12	s__unclassified_f__RFP12	OTU1620	0	0	0	1	0	0	0	0	0	0	0	0	0	0	0	0	0	0	0	0	10	0	0	0	0	0	0	0	0	0	0	0	0	0	0	0	0	0	0	0	0
d__Bacteria	k__Bacteria	p__Bacteroidetes	c__Sphingobacteriia	o__Sphingobacteriales	f__Sphingobacteriaceae	g__Pedobacter	s__unclassified_g__Pedobacter	OTU1783	0	0	0	0	0	0	0	5	0	0	0	10	0	4	0	0	6	2	0	0	2	3	2	0	8	2	4	0	0	0	0	0	0	0	0	0	0	0	0	0	0
d__Bacteria	k__Bacteria	p__Firmicutes	c__Clostridia	o__Clostridiales	f__Lachnospiraceae	g__Anaerostipes	s__Anaerostipes_hadrus	OTU330	0	0	2	3	0	0	0	0	0	3	0	0	1	0	0	0	0	3	0	0	0	0	3	0	0	0	0	0	0	0	0	0	0	0	0	0	3	13	3	0	0
d__Bacteria	k__Bacteria	p__Actinobacteria	c__Actinobacteria	o__Actinomycetales	f__Nocardioidaceae	g__Nocardioides	s__Assigned_species352_g__Nocardioides	OTU4046	0	0	0	0	0	0	0	0	0	0	0	0	0	0	0	0	0	0	0	0	0	0	0	0	0	0	0	0	0	0	0	0	0	0	0	0	0	0	0	0	0
d__Bacteria	k__Bacteria	p__Actinobacteria	c__Coriobacteriia	o__Coriobacteriales_c__Coriobacteriia	f__Coriobacteriaceae_o__Coriobacteriales_c__Coriobacteriia	g__unclassified_f__Coriobacteriaceae_o__Coriobacteriales_c__Coriobacteriia	s__unclassified_f__Coriobacteriaceae_o__Coriobacteriales_c__Coriobacteriia	OTU3343	0	0	0	0	0	0	0	0	0	0	0	0	0	0	0	0	0	0	0	0	0	0	0	0	0	0	0	0	0	0	0	0	0	0	0	0	0	0	0	0	0
d__Bacteria	k__Bacteria	p__Acidobacteria	c__Acidobacteria_6	o__iii1_15	f__Unknown_family_o__iii1_15	g__unclassified_f__Unknown_family_o__iii1_15	s__unclassified_f__Unknown_family_o__iii1_15	OTU1014	0	0	0	0	0	0	0	0	0	0	0	0	10	0	0	0	0	0	0	0	0	0	0	0	0	0	0	0	0	0	0	0	0	0	0	0	0	0	0	0	0
d__Bacteria	k__Bacteria	p__Bacteroidetes	c__Saprospirae	o__Saprospirales	f__Chitinophagaceae_o__Saprospirales	g__Flavihumibacter_f__Chitinophagaceae	s__Assigned_species10_g__Flavihumibacter	OTU2430	0	0	0	0	0	0	0	0	0	0	0	0	0	0	0	0	0	0	0	0	0	0	0	0	0	0	0	0	0	0	0	0	0	0	3	0	0	0	0	0	0
d__Bacteria	k__Bacteria	p__Bacteroidetes	c__Cytophagia	o__Cytophagales	f__Cytophagaceae	g__Persicitalea	s__Assigned_species8_g__Persicitalea	OTU3435	0	0	0	0	0	0	0	0	4	0	4	0	5	0	0	0	0	0	0	0	0	0	0	0	8	0	0	0	0	0	0	0	0	0	0	0	0	0	0	0	0
d__Bacteria	k__Bacteria	p__Proteobacteria	c__Alphaproteobacteria	o__Rhizobiales	f__Hyphomicrobiaceae	g__Hyphomicrobium	s__unclassified_g__Hyphomicrobium	OTU1144	0	0	2	0	2	0	0	0	0	0	0	0	4	0	0	0	0	0	0	0	0	0	0	0	0	0	0	0	0	0	0	16	0	0	0	0	0	0	0	0	0
d__Bacteria	k__Bacteria	p__Bacteroidetes	c__Bacteroidia	o__Bacteroidales	f__Bacteroidaceae	g__Bacteroides	s__Assigned_species1582_g__Bacteroides	OTU343	0	0	1	2	1	0	0	0	0	0	0	0	0	0	0	0	0	0	0	0	0	0	0	0	0	0	0	0	0	0	0	0	0	0	0	0	0	0	0	0	0
d__Bacteria	k__Bacteria	p__Bacteroidetes	c__unclassified_p__Bacteroidetes	o__unclassified_p__Bacteroidetes	f__unclassified_p__Bacteroidetes	g__unclassified_p__Bacteroidetes	s__unclassified_p__Bacteroidetes	OTU4702	0	0	0	0	0	20	32	45	47	6	37	48	23	8	14	2	37	13	52	26	7	30	45	24	60	21	39	9	26	13	31	0	2	7	10	37	9	20	1	2	5
d__Bacteria	k__Bacteria	p__Gemmatimonadetes	c__Gemmatimonadetes	o__Gemmatimonadales	f__Gemmatimonadaceae	g__Gemmatimonas	s__Assigned_species416_g__Gemmatimonas	OTU2947	0	0	0	0	0	0	0	0	0	0	0	0	0	0	0	0	0	0	0	0	0	0	0	0	0	0	0	0	0	0	0	0	0	0	0	0	0	0	0	0	0
d__Bacteria	k__Bacteria	p__Actinobacteria	c__Actinobacteria	o__Actinomycetales	f__Micromonosporaceae	g__unclassified_f__Micromonosporaceae	s__unclassified_f__Micromonosporaceae	OTU1921	0	0	0	0	0	0	0	0	0	0	0	0	0	0	1	0	0	0	0	0	0	1	0	0	0	0	0	0	32	0	0	4	0	0	0	0	0	0	0	0	0
d__Bacteria	k__Bacteria	p__Cyanobacteria	c__Oscillatoriophycideae	o__Chroococcales	f__Xenococcaceae	g__Assigned_genus84_f__Xenococcaceae	s__unclassified_g__Assigned_genus84_f__Xenococcaceae	OTU2019	0	0	1	0	0	0	0	0	0	0	0	0	0	0	0	0	0	0	0	0	0	0	0	0	0	0	0	0	0	8	0	0	0	0	0	0	0	0	0	0	0
d__Bacteria	k__Bacteria	p__Proteobacteria	c__Alphaproteobacteria	o__Rhodospirillales	f__Rhodospirillaceae	g__Novispirillum	s__Novispirillum_itersonii	OTU4345	0	0	0	0	0	0	0	0	7	0	20	0	0	13	2	4	8	0	8	14	4	0	0	24	0	0	1	0	0	0	0	19	0	0	0	0	0	9	0	0	0
d__Bacteria	k__Bacteria	p__TM6	c__SJA_4	o__Unknown_order_c__SJA_4	f__Unknown_family_o__Unknown_order_c__SJA_4	g__unclassified_f__Unknown_family_o__Unknown_order_c__SJA_4	s__unclassified_f__Unknown_family_o__Unknown_order_c__SJA_4	OTU2461	0	0	0	0	0	0	0	0	0	0	0	0	0	0	0	0	0	0	0	0	0	0	0	0	0	0	0	0	0	0	0	0	0	0	0	21	0	0	0	0	0
d__Bacteria	k__Bacteria	p__Bacteroidetes	c__Bacteroidia	o__Bacteroidales	f__Bacteroidaceae	g__Bacteroides	s__unclassified_g__Bacteroides	OTU4088	0	0	2	0	0	0	0	0	0	0	0	0	0	0	0	0	0	0	2	0	0	0	0	0	0	0	0	0	0	0	0	0	0	0	0	0	0	0	0	4	0
d__Bacteria	k__Bacteria	p__Verrucomicrobia	c__Methylacidiphilae	o__Methylacidiphilales	f__unclassified_o__Methylacidiphilales	g__unclassified_o__Methylacidiphilales	s__unclassified_o__Methylacidiphilales	OTU3466	0	0	0	0	0	0	0	0	0	0	0	0	0	0	0	0	0	0	0	0	0	0	0	0	0	0	0	0	0	0	0	0	0	0	0	0	0	0	0	0	0
d__Bacteria	k__Bacteria	p__Firmicutes	c__Erysipelotrichi	o__Erysipelotrichales_c__Erysipelotrichi	f__Erysipelotrichaceae_o__Erysipelotrichales	g__Bulleidia_f__Erysipelotrichaceae	s__Assigned_species70_g__Bulleidia	OTU1745	0	0	0	0	0	0	0	0	0	0	0	0	0	0	0	0	0	0	0	0	4	0	0	0	0	0	0	0	0	0	0	0	0	0	0	0	0	0	0	0	0
d__Bacteria	k__Bacteria	p__Firmicutes	c__Bacilli	o__Bacillales	f__Bacillaceae_1	g__Bacillus_f__Bacillaceae_1	s__Bacillus_circulans	OTU1324	0	0	0	0	0	0	386	580	30	248	461	76	134	614	347	215	18	172	45	37	36	24	33	308	16	16	47	2	32	44	12	19	15	43	0	0	70	10	14	4	45
d__Bacteria	k__Bacteria	p__Bacteroidetes	c__Bacteroidia	o__Bacteroidales	f__S24_7	g__unclassified_f__S24_7	s__unclassified_f__S24_7	OTU2960	0	0	0	0	0	0	0	0	0	0	0	0	0	0	0	0	0	0	0	0	0	0	0	0	0	0	0	0	0	0	0	0	0	0	0	0	0	0	0	0	0
d__Bacteria	k__Bacteria	p__Chloroflexi	c__Anaerolineae	o__Anaerolineales	f__Anaerolinaceae	g__unclassified_f__Anaerolinaceae	s__unclassified_f__Anaerolinaceae	OTU583	0	0	3	0	0	0	0	0	0	0	0	0	0	0	0	0	0	0	0	0	0	0	0	0	0	0	0	0	0	0	0	0	0	0	0	0	0	0	0	0	0
d__Bacteria	k__Bacteria	p__Proteobacteria	c__Alphaproteobacteria	o__Rhodospirillales	f__unclassified_o__Rhodospirillales	g__unclassified_o__Rhodospirillales	s__unclassified_o__Rhodospirillales	OTU184	0	0	2	0	0	0	0	0	0	0	0	0	0	0	0	0	0	0	0	0	0	0	0	0	0	0	0	0	0	0	0	0	0	0	0	0	0	0	0	0	0
d__Bacteria	k__Bacteria	p__Bacteroidetes	c__Bacteroidia	o__Bacteroidales	f__unclassified_o__Bacteroidales	g__unclassified_o__Bacteroidales	s__unclassified_o__Bacteroidales	OTU1300	0	0	0	0	0	0	0	0	0	0	0	0	0	0	1	0	0	0	0	0	0	0	0	0	0	0	0	0	0	0	0	0	0	0	0	0	0	0	0	0	0
d__Bacteria	k__Bacteria	p__Planctomycetes	c__Phycisphaerae	o__Pla1	f__Unknown_family_o__Pla1	g__Assigned_genus10_f__Unknown_family_o__Pla1	s__Assigned_species1_g__Assigned_genus10_f__Unknown_family_o__Pla1	OTU2984	0	0	0	0	0	0	0	0	0	0	0	0	0	0	0	0	0	0	0	0	0	0	0	0	0	0	0	0	0	0	0	0	0	0	0	0	0	0	0	0	0
d__Bacteria	k__Bacteria	p__Acidobacteria	c__Acidobacteria_6	o__iii1_15	f__Unknown_family_o__iii1_15	g__Assigned_genus546_f__Unknown_family_o__iii1_15	s__Assigned_species5_g__Assigned_genus546_f__Unknown_family	OTU4605	0	0	0	0	0	0	0	0	3	0	0	0	0	0	6	0	0	0	0	0	0	0	0	0	0	0	0	0	0	0	0	0	0	0	0	0	6	0	0	3	0
d__Bacteria	k__Bacteria	p__Actinobacteria	c__Rubrobacteria	o__Rubrobacterales_c__Rubrobacteria	f__Rubrobacteraceae_o__Rubrobacterales_c__Rubrobacteria	g__Rubrobacter_f__Rubrobacteraceae_o__Rubrobacterales	s__Assigned_species121_g__Rubrobacter	OTU4024	0	0	0	0	0	0	0	0	0	0	0	0	0	0	0	0	0	0	0	0	0	0	0	0	0	0	0	0	0	0	0	0	0	0	0	0	0	0	0	0	0
d__Bacteria	k__Bacteria	p__WPS_2	c__Unknown_class_p__WPS_2	o__Unknown_order_c__Unknown_class_p__WPS_2	f__Unknown_family_o__Unknown_order_c__Unknown_class_p__WPS_2	g__unclassified_f__Unknown_family_o__Unknown_order_c__Unknown_class_p__WPS_2	s__unclassified_f__Unknown_family_o__Unknown_order_c__Unknown_class_p__WPS_2	OTU4588	0	0	0	0	0	61	31	20	0	0	10	0	23	37	30	14	16	14	20	9	17	23	6	4	47	48	6	1	10	0	1	11	0	19	19	36	0	0	0	2	17
d__Bacteria	k__Bacteria	p__Bacteroidetes	c__Bacteroidia	o__Bacteroidales	f__Bacteroidaceae	g__Bacteroides	s__Bacteroides_plebeius	OTU3831	0	0	0	0	0	0	7	8	0	0	0	0	0	0	5	0	0	0	1	0	63	0	0	0	0	0	0	0	0	16	0	0	0	0	0	0	5	0	0	0	0
d__Bacteria	k__Bacteria	p__Proteobacteria	c__Deltaproteobacteria	o__Myxococcales	f__Polyangiaceae	g__unclassified_f__Polyangiaceae	s__unclassified_f__Polyangiaceae	OTU4587	0	0	0	1	0	0	0	1	0	0	0	0	0	1	4	0	11	0	0	0	0	17	6	0	0	0	0	0	0	0	0	0	0	5	0	0	0	0	0	0	2
d__Bacteria	k__Bacteria	p__Proteobacteria	c__Deltaproteobacteria	o__Myxococcales	f__unclassified_o__Myxococcales	g__unclassified_o__Myxococcales	s__unclassified_o__Myxococcales	OTU2015	0	0	0	0	0	0	0	0	0	0	0	0	0	0	0	0	0	0	0	0	0	0	0	0	0	0	0	0	0	8	0	0	0	0	0	0	0	0	0	0	0
d__Bacteria	k__Bacteria	p__Firmicutes	c__Clostridia	o__Clostridiales	f__Christensenellaceae	g__Assigned_genus210_f__Christensenellaceae	s__Assigned_species6_g__Assigned_genus210_f__Christensenellaceae	OTU422	0	0	0	1	3	0	0	0	0	0	0	0	0	0	0	0	0	0	0	0	0	0	0	0	0	0	0	0	0	0	0	7	0	0	0	0	0	0	0	0	0
d__Bacteria	k__Bacteria	p__Synergistetes	c__Synergistia	o__Synergistales	f__Dethiosulfovibrionaceae	g__Pyramidobacter_f__Dethiosulfovibrionaceae	s__Pyramidobacter_piscolens	OTU2500	0	0	0	0	0	0	0	0	0	0	0	0	0	0	0	0	0	0	0	0	0	0	0	0	0	0	0	0	0	0	0	0	0	0	0	0	14	0	0	0	0
d__Bacteria	k__Bacteria	p__Chloroflexi	c__TK17	o__Unknown_order_c__TK17	f__Unknown_family_o__Unknown_order_c__TK17	g__unclassified_f__Unknown_family_o__Unknown_order_c__TK17	s__unclassified_f__Unknown_family_o__Unknown_order_c__TK17	OTU3052	0	0	0	1	0	0	0	0	0	0	0	0	4	0	0	0	0	0	0	0	0	0	0	0	0	0	0	0	0	0	0	3	0	0	0	0	0	0	0	0	0
d__Bacteria	k__Bacteria	p__Acidobacteria	c__Acidobacteria_6	o__iii1_15	f__Unknown_family_o__iii1_15	g__unclassified_f__Unknown_family_o__iii1_15	s__unclassified_f__Unknown_family_o__iii1_15	OTU3837	0	0	0	0	0	0	0	0	0	0	0	0	0	0	0	0	0	0	0	0	0	0	0	0	0	0	0	0	0	0	0	0	0	0	0	0	0	0	0	0	0
d__Bacteria	k__Bacteria	p__Bacteroidetes	c__Bacteroidia	o__Bacteroidales	f__Bacteroidaceae	g__Bacteroides	s__Assigned_species73_g__Bacteroides	OTU509	0	0	1	0	0	0	0	1	0	0	1	1	0	0	0	0	1	0	0	1	0	0	0	0	0	0	0	0	30	0	0	0	7	0	0	0	26	0	0	1	0
d__Bacteria	k__Bacteria	p__OD1	c__ABY1	o__Unknown_order_c__ABY1	f__Unknown_family_o__Unknown_order_c__ABY1	g__Assigned_genus46_f__Unknown_family_o__Unknown_order_c__ABY1	s__Assigned_species1_g__Assigned_genus46_f__Unknown_family_o__Unknown_order_c__ABY1	OTU1240	0	0	0	0	0	0	0	0	0	0	0	0	0	0	4	0	0	0	0	0	0	0	0	0	0	0	0	0	0	0	0	0	0	0	0	0	0	0	0	0	0
d__Bacteria	k__Bacteria	p__Proteobacteria	c__Deltaproteobacteria	o__FAC87	f__Unknown_family_o__FAC87	g__unclassified_f__Unknown_family_o__FAC87	s__unclassified_f__Unknown_family_o__FAC87	OTU3544	0	0	0	0	0	0	0	0	0	0	0	0	0	0	0	0	0	0	0	0	0	0	0	0	0	0	0	0	0	0	0	0	0	0	0	0	0	0	0	0	0
d__Bacteria	k__Bacteria	p__Gemmatimonadetes	c__Gemm_5	o__Unknown_order_c__Gemm_5	f__Unknown_family_o__Unknown_order_c__Gemm_5	g__Assigned_genus56_f__Unknown_family_o__Unknown_order_c__Gemm_5	s__Assigned_species1_g__Assigned_genus56_f__Unknown_family_o__Unknown_order_c__Gemm_5	OTU1406	0	0	0	0	0	0	0	0	0	0	0	0	0	0	0	0	2	0	0	0	0	0	0	0	0	0	0	0	0	0	0	0	0	0	0	0	0	0	0	0	0
d__Bacteria	k__Bacteria	p__WS3	c__PRR_12	o__Sediment_1	f__unclassified_o__Sediment_1	g__unclassified_o__Sediment_1	s__unclassified_o__Sediment_1	OTU1428	0	0	0	0	0	0	0	0	0	0	0	0	0	0	0	0	0	6	0	0	0	0	0	0	0	0	0	0	0	0	0	0	0	0	0	0	0	0	0	0	0
d__Bacteria	k__Bacteria	p__Proteobacteria	c__Deltaproteobacteria	o__Myxococcales	f__Unknown_family_o__Myxococcales	g__Assigned_genus57_f__Unknown_family_o__Myxococcales	s__Assigned_species1_g__Assigned_genus57_f__Unknown_family_o__Myxococcales	OTU736	0	0	0	0	0	0	1	0	0	0	0	0	0	0	0	0	0	0	0	0	0	0	0	0	0	0	0	0	0	0	0	0	0	0	0	0	0	0	0	0	0
d__Bacteria	k__Bacteria	p__Proteobacteria	c__Deltaproteobacteria	o__Myxococcales	f__unclassified_o__Myxococcales	g__unclassified_o__Myxococcales	s__unclassified_o__Myxococcales	OTU2353	0	0	0	0	0	0	0	0	0	0	0	0	0	0	0	0	0	0	0	0	0	0	0	0	0	0	0	0	0	0	0	0	0	0	2	0	0	0	0	0	0
d__Bacteria	k__Bacteria	p__Chloroflexi	c__Anaerolineae	o__Anaerolineales	f__Anaerolineaceae	g__Bellilinea_f__Anaerolineaceae	s__Assigned_species171_g__Bellilinea	OTU2404	0	0	0	0	0	0	0	0	0	0	0	0	0	0	0	0	0	0	0	0	0	0	0	0	0	0	0	0	0	0	0	0	0	0	1	0	0	0	0	0	0
d__Bacteria	k__Bacteria	p__Proteobacteria	c__Deltaproteobacteria	o__Syntrophobacterales	f__Syntrophobacteraceae	g__unclassified_f__Syntrophobacteraceae	s__unclassified_f__Syntrophobacteraceae	OTU2753	0	0	0	0	0	0	0	0	0	0	0	0	0	0	0	0	0	0	0	0	0	0	0	0	0	0	0	0	0	0	0	0	0	0	0	0	0	0	0	0	0
d__Bacteria	k__Bacteria	p__Firmicutes	c__Clostridia	o__Clostridiales	f__Clostridiaceae	g__Clostridium	s__Clostridium_perfringens	OTU3327	0	0	0	0	1	0	25	0	6	0	0	0	0	0	1	7	0	0	0	0	0	0	0	0	0	0	0	0	0	22	8	0	0	0	0	0	17	0	0	0	0
d__Bacteria	k__Bacteria	p__Actinobacteria	c__Actinobacteria	o__Coriobacteriales_c__Actinobacteria	f__Coriobacteriaceae_o__Coriobacteriales	g__unclassified_f__Coriobacteriaceae_o__Coriobacteriales	s__unclassified_f__Coriobacteriaceae_o__Coriobacteriales	OTU635	0	0	1	0	0	23	0	0	0	0	0	0	0	0	0	0	0	0	0	0	0	0	0	0	0	0	0	0	0	0	0	0	0	0	0	0	0	0	0	0	0
d__Bacteria	k__Bacteria	p__Verrucomicrobia	c__Pedosphaerae	o__Pedosphaerales	f__Unknown_family_o__Pedosphaerales	g__unclassified_f__Unknown_family_o__Pedosphaerales	s__unclassified_f__Unknown_family_o__Pedosphaerales	OTU2212	0	0	0	0	0	0	0	0	0	0	0	0	0	0	0	0	0	0	0	0	0	0	0	0	0	0	0	0	0	0	0	5	0	0	0	0	0	0	0	0	0
d__Bacteria	k__Bacteria	p__Nitrospirae	c__Nitrospira	o__Nitrospirales	f__Thermodesulfovibrionaceae	g__Assigned_genus22_f__Thermodesulfovibrionaceae	s__Assigned_species1_g__Assigned_genus22	OTU2601	0	0	0	0	0	0	0	0	0	0	0	0	0	0	0	0	0	0	0	0	0	0	0	0	0	0	0	0	0	0	0	0	0	0	0	0	0	3	0	0	0
d__Bacteria	k__Bacteria	p__Planctomycetes	c__Phycisphaerae	o__Phycisphaerales	f__Phycisphaeraceae	g__Phycisphaera	s__unclassified_g__Phycisphaera	OTU1709	0	0	0	0	0	0	0	0	0	0	0	0	0	0	0	0	0	0	0	0	2	0	0	0	0	0	0	0	0	0	0	0	0	0	0	0	0	0	0	0	0
d__Bacteria	k__Bacteria	p__unclassified_k__Bacteria	c__unclassified_k__Bacteria	o__unclassified_k__Bacteria	f__unclassified_k__Bacteria	g__unclassified_k__Bacteria	s__unclassified_k__Bacteria	OTU2169	0	0	0	0	0	0	0	0	0	0	0	0	0	0	0	0	0	0	0	0	0	0	0	0	0	0	0	0	0	0	0	8	0	0	0	0	0	0	0	0	0
d__Bacteria	k__Bacteria	p__Proteobacteria	c__Alphaproteobacteria	o__Rhizobiales	f__Xanthobacteraceae	g__Xanthobacter	s__Xanthobacter_flavus	OTU4654	0	0	0	0	0	0	0	6	6	0	0	0	0	10	0	5	11	0	7	0	0	4	12	13	17	0	15	0	1	0	0	0	0	0	0	0	0	0	0	1	0
d__Bacteria	k__Bacteria	p__Proteobacteria	c__Deltaproteobacteria	o__Myxococcales	f__Haliangiaceae	g__Haliangium	s__unclassified_g__Haliangium	OTU1089	0	0	0	0	0	0	0	0	0	0	0	0	5	0	0	0	0	0	0	0	0	0	0	0	0	0	0	0	0	0	0	0	0	0	0	0	0	0	0	0	0
d__Bacteria	k__Bacteria	p__Actinobacteria	c__Actinobacteria	o__Actinomycetales	f__Streptosporangiaceae	g__unclassified_f__Streptosporangiaceae	s__unclassified_f__Streptosporangiaceae	OTU2347	0	0	0	0	0	0	0	5	0	0	0	0	0	0	0	0	0	0	0	0	0	0	0	0	0	0	0	0	0	0	0	0	0	4	0	0	0	0	0	0	0
d__Bacteria	k__Bacteria	p__Proteobacteria	c__Alphaproteobacteria	o__Rhodospirillales	f__Rhodospirillaceae	g__Rhodovibrio	s__Assigned_species6_g__Rhodovibrio	OTU928	0	0	0	0	0	0	0	0	0	0	0	5	0	0	0	0	0	0	0	0	0	0	0	0	0	0	0	0	0	0	0	0	0	0	0	0	0	0	0	0	0
d__Bacteria	k__Bacteria	p__Acidobacteria	c__Acidobacteria_6	o__iii1_15	f__RB40	g__Assigned_genus90_f__RB40	s__unclassified_g__Assigned_genus90_f__RB40	OTU3353	0	0	0	0	0	0	0	0	0	0	0	0	0	0	0	0	0	0	0	0	0	0	0	0	0	0	0	0	0	0	0	0	0	0	0	0	0	0	0	0	0
d__Bacteria	k__Bacteria	p__Cyanobacteria	c__Nostocophycideae	o__Nostocales	f__Nostocaceae	g__Assigned_genus41_f__Nostocaceae	s__Assigned_species2_g__Assigned_genus41_f__Nostocaceae	OTU2657	0	0	0	0	0	0	0	0	0	0	0	0	0	0	0	0	0	0	0	0	0	0	0	0	0	0	0	0	0	0	0	0	0	0	0	0	0	0	0	1	0
d__Bacteria	k__Bacteria	p__Firmicutes	c__Clostridia	o__Clostridiales	f__Lachnospiraceae	g__unclassified_f__Lachnospiraceae	s__unclassified_f__Lachnospiraceae	OTU3416	0	0	0	0	0	0	0	0	0	0	0	0	0	0	0	0	0	0	0	0	0	0	0	0	0	0	0	0	0	0	0	0	0	0	0	0	0	0	0	0	0
d__Bacteria	k__Bacteria	p__unclassified_k__Bacteria	c__unclassified_k__Bacteria	o__unclassified_k__Bacteria	f__unclassified_k__Bacteria	g__unclassified_k__Bacteria	s__unclassified_k__Bacteria	OTU1985	0	0	0	0	0	0	0	0	0	0	0	0	0	0	0	0	0	0	0	0	0	0	0	0	0	0	0	0	0	3	0	0	0	0	0	0	0	0	0	0	0
d__Bacteria	k__Bacteria	p__BRC1	c__PRR_11	o__Unknown_order_c__PRR_11	f__Unknown_family_o__Unknown_order_c__PRR_11	g__unclassified_f__Unknown_family_o__Unknown_order_c__PRR_11	s__unclassified_f__Unknown_family_o__Unknown_order_c__PRR_11	OTU1296	0	0	0	0	0	0	0	0	0	0	0	0	0	0	9	0	0	0	0	0	0	0	0	0	0	0	0	0	0	0	0	0	0	0	0	0	0	0	0	0	0
d__Bacteria	k__Bacteria	p__Proteobacteria	c__Betaproteobacteria	o__Unknown_order_c__Betaproteobacteria	f__Unknown_family_o__Unknown_order_c__Betaproteobacteria	g__unclassified_f__Unknown_family_o__Unknown_order_c__Betaproteobacteria	s__unclassified_f__Unknown_family_o__Unknown_order_c__Betaproteobacteria	OTU957	0	0	0	0	0	0	0	0	5	23	0	6	0	0	0	0	3	0	5	0	0	9	2	0	12	0	0	7	0	0	0	4	0	0	0	0	0	0	0	0	0
d__Bacteria	k__Bacteria	p__unclassified_k__Bacteria	c__unclassified_k__Bacteria	o__unclassified_k__Bacteria	f__unclassified_k__Bacteria	g__unclassified_k__Bacteria	s__unclassified_k__Bacteria	OTU2369	0	0	0	0	0	0	0	0	0	0	0	0	0	0	0	0	0	0	0	0	0	0	0	0	0	0	0	0	0	0	0	0	0	0	2	0	0	0	0	0	0
d__Bacteria	k__Bacteria	p__Chloroflexi	c__Anaerolineae	o__CFB_26	f__Unknown_family_o__CFB_26	g__Assigned_genus14_f__Unknown_family_o__CFB_26	s__Assigned_species1_g__Assigned_genus14_f__Unknown_family_o__CFB_26	OTU1732	0	0	0	0	0	0	0	0	0	0	0	0	0	0	0	0	0	0	0	0	2	0	0	0	0	0	0	0	0	0	0	0	0	0	0	0	0	0	0	0	0
d__Bacteria	k__Bacteria	p__Firmicutes	c__Clostridia	o__Clostridiales	f__Ruminococcaceae	g__unclassified_f__Ruminococcaceae	s__unclassified_f__Ruminococcaceae	OTU3859	0	0	1	0	0	0	10	0	1	0	0	0	0	0	0	0	0	0	0	0	0	0	2	0	0	0	1	0	0	0	5	0	0	0	0	0	0	0	0	0	0
d__Bacteria	k__Bacteria	p__Armatimonadetes	c__SJA_176	o__RB046	f__Unknown_family_o__RB046	g__unclassified_f__Unknown_family_o__RB046	s__unclassified_f__Unknown_family_o__RB046	OTU655	0	0	0	0	0	4	0	0	0	0	0	0	0	0	0	0	0	0	0	0	0	0	0	0	0	0	0	0	0	0	0	0	0	0	0	0	0	0	0	0	0
d__Bacteria	k__Bacteria	p__Acidobacteria	c__Solibacteres	o__Solibacterales	f__Unknown_family_o__Solibacterales	g__Assigned_genus68_f__Unknown_family_o__Solibacterales	s__unclassified_g__Assigned_genus68_f__Unknown_family_o__Solibacterales	OTU1545	0	0	0	0	0	0	0	0	0	0	0	0	0	0	0	0	0	0	0	9	0	0	0	0	0	0	0	0	0	0	0	0	0	0	0	0	0	0	0	0	0
d__Bacteria	k__Bacteria	p__unclassified_k__Bacteria	c__unclassified_k__Bacteria	o__unclassified_k__Bacteria	f__unclassified_k__Bacteria	g__unclassified_k__Bacteria	s__unclassified_k__Bacteria	OTU1983	0	0	0	0	0	0	0	0	0	0	0	0	0	0	0	0	0	0	0	0	0	0	0	0	0	0	0	0	0	3	0	0	0	0	0	0	0	0	0	0	0
d__Bacteria	k__Bacteria	p__Proteobacteria	c__Alphaproteobacteria	o__Sphingomonadales	f__Sphingomonadaceae	g__Blastomonas	s__Assigned_species13_g__Blastomonas	OTU239	0	0	1	0	2	0	0	0	0	0	0	0	0	0	0	0	0	1	0	0	0	0	0	0	0	0	0	0	0	0	0	0	0	0	0	0	0	0	0	0	0
d__Bacteria	k__Bacteria	p__Proteobacteria	c__Betaproteobacteria	o__Burkholderiales	f__Burkholderiaceae	g__Lautropia	s__Assigned_species83_g__Lautropia	OTU4522	0	0	0	0	0	0	0	0	0	0	0	0	0	0	0	0	0	0	0	0	0	0	0	0	0	0	0	0	0	0	0	0	0	0	0	0	0	0	0	0	0
d__Bacteria	k__Bacteria	p__Chloroflexi	c__TK10	o__B07_WMSP1	f__unclassified_o__B07_WMSP1	g__unclassified_o__B07_WMSP1	s__Assigned_species3_g__unclassified_o__B07_WMSP1	OTU630	0	0	0	0	0	13	0	0	0	0	0	0	0	0	0	0	0	0	0	0	2	0	0	0	0	0	0	0	0	0	0	0	0	0	0	0	0	0	0	0	0
d__Bacteria	k__Bacteria	p__Thermi	c__Deinococci_p__Thermi	o__Deinococcales_c__Deinococci_p__Thermi	f__Deinococcaceae_o__Deinococcales_c__Deinococci	g__Deinococcus_f__Deinococcaceae_o__Deinococcales	s__Assigned_species61_g__Deinococcus	OTU1901	0	0	0	0	0	0	0	0	0	0	0	0	0	0	0	0	0	0	0	0	0	0	0	0	0	0	3	0	0	0	0	0	0	0	0	0	0	0	0	0	0
d__Bacteria	k__Bacteria	p__Chloroflexi	c__Anaerolineae	o__Anaerolineales	f__Anaerolinaceae	g__unclassified_f__Anaerolinaceae	s__unclassified_f__Anaerolinaceae	OTU164	0	0	4	2	3	0	0	0	0	0	0	0	0	0	0	0	0	0	0	0	0	0	0	0	0	0	0	0	0	0	0	0	0	0	0	0	0	0	0	0	0
d__Bacteria	k__Bacteria	p__Proteobacteria	c__Deltaproteobacteria	o__Myxococcales	f__unclassified_o__Myxococcales	g__unclassified_o__Myxococcales	s__unclassified_o__Myxococcales	OTU2756	0	0	0	0	0	0	0	0	0	0	0	0	0	0	0	0	0	0	0	0	0	0	0	0	0	0	0	0	0	0	0	0	0	0	0	0	0	0	0	0	0
d__Bacteria	k__Bacteria	p__Chloroflexi	c__Anaerolineae	o__Caldilineales_c__Anaerolineae	f__Caldilineaceae_o__Caldilineales_c__Anaerolineae	g__Caldilinea_f__Caldilineaceae_o__Caldilineales	s__Assigned_species14_g__Caldilinea_f__Caldilineaceae	OTU679	0	0	0	0	2	0	6	1	0	0	0	0	0	0	0	0	0	0	0	0	0	0	0	0	0	0	0	0	0	0	0	0	0	0	0	0	0	0	0	0	0
d__Bacteria	k__Bacteria	p__Planctomycetes	c__Planctomycetia	o__Gemmatales	f__Gemmataceae	g__Assigned_genus43_f__Gemmataceae	s__unclassified_g__Assigned_genus43_f__Gemmataceae	OTU3789	0	0	0	0	0	0	0	0	0	0	0	0	0	0	0	0	0	0	0	0	0	0	0	0	0	0	0	0	0	0	0	0	0	0	0	0	0	0	0	0	0
d__Bacteria	k__Bacteria	p__Actinobacteria	c__Actinobacteria	o__Actinomycetales	f__Nocardioidaceae	g__Nocardioides	s__Nocardioides_lentus	OTU2491	0	0	0	0	0	0	0	0	0	0	0	0	0	0	0	0	0	0	0	0	0	0	0	0	0	0	0	0	0	0	0	0	0	0	0	0	4	3	0	0	0
d__Bacteria	k__Bacteria	p__Chloroflexi	c__Ktedonobacteria	o__Thermogemmatisporales	f__Thermogemmatisporaceae	g__unclassified_f__Thermogemmatisporaceae	s__unclassified_f__Thermogemmatisporaceae	OTU2186	0	0	0	0	0	0	0	0	0	0	0	0	0	0	0	0	0	0	0	0	0	0	0	0	0	0	0	0	0	0	0	11	0	0	0	0	0	0	0	0	0
d__Bacteria	k__Bacteria	p__Bacteroidetes	c__Bacteroidia	o__Bacteroidales	f__Porphyromonadaceae	g__Barnesiella	s__Assigned_species1033_g__Barnesiella	OTU1808	0	0	0	0	0	0	0	0	0	0	0	0	0	0	0	0	0	0	0	0	0	0	8	0	0	0	0	0	0	0	0	0	0	0	0	0	0	0	0	0	0
d__Bacteria	k__Bacteria	p__OD1	c__ABY1	o__Unknown_order_c__ABY1	f__Unknown_family_o__Unknown_order_c__ABY1	g__Assigned_genus70_f__Unknown_family_o__Unknown_order_c__ABY1	s__Assigned_species1_g__Assigned_genus70_f__Unknown_family_o__Unknown_order_c__ABY1	OTU1221	0	0	0	0	0	0	0	0	0	0	0	0	0	0	8	0	0	0	0	0	0	0	0	0	0	0	0	0	0	0	0	0	0	0	0	0	0	0	0	0	0
d__Bacteria	k__Bacteria	p__Actinobacteria	c__Thermoleophilia	o__Gaiellales_c__Thermoleophilia	f__AK1AB1_02E	g__unclassified_f__AK1AB1_02E	s__Assigned_species12_g__unclassified_f__AK1AB1_02E	OTU186	0	0	1	4	1	0	0	0	0	0	0	0	0	0	0	0	0	0	0	0	0	0	0	0	0	0	0	0	0	0	0	0	0	0	0	0	0	0	0	0	0
d__Bacteria	k__Bacteria	p__Firmicutes	c__Bacilli	o__Turicibacterales	f__Turicibacteraceae	g__Turicibacter_f__Turicibacteraceae	s__Assigned_species48_g__Turicibacter	OTU3503	0	0	0	0	1	0	0	4	4	0	0	7	0	0	0	0	0	0	0	0	0	0	0	0	0	0	0	0	0	0	0	0	0	0	3	0	0	0	0	0	0
d__Bacteria	k__Bacteria	p__Tenericutes	c__Mollicutes	o__Acholeplasmatales	f__Acholeplasmataceae	g__Acholeplasma	s__Assigned_species108_g__Acholeplasma	OTU2304	0	0	0	0	0	0	0	0	0	0	0	0	0	0	0	0	0	0	0	0	0	0	0	0	0	0	0	0	0	0	0	0	0	4	0	0	0	0	0	0	0
d__Bacteria	k__Bacteria	p__Verrucomicrobia	c__Spartobacteria	o__Chthoniobacterales	f__Chthoniobacteraceae	g__Assigned_genus98_f__Chthoniobacteraceae	s__Assigned_species2_g__Assigned_genus98_f__Chthoniobacteraceae	OTU2364	0	0	0	0	0	0	0	0	0	0	0	5	5	0	0	0	0	0	0	0	0	0	0	0	0	0	0	0	0	0	0	0	0	0	6	0	0	0	0	0	0
d__Bacteria	k__Bacteria	p__Proteobacteria	c__Gammaproteobacteria	o__Xanthomonadales	f__Xanthomonadaceae	g__unclassified_f__Xanthomonadaceae	s__unclassified_f__Xanthomonadaceae	OTU2231	0	0	0	0	0	0	0	0	0	0	0	0	0	0	0	0	0	0	0	0	0	0	0	0	0	0	0	0	0	0	0	5	0	0	0	0	0	0	0	0	0
d__Bacteria	k__Bacteria	p__Bacteroidetes	c__Bacteroidia	o__Bacteroidales	f__Barnesiellaceae	g__unclassified_f__Barnesiellaceae	s__unclassified_f__Barnesiellaceae	OTU2036	0	0	0	0	0	0	0	0	0	0	0	0	0	0	0	0	0	0	0	0	0	0	0	0	0	0	0	0	0	0	6	0	0	0	0	0	0	0	0	0	0
d__Bacteria	k__Bacteria	p__TM7	c__TM7_1	o__Unknown_order_c__TM7_1	f__Unknown_family_o__Unknown_order_c__TM7_1	g__Assigned_genus162_f__Unknown_family_o__Unknown_order_c__TM7_1	s__Assigned_species1_g__Assigned_genus162_f__Unknown_family_o__Unknown_order	OTU476	0	0	0	0	1	0	0	0	0	0	0	0	0	0	0	0	0	0	0	0	0	0	0	0	0	0	0	0	0	0	0	0	0	0	0	0	0	0	0	0	0
d__Bacteria	k__Bacteria	p__Firmicutes	c__Clostridia	o__Clostridiales	f__Ruminococcaceae	g__Anaerofilum	s__Assigned_species16_g__Anaerofilum	OTU1616	0	0	0	0	0	0	0	0	0	0	0	0	0	0	0	0	0	0	0	0	4	0	0	0	0	0	0	0	0	0	0	0	0	0	0	0	0	0	0	0	0
d__Bacteria	k__Bacteria	p__Firmicutes	c__Clostridia	o__Clostridiales	f__Unknown_species_o__Clostridiales	g__Anaerovorax_f__Unknown_species	s__Assigned_species219_g__Anaerovorax	OTU2875	0	0	0	0	0	0	0	0	0	0	0	0	0	0	0	0	0	0	0	0	0	0	0	0	0	0	0	0	0	0	0	0	0	0	0	0	0	0	0	0	0
d__Bacteria	k__Bacteria	p__Firmicutes	c__Bacilli	o__Lactobacillales	f__Lactobacillaceae	g__Lactobacillus	s__Lactobacillus_mucosae	OTU4695	0	0	0	0	0	0	0	0	0	0	0	0	0	0	0	0	0	0	0	0	0	0	0	11	0	0	0	0	0	0	0	0	0	0	0	0	0	0	1	0	0
d__Bacteria	k__Bacteria	p__Proteobacteria	c__Gammaproteobacteria	o__HTCC2188	f__HTCC2089	g__unclassified_f__HTCC2089	s__unclassified_f__HTCC2089	OTU2528	0	0	0	0	0	0	0	0	0	0	0	0	0	0	0	0	0	0	0	0	0	0	0	0	0	0	0	0	0	0	0	0	0	0	0	0	9	0	0	0	0
d__Bacteria	k__Bacteria	p__Firmicutes	c__Clostridia	o__Clostridiales	f__Lachnospiraceae	g__Coprococcus	s__Assigned_species1101_g__Coprococcus	OTU3141	0	0	0	0	0	0	0	0	0	0	0	0	0	0	0	0	0	0	0	0	0	0	0	0	0	0	0	0	0	0	0	0	0	0	0	0	0	0	0	0	0
d__Bacteria	k__Bacteria	p__Proteobacteria	c__Gammaproteobacteria	o__Chromatiales	f__Ectothiorhodospiraceae	g__unclassified_f__Ectothiorhodospiraceae	s__unclassified_f__Ectothiorhodospiraceae	OTU941	0	0	0	0	0	0	0	0	0	0	0	7	0	0	0	0	0	0	0	0	0	0	0	0	0	0	0	0	0	0	0	0	0	0	0	0	0	0	0	0	0
d__Bacteria	k__Bacteria	p__Firmicutes	c__Clostridia	o__Clostridiales	f__Lachnospiraceae	g__Clostridium_XlVb	s__Assigned_species216_g__Clostridium_XlVb	OTU3863	0	0	0	0	0	0	0	0	0	0	0	0	0	0	0	0	0	0	0	0	3	0	0	0	0	0	0	0	0	0	0	0	0	0	0	0	0	0	0	0	0
d__Bacteria	k__Bacteria	p__Actinobacteria	c__Actinobacteria	o__Actinomycetales	f__Micrococcaceae	g__Rothia	s__Rothia_mucilaginosa	OTU3887	0	0	0	0	0	0	0	0	0	0	0	0	0	0	0	0	1	0	0	0	6	0	0	0	0	0	0	0	0	0	0	0	0	0	0	0	0	0	0	0	0
d__Bacteria	k__Bacteria	p__Bacteroidetes	c__Flavobacteriia	o__Flavobacteriales	f__Flavobacteriaceae	g__Flavobacterium	s__unclassified_g__Flavobacterium	OTU4743	0	0	0	0	0	0	0	0	0	0	0	0	0	0	0	0	0	0	0	0	0	0	0	0	0	0	0	6	0	0	0	0	0	0	0	0	0	0	0	0	0
d__Bacteria	k__Bacteria	p__Firmicutes	c__Clostridia	o__Clostridiales	f__Lachnospiraceae	g__Dorea	s__Dorea_longicatena	OTU4363	0	0	1	0	0	0	11	1	0	0	0	0	2	0	0	0	0	1	0	0	1	4	0	0	0	2	0	0	0	0	0	0	10	0	0	0	12	1	0	0	0
d__Bacteria	k__Bacteria	p__Bacteroidetes	c__Sphingobacteriia	o__Sphingobacteriales	f__Chitinophagaceae_o__Sphingobacteriales	g__Parasegetibacter	s__Parasegetibacter_luojiensis	OTU1216	0	0	0	0	0	0	0	0	0	0	0	0	0	0	8	0	0	0	0	0	0	0	0	0	0	0	0	0	0	0	0	0	0	0	0	0	0	0	0	0	0
d__Bacteria	k__Bacteria	p__WS6	c__SC72	o__Unknown_order_c__SC72	f__Unknown_family_o__Unknown_order_c__SC72	g__unclassified_f__Unknown_family_o__Unknown_order_c__SC72	s__unclassified_f__Unknown_family_o__Unknown_order_c__SC72	OTU202	0	0	7	7	8	0	0	0	0	0	0	0	0	0	0	0	0	0	0	0	0	0	0	0	0	0	0	0	0	0	0	0	0	0	0	0	0	0	0	0	0
d__Bacteria	k__Bacteria	p__Bacteroidetes	c__Bacteroidia	o__Bacteroidales	f__Porphyromonadaceae	g__Barnesiella	s__unclassified_g__Barnesiella	OTU3055	0	0	0	0	0	0	0	0	0	0	0	0	0	0	0	0	0	0	0	0	0	0	0	0	0	0	0	0	0	0	0	0	0	0	0	0	0	0	0	0	0
d__Bacteria	k__Bacteria	p__Proteobacteria	c__Deltaproteobacteria	o__Desulfuromonadales	f__Geobacteraceae	g__Geobacter	s__unclassified_g__Geobacter	OTU4137	0	0	0	0	0	0	0	0	0	0	0	0	0	0	0	0	0	0	0	0	0	0	0	0	0	0	0	0	0	0	0	0	0	0	0	0	0	0	0	0	0
d__Bacteria	k__Bacteria	p__Actinobacteria	c__Acidimicrobiia	o__Acidimicrobiales_c__Acidimicrobiia	f__Unknown_family_o__Acidimicrobiales	g__unclassified_f__Unknown_family_o__Acidimicrobiales	s__unclassified_f__Unknown_family_o__Acidimicrobiales	OTU392	0	0	0	3	2	0	0	0	0	0	0	0	0	0	0	0	0	0	0	0	0	0	0	0	0	0	0	0	0	0	0	0	0	0	0	0	0	0	0	0	0
d__Bacteria	k__Bacteria	p__Proteobacteria	c__Deltaproteobacteria	o__Syntrophobacterales	f__Syntrophobacteraceae	g__unclassified_f__Syntrophobacteraceae	s__unclassified_f__Syntrophobacteraceae	OTU414	0	0	3	1	1	0	0	0	0	0	0	0	0	0	0	0	0	0	0	0	0	0	0	0	0	0	0	0	0	0	0	0	0	0	0	0	0	0	0	0	0
d__Bacteria	k__Bacteria	p__Chlamydiae	c__Chlamydiia	o__Chlamydiales	f__Parachlamydiaceae	g__Parachlamydia	s__unclassified_g__Parachlamydia	OTU4685	0	0	0	0	0	0	0	13	0	0	0	0	0	0	0	0	0	0	0	0	0	0	0	0	0	0	0	0	16	0	1	0	0	0	0	0	0	0	0	0	0
d__Bacteria	k__Bacteria	p__Bacteroidetes	c__Bacteroidia	o__Bacteroidales	f__S24_7	g__Assigned_genus732_f__S24_7	s__Assigned_species2_g__Assigned_genus732	OTU3277	0	0	0	0	0	0	0	0	0	0	0	0	0	0	0	0	0	0	0	0	0	0	0	0	0	0	0	0	0	0	0	0	0	0	0	0	0	0	0	0	0
d__Bacteria	k__Bacteria	p__OD1	c__ZB2	o__Unknown_order_c__ZB2	f__Unknown_family_o__Unknown_order_c__ZB2	g__Assigned_genus97_f__Unknown_family_o__Unknown_order_c__ZB2	s__Assigned_species1_g__Assigned_genus97_f__Unknown_family_o__Unknown_order_c__ZB2	OTU1033	0	0	0	0	0	0	0	0	5	0	0	0	1	0	0	0	0	0	0	6	0	10	1	0	1	0	5	0	0	0	0	0	0	0	0	3	0	0	0	1	0
d__Bacteria	k__Bacteria	p__Actinobacteria	c__Acidimicrobiia	o__Acidimicrobiales_c__Acidimicrobiia	f__Microthrixaceae	g__Assigned_genus14_f__Microthrixaceae	s__Assigned_species6_g__Assigned_genus14_f__Microthrixaceae	OTU420	0	0	21	12	12	0	0	0	0	0	0	0	0	0	0	0	0	0	0	0	0	0	0	0	0	0	0	0	0	0	0	0	0	0	0	0	0	0	0	0	0
d__Bacteria	k__Bacteria	p__Proteobacteria	c__Gammaproteobacteria	o__Pseudomonadales	f__Moraxellaceae	g__Acinetobacter	s__Acinetobacter_ursingii	OTU2256	0	0	0	0	0	0	0	5	0	0	0	0	0	0	0	0	0	0	0	0	0	0	3	0	0	0	0	0	0	0	0	0	11	0	0	0	0	0	0	0	0
d__Bacteria	k__Bacteria	p__Firmicutes	c__Clostridia	o__Clostridiales	f__Ruminococcaceae	g__Assigned_genus346_f__Ruminococcaceae	s__Assigned_species2_g__Assigned_genus346_f__Ruminococcaceae	OTU1446	0	0	0	0	0	0	15	0	0	0	0	0	0	0	0	0	0	0	3	0	1	0	0	0	0	0	0	0	0	0	0	0	0	0	0	0	0	0	0	0	0
d__Bacteria	k__Bacteria	p__Bacteroidetes	c__Bacteroidia	o__Bacteroidales	f__S24_7	g__Assigned_genus723_f__S24_7	s__Assigned_species1_g__Assigned_genus723	OTU326	0	0	0	1	0	0	0	0	0	0	0	0	0	0	0	0	0	0	0	0	8	0	0	0	0	0	0	0	0	0	0	0	0	0	0	0	0	0	0	0	0
d__Bacteria	k__Bacteria	p__Firmicutes	c__Clostridia	o__Clostridiales	f__unclassified_o__Clostridiales	g__unclassified_o__Clostridiales	s__unclassified_o__Clostridiales	OTU612	0	0	0	0	0	11	0	0	0	0	0	0	0	0	0	0	0	0	0	0	0	0	0	0	0	0	0	0	0	0	0	0	0	0	0	0	0	0	0	0	0
d__Bacteria	k__Bacteria	p__Acidobacteria	c__Acidobacteriia	o__Acidobacteriales	f__Acidobacteriaceae	g__Assigned_genus55_f__Acidobacteriaceae	s__Assigned_species5_g__Assigned_genus55_f__Acidobacteriaceae	OTU2031	0	0	0	0	0	0	0	0	0	0	0	0	0	0	0	0	0	0	0	0	0	0	0	0	0	0	0	0	0	0	9	0	0	0	0	0	0	0	0	0	0
d__Bacteria	k__Bacteria	p__Acidobacteria	c__Acidobacteria_5	o__Unknown_order_c__Acidobacteria_5	f__Unknown_family_o__Unknown_order_c__Acidobacteria_5	g__Assigned_genus56_f__Unknown_family_o__Unknown_order_c__Acidobacteria_5	s__Assigned_species11_g__Assigned_genus56	OTU3635	0	0	0	0	0	0	0	0	0	0	0	0	0	0	0	0	0	0	0	0	0	0	0	0	0	0	0	0	0	0	0	0	0	0	0	0	0	0	0	0	0
d__Bacteria	k__Bacteria	p__OP9	c__JS1	o__BA021	f__Unknown_family_o__BA021	g__Assigned_genus4_f__Unknown_family_o__BA021	s__Assigned_species1_g__Assigned_genus4_f__Unknown_family_o__BA021	OTU193	0	0	0	1	3	0	0	0	0	0	0	0	0	0	0	0	0	0	0	0	0	0	0	0	0	0	0	0	0	0	0	0	0	0	0	0	0	0	0	0	0
d__Bacteria	k__Bacteria	p__Actinobacteria	c__Actinobacteria	o__Actinomycetales	f__unclassified_o__Actinomycetales	g__unclassified_o__Actinomycetales	s__unclassified_o__Actinomycetales	OTU1584	0	0	0	0	0	0	0	0	0	0	0	0	0	0	0	0	0	0	0	0	3	0	0	0	0	0	0	0	0	0	0	0	0	0	0	0	0	0	0	0	0
d__Bacteria	k__Bacteria	p__Planctomycetes	c__Planctomycetia	o__Planctomycetales	f__Planctomycetaceae	g__Planctomyces	s__unclassified_g__Planctomyces	OTU2170	0	0	0	0	0	0	0	0	0	0	0	0	0	0	0	0	0	0	0	0	0	0	0	0	0	0	0	0	0	0	0	8	0	0	0	0	0	0	0	0	0
d__Bacteria	k__Bacteria	p__Proteobacteria	c__Alphaproteobacteria	o__Rhizobiales	f__Phyllobacteriaceae	g__Mesorhizobium	s__Mesorhizobium_plurifarium	OTU469	0	0	4	3	1	36	0	0	7	2	4	4	0	10	0	12	25	1	0	0	1	0	0	1	14	0	8	0	4	6	8	21	0	20	0	10	0	0	2	10	25
d__Bacteria	k__Bacteria	p__Proteobacteria	c__Deltaproteobacteria	o__Bdellovibrionales	f__Bdellovibrionaceae	g__Vampirovibrio	s__unclassified_g__Vampirovibrio	OTU1844	0	0	0	0	0	0	0	0	21	0	0	0	0	0	0	0	0	10	6	27	6	0	0	0	13	0	28	0	3	0	0	0	0	0	7	0	0	0	0	0	0
d__Bacteria	k__Bacteria	p__Chloroflexi	c__Anaerolineae	o__Anaerolineales	f__Anaerolineaceae	g__unclassified_f__Anaerolineaceae	s__unclassified_f__Anaerolineaceae	OTU2032	0	0	0	0	0	0	0	0	0	0	0	0	0	0	0	0	0	0	0	0	0	0	0	0	0	0	0	0	0	0	12	0	0	0	0	0	0	0	0	0	0
d__Bacteria	k__Bacteria	p__Bacteroidetes	c__Bacteroidia	o__Bacteroidales	f__Paraprevotellaceae	g__CF231	s__CF231_Unknown	OTU4715	0	0	0	0	0	0	0	0	0	0	0	0	0	0	0	0	0	0	0	0	0	0	0	0	0	0	0	0	0	0	0	0	0	0	0	0	0	0	0	0	0
d__Bacteria	k__Bacteria	p__Proteobacteria	c__Alphaproteobacteria	o__RF32	f__Unknown_family_o__RF32	g__Assigned_genus27_f__Unknown_family_o__RF32	s__Assigned_species1_g__Assigned_genus27_f__Unknown_family_o__RF32	OTU3114	0	0	0	0	0	0	0	0	0	0	0	0	0	0	0	0	0	0	0	0	0	0	0	0	0	0	0	0	0	0	0	0	0	0	0	0	0	0	0	0	0
d__Bacteria	k__Bacteria	p__Chlorobi	c__Chlorobia	o__Chlorobiales	f__Chlorobiaceae	g__Chlorobium	s__unclassified_g__Chlorobium	OTU226	0	0	6	3	7	0	0	0	0	0	0	0	0	0	0	0	0	0	0	0	0	0	0	0	0	0	0	0	0	0	0	0	0	0	0	0	0	0	0	0	0
d__Bacteria	k__Bacteria	p__Chloroflexi	c__TK17	o__Unknown_order_c__TK17	f__Unknown_family_o__Unknown_order_c__TK17	g__unclassified_f__Unknown_family_o__Unknown_order_c__TK17	s__unclassified_f__Unknown_family_o__Unknown_order_c__TK17	OTU578	0	0	5	1	2	0	0	0	0	0	0	0	0	0	0	0	0	0	0	0	0	0	0	0	0	0	0	0	0	0	0	0	0	0	0	0	0	0	0	0	0
d__Bacteria	k__Bacteria	p__Planctomycetes	c__Phycisphaerae	o__WD2101	f__Unknown_family_o__WD2101	g__Assigned_genus145_f__Unknown_family_o__WD2101	s__Assigned_species1_g__Assigned_genus145_f__Unknown_family_o__WD2101	OTU616	0	0	0	0	0	10	0	0	0	0	0	0	0	0	0	0	0	0	0	0	0	0	0	0	0	0	0	0	0	0	0	0	0	0	0	0	0	0	0	0	0
d__Bacteria	k__Bacteria	p__Armatimonadetes	c__Chthonomonadetes	o__Chthonomonadales	f__Chthonomonadaceae	g__Chthonomonas_Armatimonadetes_gp3	s__unclassified_g__Chthonomonas_Armatimonadetes_gp3	OTU665	0	0	0	0	0	0	2	0	0	0	0	0	0	0	0	0	0	0	0	0	0	0	0	0	0	0	0	0	0	0	0	0	0	0	0	0	0	0	0	0	0
d__Bacteria	k__Bacteria	p__Proteobacteria	c__Betaproteobacteria	o__Neisseriales	f__Neisseriaceae	g__Vogesella	s__Vogesella_fluminis	OTU1365	0	0	0	0	0	0	0	0	0	0	0	0	0	0	0	5	0	0	0	0	0	0	0	0	0	0	0	0	0	0	0	0	0	0	0	0	0	0	0	0	0
d__Bacteria	k__Bacteria	p__Firmicutes	c__Bacilli	o__Lactobacillales	f__Lactobacillaceae	g__Pediococcus	s__Pediococcus_acidilactici	OTU363	0	0	2	1	0	0	0	0	0	0	0	1	0	0	0	0	0	5	0	0	43	0	0	0	3	0	0	0	0	0	0	0	0	0	0	0	17	0	0	0	0
d__Bacteria	k__Bacteria	p__Armatimonadetes	c__SHA_37	o__Unknown_order_c__SHA_37	f__Unknown_family_o__Unknown_order_c__SHA_37	g__unclassified_f__Unknown_family_o__Unknown_order_c__SHA_37	s__unclassified_f__Unknown_family_o__Unknown_order_c__SHA_37	OTU1509	0	0	0	0	0	0	0	0	0	0	0	0	0	0	0	0	0	0	4	0	0	0	0	0	0	0	0	0	0	0	0	0	0	0	0	0	0	0	0	0	0
d__Bacteria	k__Bacteria	p__Proteobacteria	c__Deltaproteobacteria	o__Entotheonellales	f__Entotheonellaceae	g__unclassified_f__Entotheonellaceae	s__unclassified_f__Entotheonellaceae	OTU1073	0	0	0	0	0	0	0	0	0	0	0	0	1	0	0	0	0	0	0	0	0	0	0	0	0	0	0	0	0	0	0	0	0	0	0	0	0	0	0	0	0
d__Bacteria	k__Bacteria	p__Chloroflexi	c__Anaerolineae	o__Anaerolineales	f__Anaerolineaceae	g__Assigned_genus292_f__Anaerolineaceae	s__Assigned_species1_g__Assigned_genus292_f__Anaerolineaceae	OTU571	0	0	0	0	0	0	0	0	0	0	0	0	0	0	0	0	0	0	0	0	3	0	0	0	0	0	0	0	0	0	0	0	0	0	0	0	0	0	0	0	0
d__Bacteria	k__Bacteria	p__Chloroflexi	c__TK10	o__B07_WMSP1	f__unclassified_o__B07_WMSP1	g__unclassified_o__B07_WMSP1	s__Assigned_species16_g__unclassified_o__B07_WMSP1	OTU1468	0	0	0	0	0	0	0	0	0	0	0	0	0	0	0	0	0	0	1	0	0	0	0	0	0	0	0	0	0	0	0	0	0	0	0	0	0	0	0	0	0
d__Bacteria	k__Bacteria	p__Actinobacteria	c__Actinobacteria	o__Coriobacteriales_c__Actinobacteria	f__Coriobacteriaceae_o__Coriobacteriales	g__Adlercreutzia_f__Coriobacteriaceae	s__Adlercreutzia_equolifaciens	OTU3185	0	0	1	1	0	0	0	0	0	0	0	0	0	0	5	0	1	0	0	0	0	0	0	0	0	0	0	0	0	0	0	3	0	0	0	0	0	0	0	8	0
d__Bacteria	k__Bacteria	p__Firmicutes	c__Bacilli	o__Bacillales	f__unclassified_o__Bacillales	g__unclassified_o__Bacillales	s__unclassified_o__Bacillales	OTU864	0	0	0	0	0	0	2	0	0	0	13	0	0	0	0	0	0	0	0	0	0	0	0	0	0	0	0	0	0	0	0	0	0	0	0	0	0	0	0	0	0
d__Bacteria	k__Bacteria	p__GN04	c__GN15	o__Unknown_order_c__GN15	f__Unknown_family_o__Unknown_order_c__GN15	g__Assigned_genus69_f__Unknown_family_o__Unknown_order_c__GN15	s__Assigned_species1_g__Assigned_genus69_f__Unknown_family_o__Unknown_order_c__GN15	OTU554	0	0	13	12	22	0	0	0	0	0	0	0	0	0	0	0	0	0	0	0	0	0	0	0	0	0	0	0	0	0	0	0	0	0	0	0	0	0	0	0	0
d__Bacteria	k__Bacteria	p__Verrucomicrobia	c__Verruco_5	o__WCHB1_41	f__RFP12	g__unclassified_f__RFP12	s__unclassified_f__RFP12	OTU2718	0	0	1	1	0	0	0	0	0	0	0	0	0	0	0	0	0	0	0	0	0	0	0	0	0	0	0	0	0	0	0	0	0	0	0	0	0	0	0	0	0
d__Bacteria	k__Bacteria	p__Proteobacteria	c__Gammaproteobacteria	o__Chromatiales	f__unclassified_o__Chromatiales	g__unclassified_o__Chromatiales	s__unclassified_o__Chromatiales	OTU959	0	0	0	0	0	0	0	0	0	0	0	2	0	0	0	0	0	0	0	0	0	0	0	0	0	0	0	0	0	0	0	0	0	0	0	0	0	0	0	0	0
d__Bacteria	k__Bacteria	p__Proteobacteria	c__Betaproteobacteria	o__Burkholderiales	f__Alcaligenaceae	g__Pigmentiphaga	s__Pigmentiphaga_daeguensis	OTU4728	0	0	0	0	0	0	0	0	0	0	0	0	0	0	0	0	0	0	0	0	0	0	0	0	0	0	0	0	0	0	0	0	0	0	0	0	0	0	0	0	0
d__Bacteria	k__Bacteria	p__unclassified_k__Bacteria	c__unclassified_k__Bacteria	o__unclassified_k__Bacteria	f__unclassified_k__Bacteria	g__unclassified_k__Bacteria	s__unclassified_k__Bacteria	OTU657	0	0	0	0	0	2	0	0	0	0	0	0	0	0	0	0	0	0	0	0	0	0	0	0	0	0	0	0	0	0	0	0	0	0	0	0	0	0	0	0	0
d__Bacteria	k__Bacteria	p__Acidobacteria	c__Acidobacteria_6	o__iii1_15	f__Unknown_family_o__iii1_15	g__Assigned_genus616_f__Unknown_family_o__iii1_15	s__Assigned_species6_g__Assigned_genus616	OTU2561	0	0	0	0	0	0	0	0	0	0	0	0	0	0	0	0	0	0	0	0	0	0	0	0	0	0	0	0	0	0	0	0	0	0	0	0	4	0	0	0	0
d__Bacteria	k__Bacteria	p__Planctomycetes	c__Planctomycetia	o__unclassified_c__Planctomycetia	f__unclassified_c__Planctomycetia	g__unclassified_c__Planctomycetia	s__unclassified_c__Planctomycetia	OTU2034	0	0	0	0	0	0	0	0	0	0	0	0	0	0	0	0	0	0	0	0	0	0	0	0	0	0	0	0	0	0	15	0	0	0	0	0	0	0	0	0	0
d__Bacteria	k__Bacteria	p__Chloroflexi	c__S085	o__Unknown_order_c__S085	f__Unknown_family_o__Unknown_order_c__S085	g__unclassified_f__Unknown_family_o__Unknown_order_c__S085	s__unclassified_f__Unknown_family_o__Unknown_order_c__S085	OTU2865	0	0	0	0	0	0	0	0	0	0	0	0	0	0	0	0	0	0	0	0	0	0	0	0	0	0	0	0	0	0	0	0	0	0	0	0	0	0	0	0	0
d__Bacteria	k__Bacteria	p__Proteobacteria	c__Alphaproteobacteria	o__Rhodobacterales	f__Rhodobacteraceae	g__unclassified_f__Rhodobacteraceae	s__unclassified_f__Rhodobacteraceae	OTU854	0	0	0	0	0	0	0	0	0	1	0	0	0	0	0	0	0	0	0	0	0	0	0	0	0	0	0	0	0	0	0	0	0	0	0	0	0	0	0	0	0
d__Bacteria	k__Bacteria	p__OD1	c__ABY1	o__Unknown_order_c__ABY1	f__Unknown_family_o__Unknown_order_c__ABY1	g__unclassified_f__Unknown_family_o__Unknown_order_c__ABY1	s__unclassified_f__Unknown_family_o__Unknown_order_c__ABY1	OTU551	0	0	0	0	2	0	0	0	0	0	0	0	0	0	0	0	0	0	0	0	0	0	0	0	0	0	0	0	0	0	0	0	0	0	0	0	0	0	0	0	0
d__Bacteria	k__Bacteria	p__Proteobacteria	c__Gammaproteobacteria	o__Pseudomonadales	f__Moraxellaceae	g__Acinetobacter	s__unclassified_g__Acinetobacter	OTU3217	0	0	0	0	0	0	0	0	0	0	0	0	0	0	0	0	0	0	0	0	0	0	0	0	0	0	0	0	0	0	0	0	0	0	0	0	0	0	0	0	0
d__Bacteria	k__Bacteria	p__unclassified_k__Bacteria	c__unclassified_k__Bacteria	o__unclassified_k__Bacteria	f__unclassified_k__Bacteria	g__unclassified_k__Bacteria	s__unclassified_k__Bacteria	OTU658	0	0	0	0	0	4	4	0	7	0	0	0	1	0	0	0	0	0	6	19	0	0	0	0	0	0	0	0	0	0	3	1	2	11	0	0	0	2	0	2	0
d__Bacteria	k__Bacteria	p__Thermotogae	c__Thermotogae	o__Thermotogales	f__Thermotogaceae	g__Kosmotoga	s__Assigned_species19_g__Kosmotoga	OTU2591	0	0	0	0	0	0	0	0	0	0	0	0	0	0	0	0	0	0	0	0	0	0	0	0	0	0	0	0	0	0	0	0	0	0	0	0	17	0	0	0	0
d__Bacteria	k__Bacteria	p__Chloroflexi	c__Ktedonobacteria	o__JG30_KF_AS9	f__Unknown_family_o__JG30_KF_AS9	g__unclassified_f__Unknown_family_o__JG30_KF_AS9	s__unclassified_f__Unknown_family_o__JG30_KF_AS9	OTU1669	0	0	0	0	0	0	0	0	0	0	0	0	0	0	0	0	0	0	0	0	6	0	0	0	0	0	0	0	0	0	0	0	0	0	0	0	0	0	0	0	0
d__Bacteria	k__Bacteria	p__BRC1	c__NPL_UPA2	o__Unknown_order_c__NPL_UPA2	f__Unknown_family_o__Unknown_order_c__NPL_UPA2	g__unclassified_f__Unknown_family_o__Unknown_order_c__NPL_UPA2	s__unclassified_f__Unknown_family_o__Unknown_order_c__NPL_UPA2	OTU3904	0	0	0	0	0	0	0	0	0	0	0	0	0	0	0	0	0	0	0	0	0	0	0	0	0	0	0	0	0	0	0	0	0	0	0	0	0	0	0	0	0
d__Bacteria	k__Bacteria	p__Chloroflexi	c__Chloroflexi	o__Chloroflexales_c__Chloroflexi	f__unclassified_o__Chloroflexales_c__Chloroflexi	g__unclassified_o__Chloroflexales_c__Chloroflexi	s__unclassified_o__Chloroflexales_c__Chloroflexi	OTU3462	0	0	0	0	0	0	0	0	0	0	0	0	0	0	0	0	0	0	0	0	0	0	0	0	0	0	0	0	0	0	0	0	0	0	0	0	0	0	0	0	0
d__Bacteria	k__Bacteria	p__Planctomycetes	c__OM190	o__CL500_15	f__Unknown_family_o__CL500_15	g__Assigned_genus22_f__Unknown_family_o__CL500_15	s__Assigned_species1_g__Assigned_genus22_f__Unknown_family_o__CL500_15	OTU1625	0	0	0	0	0	0	0	0	0	0	0	0	0	0	0	0	0	0	0	0	1	0	0	0	0	0	0	0	0	0	0	0	0	0	0	0	0	0	0	0	0
d__Bacteria	k__Bacteria	p__Firmicutes	c__Bacilli	o__Bacillales	f__Thermoactinomycetaceae_2	g__Seinonella	s__Seinonella_peptonophila	OTU1327	0	0	0	0	0	0	0	0	0	0	0	0	0	0	0	9	0	0	0	0	0	0	0	0	0	0	0	0	0	0	0	0	0	0	0	0	0	0	0	0	0
d__Bacteria	k__Bacteria	p__Firmicutes	c__Clostridia	o__Clostridiales	f__Unknown_species_o__Clostridiales	g__Tissierella	s__Assigned_species48_g__Tissierella	OTU143	0	0	29	27	31	0	0	0	0	0	0	0	0	0	0	0	0	0	0	0	0	0	0	0	0	0	0	0	0	0	0	0	0	0	0	0	0	0	0	0	0
d__Bacteria	k__Bacteria	p__Armatimonadetes	c__Fimbriimonadia	o__Fimbriimonadales	f__Fimbriimonadaceae	g__Fimbriimonas	s__Assigned_species42_g__Fimbriimonas	OTU1244	0	0	0	0	0	0	0	0	0	0	0	0	0	0	2	0	0	0	0	0	0	0	0	0	0	0	0	0	0	0	0	0	0	0	0	0	0	0	0	0	0
d__Bacteria	k__Bacteria	p__Firmicutes	c__Clostridia	o__Clostridiales	f__Ruminococcaceae	g__Ruminococcus_f__Ruminococcaceae	s__Assigned_species713_g__Ruminococcus	OTU1922	0	0	0	0	0	0	0	0	0	0	0	0	0	0	0	0	0	0	0	0	0	0	0	0	0	0	0	0	3	0	0	0	0	0	0	0	0	0	0	0	0
d__Bacteria	k__Bacteria	p__Firmicutes	c__Clostridia	o__Clostridiales	f__Ruminococcaceae	g__unclassified_f__Ruminococcaceae	s__unclassified_f__Ruminococcaceae	OTU2567	0	0	0	0	0	0	0	0	0	0	0	0	0	0	0	0	0	0	0	0	0	0	0	0	0	0	0	0	0	0	0	0	0	0	0	0	2	0	0	0	0
d__Bacteria	k__Bacteria	p__Bacteroidetes	c__Bacteroidia	o__Bacteroidales	f__Unknown_family_o__Bacteroidales	g__unclassified_f__Unknown_family_o__Bacteroidales	s__unclassified_f__Unknown_family_o__Bacteroidales	OTU3148	0	0	14	8	4	0	0	0	0	0	0	0	0	0	0	0	0	0	0	0	0	0	0	0	0	0	0	0	0	0	0	0	0	0	0	0	0	0	0	2	0
d__Bacteria	k__Bacteria	p__Firmicutes	c__Clostridia	o__Clostridiales	f__Ruminococcaceae	g__Assigned_genus2542_f__Ruminococcaceae	s__Assigned_species9_g__Assigned_genus2542	OTU271	0	0	1	0	0	0	0	0	0	0	0	0	0	0	0	0	0	0	0	0	0	0	0	0	1	0	0	0	0	0	0	0	0	0	0	0	0	0	0	0	0
d__Bacteria	k__Bacteria	p__Armatimonadetes	c__Fimbriimonadia	o__Fimbriimonadales	f__Fimbriimonadaceae	g__Assigned_genus11_f__Fimbriimonadaceae	s__Assigned_species1_g__Assigned_genus11_f__Fimbriimonadaceae	OTU1215	0	0	0	0	0	0	0	0	0	0	0	0	0	0	2	0	0	0	0	0	0	0	0	0	0	0	0	0	0	0	0	0	0	0	0	0	0	0	0	0	0
d__Bacteria	k__Bacteria	p__Bacteroidetes	c__Bacteroidia	o__Bacteroidales	f__Unknown_family_o__Bacteroidales	g__Assigned_genus1904_f__Unknown_family	s__Assigned_species1_g__Assigned_genus1904	OTU3849	0	0	0	0	0	0	0	0	0	0	0	0	0	0	0	0	0	0	0	0	0	0	0	0	0	0	0	0	0	0	0	0	0	0	0	0	0	0	0	0	0
d__Bacteria	k__Bacteria	p__Proteobacteria	c__Alphaproteobacteria	o__Caulobacterales	f__Caulobacteraceae	g__Asticcacaulis	s__Asticcacaulis_biprosthecium	OTU1284	0	0	0	0	0	0	10	20	10	0	6	53	9	0	8	25	6	27	29	0	11	4	14	0	28	0	17	0	0	0	0	0	18	0	12	0	7	0	0	0	0
d__Bacteria	k__Bacteria	p__Proteobacteria	c__Alphaproteobacteria	o__Rhodospirillales	f__Rhodospirillaceae	g__Assigned_genus239_f__Rhodospirillaceae	s__Assigned_species2_g__Assigned_genus239_f__Rhodospirillaceae	OTU803	0	0	0	0	0	0	0	0	2	0	0	0	0	0	0	0	0	0	0	0	1	0	0	0	0	0	0	0	0	0	0	0	0	0	0	0	0	0	0	0	0
d__Bacteria	k__Bacteria	p__Chlamydiae	c__Chlamydiia	o__Chlamydiales	f__unclassified_o__Chlamydiales	g__unclassified_o__Chlamydiales	s__unclassified_o__Chlamydiales	OTU293	0	0	0	0	0	0	0	0	0	0	0	0	8	0	0	5	0	8	0	0	0	0	0	0	0	0	0	0	0	0	0	0	0	0	0	0	0	0	0	1	0
d__Bacteria	k__Bacteria	p__unclassified_k__Bacteria	c__unclassified_k__Bacteria	o__unclassified_k__Bacteria	f__unclassified_k__Bacteria	g__unclassified_k__Bacteria	s__unclassified_k__Bacteria	OTU4384	0	0	0	0	0	0	0	0	0	0	0	0	0	0	0	0	0	0	0	0	0	0	0	0	0	0	0	0	0	0	0	0	0	0	0	0	0	0	0	0	0
d__Bacteria	k__Bacteria	p__WS3	c__PRR_12	o__Sediment_1	f__PRR_10	g__unclassified_f__PRR_10	s__unclassified_f__PRR_10	OTU2597	0	0	0	0	0	0	0	0	0	0	0	0	0	0	0	0	0	0	0	0	0	0	0	0	0	0	0	0	0	0	0	0	0	0	0	0	9	0	0	0	0
d__Bacteria	k__Bacteria	p__Firmicutes	c__Clostridia	o__Clostridiales	f__Ruminococcaceae	g__Assigned_genus2393_f__Ruminococcaceae	s__Assigned_species14_g__Assigned_genus2393	OTU1986	0	0	2	0	0	0	0	0	0	0	0	0	0	0	0	0	0	0	0	0	0	0	0	0	0	0	0	0	0	17	0	0	0	0	0	0	0	0	0	0	0
d__Bacteria	k__Bacteria	p__Bacteroidetes	c__Bacteroidia	o__Bacteroidales	f__S24_7	g__unclassified_f__S24_7	s__unclassified_f__S24_7	OTU3117	0	0	0	0	0	0	0	0	0	0	0	0	0	0	0	0	0	0	0	0	0	0	0	0	0	0	0	0	0	0	0	0	0	0	0	0	37	0	0	0	0
d__Bacteria	k__Bacteria	p__WS3	c__PRR_12	o__Sediment_1	f__Unknown_family_o__Sediment_1	g__Assigned_genus38_f__Unknown_family_o__Sediment_1	s__unclassified_g__Assigned_genus38_f__Unknown_family_o__Sediment_1	OTU2168	0	0	0	0	0	0	0	0	0	0	0	0	0	0	0	0	0	0	0	0	0	0	0	0	0	0	0	0	0	0	0	11	0	0	0	0	0	0	0	0	0
d__Bacteria	k__Bacteria	p__Thermi	c__Deinococci_p__Thermi	o__Deinococcales_c__Deinococci_p__Thermi	f__Deinococcaceae_o__Deinococcales_c__Deinococci	g__Deinococcus_f__Deinococcaceae_o__Deinococcales	s__Assigned_species64_g__Deinococcus	OTU4235	0	0	0	0	0	0	0	0	0	0	0	0	0	0	0	0	0	0	0	0	0	0	0	0	0	0	0	0	0	0	0	0	0	0	0	0	0	0	0	0	0
d__Bacteria	k__Bacteria	p__Bacteroidetes	c__Flavobacteriia	o__Flavobacteriales	f__Weeksellaceae	g__Assigned_genus21_f__Weeksellaceae	s__unclassified_g__Assigned_genus21_f__Weeksellaceae	OTU1028	0	0	0	0	0	16	0	0	0	0	0	0	2	0	0	0	3	7	0	0	0	0	0	0	0	0	0	0	0	0	0	0	0	0	0	0	0	0	0	0	0
d__Bacteria	k__Bacteria	p__Planctomycetes	c__unclassified_p__Planctomycetes	o__unclassified_p__Planctomycetes	f__unclassified_p__Planctomycetes	g__unclassified_p__Planctomycetes	s__unclassified_p__Planctomycetes	OTU3106	0	0	0	0	0	0	0	0	0	0	0	0	0	0	0	0	0	0	0	0	0	0	0	0	0	0	0	0	0	0	0	0	0	0	0	0	0	0	0	0	0
d__Bacteria	k__Bacteria	p__Firmicutes	c__Bacilli	o__Bacillales	f__Paenibacillaceae	g__Paenibacillus_f__Paenibacillaceae	s__unclassified_g__Paenibacillus_f__Paenibacillaceae	OTU2105	0	0	0	0	0	0	0	0	0	0	0	0	0	0	0	0	0	0	0	0	0	0	0	0	0	0	0	0	0	0	0	8	0	0	0	0	0	0	0	0	0
d__Bacteria	k__Bacteria	p__Chlorobi	c__OPB56	o__Unknown_order_c__OPB56	f__Unknown_family_o__Unknown_order_c__OPB56	g__Assigned_genus50_f__Unknown_family_o__Unknown_order_c__OPB56	s__Assigned_species1_g__Assigned_genus50_f__Unknown_family_o__Unknown_order_c__OPB56	OTU1866	0	0	0	0	0	0	0	0	0	0	0	0	0	0	0	0	0	0	0	0	0	0	0	0	0	8	0	0	0	0	0	0	0	0	0	0	0	0	0	0	0
d__Bacteria	k__Bacteria	p__Chloroflexi	c__Anaerolineae	o__A31	f__S47	g__Assigned_genus9_f__S47	s__Assigned_species1_g__Assigned_genus9_f__S47	OTU653	0	0	0	0	0	26	0	0	0	0	0	0	0	0	0	0	0	0	0	0	0	0	0	0	0	0	0	0	0	0	0	0	0	0	0	0	0	0	0	0	0
d__Bacteria	k__Bacteria	p__Bacteroidetes	c__Sphingobacteriia	o__Sphingobacteriales	f__Saprospiraceae_o__Sphingobacteriales	g__Haliscomenobacter_f__Saprospiraceae_o__Sphingobacteriales	s__unclassified_g__Haliscomenobacter_f__Saprospiraceae_o__Sphingobacteriales	OTU3375	0	0	0	0	0	0	0	0	0	0	0	0	0	0	0	0	0	0	0	0	0	0	0	0	0	0	0	0	0	0	0	0	0	0	0	0	0	0	0	0	0
d__Bacteria	k__Bacteria	p__Proteobacteria	c__Alphaproteobacteria	o__Rhodospirillales	f__Rhodospirillaceae	g__Assigned_genus701_f__Rhodospirillaceae	s__unclassified_g__Assigned_genus701_f__Rhodospirillaceae	OTU1119	0	0	0	0	0	0	0	0	0	0	0	0	8	0	0	0	0	0	0	0	0	0	0	0	0	0	0	0	0	0	0	0	0	0	0	0	0	0	0	0	0
d__Bacteria	k__Bacteria	p__Acidobacteria	c__Acidobacteria_6	o__iii1_15	f__Unknown_family_o__iii1_15	g__unclassified_f__Unknown_family_o__iii1_15	s__unclassified_f__Unknown_family_o__iii1_15	OTU3253	0	0	0	0	0	0	11	0	0	0	0	0	0	0	0	0	0	0	0	0	0	0	0	0	0	0	0	0	0	0	0	0	0	0	0	0	0	0	0	0	0
d__Bacteria	k__Bacteria	p__Proteobacteria	c__Betaproteobacteria	o__A21b	f__unclassified_o__A21b	g__unclassified_o__A21b	s__unclassified_o__A21b	OTU1200	0	0	0	0	0	0	0	0	0	0	0	0	0	4	0	0	0	0	0	0	0	0	0	0	0	0	0	0	0	0	0	0	0	0	0	0	0	0	0	0	0
d__Bacteria	k__Bacteria	p__Firmicutes	c__Clostridia	o__Clostridiales	f__Lachnospiraceae	g__Moryella	s__Assigned_species41_g__Moryella	OTU4566	0	0	0	0	0	0	0	0	0	0	0	0	0	0	0	0	0	0	0	0	0	0	0	0	0	0	0	0	0	0	0	0	0	0	0	0	0	0	0	0	0
d__Bacteria	k__Bacteria	p__TM6	c__SJA_4	o__Unknown_order_c__SJA_4	f__Unknown_family_o__Unknown_order_c__SJA_4	g__unclassified_f__Unknown_family_o__Unknown_order_c__SJA_4	s__unclassified_f__Unknown_family_o__Unknown_order_c__SJA_4	OTU741	0	0	0	0	0	0	3	0	0	0	0	0	0	0	0	0	0	0	0	0	0	0	0	0	0	0	0	0	0	0	0	0	0	0	0	0	0	0	0	0	0
d__Bacteria	k__Bacteria	p__Acidobacteria	c__iii1_8	o__DS_18	f__Unknown_family_o__DS_18	g__unclassified_f__Unknown_family_o__DS_18	s__unclassified_f__Unknown_family_o__DS_18	OTU2135	0	0	0	0	0	0	0	0	0	0	0	0	0	0	0	0	0	0	0	0	0	0	0	0	0	0	0	0	0	0	0	2	0	0	0	0	0	0	0	0	0
d__Bacteria	k__Bacteria	p__OD1	c__ABY1	o__Unknown_order_c__ABY1	f__Unknown_family_o__Unknown_order_c__ABY1	g__unclassified_f__Unknown_family_o__Unknown_order_c__ABY1	s__unclassified_f__Unknown_family_o__Unknown_order_c__ABY1	OTU3572	0	0	0	0	0	0	0	0	0	0	0	0	0	0	0	0	0	0	0	0	0	0	0	0	0	0	0	0	0	0	0	0	0	0	0	0	0	0	0	0	0
d__Bacteria	k__Bacteria	p__unclassified_k__Bacteria	c__unclassified_k__Bacteria	o__unclassified_k__Bacteria	f__unclassified_k__Bacteria	g__unclassified_k__Bacteria	s__unclassified_k__Bacteria	OTU234	0	0	1	2	0	0	0	0	0	0	0	0	0	0	0	0	0	0	0	0	0	0	0	0	0	0	0	0	0	0	0	0	0	0	0	0	0	0	0	0	0
d__Bacteria	k__Bacteria	p__Proteobacteria	c__Alphaproteobacteria	o__Rhizobiales	f__Rhizobiaceae	g__Ensifer	s__Ensifer_fredii_g__Ensifer	OTU48	4	16	1	2	2	0	0	0	0	0	3	2	7	4	0	0	0	0	0	0	0	2	0	8	0	4	0	5	27	0	0	11	2	2	3	0	13	0	0	1	0
d__Bacteria	k__Bacteria	p__unclassified_k__Bacteria	c__unclassified_k__Bacteria	o__unclassified_k__Bacteria	f__unclassified_k__Bacteria	g__unclassified_k__Bacteria	s__unclassified_k__Bacteria	OTU1577	0	0	0	0	0	0	0	0	0	0	0	0	0	0	0	0	0	0	0	0	5	0	0	0	0	0	0	0	0	0	0	0	0	0	0	0	0	0	0	0	0
d__Bacteria	k__Bacteria	p__Actinobacteria	c__Actinobacteria	o__Acidimicrobiales_c__Actinobacteria	f__Acidimicrobiaceae_o__Acidimicrobiales	g__Ilumatobacter	s__Assigned_species130_g__Ilumatobacter	OTU2866	0	0	0	0	0	0	0	0	0	0	7	0	2	0	0	0	0	0	0	0	0	0	1	0	0	0	0	0	0	0	0	0	0	0	0	0	0	0	0	0	0
d__Bacteria	k__Bacteria	p__Proteobacteria	c__Alphaproteobacteria	o__Rhizobiales	f__Methylocystaceae	g__unclassified_f__Methylocystaceae	s__unclassified_f__Methylocystaceae	OTU1873	0	0	0	0	0	0	0	0	0	0	0	0	0	0	0	0	0	0	0	0	0	0	0	0	0	13	0	0	0	0	0	0	0	0	0	0	0	0	0	0	0
d__Bacteria	k__Bacteria	p__Firmicutes	c__Clostridia	o__Clostridiales	f__Tissierellaceae	g__Tepidimicrobium_f__Tissierellaceae	s__Assigned_species35_g__Tepidimicrobium	OTU1765	0	0	0	0	0	0	0	0	0	0	0	0	0	0	0	0	1	0	0	0	2	0	0	0	0	0	0	0	0	0	0	0	0	0	0	0	0	0	0	0	0
d__Bacteria	k__Bacteria	p__OD1	c__Unknown_class_p__OD1	o__Unknown_order_c__Unknown_class_p__OD1	f__Unknown_family_o__Unknown_order_c__Unknown_class_p__OD1	g__Assigned_genus66_f__Unknown_family_o__Unknown_order_c__Unknown_class_p__OD1	s__Assigned_species1_g__Assigned_genus66_f__Unknown_family_o__Unknown_order_c__Unknown_class_p__OD1	OTU1208	0	0	0	0	0	0	0	0	0	0	0	0	0	0	1	0	0	0	0	0	0	0	0	0	0	0	0	0	0	0	0	0	0	0	0	0	0	0	0	0	0
d__Bacteria	k__Bacteria	p__Planctomycetes	c__Planctomycetia	o__Planctomycetales	f__Planctomycetaceae	g__Assigned_genus184_f__Planctomycetaceae	s__Assigned_species1_g__Assigned_genus184_f__Planctomycetaceae	OTU4051	0	0	0	0	0	0	0	0	0	0	0	0	0	0	0	0	0	0	0	0	0	0	0	0	0	0	0	0	0	0	0	0	0	0	0	0	0	0	0	0	0
d__Bacteria	k__Bacteria	p__Verrucomicrobia	c__Pedosphaerae	o__Pedosphaerales	f__Unknown_family_o__Pedosphaerales	g__unclassified_f__Unknown_family_o__Pedosphaerales	s__unclassified_f__Unknown_family_o__Pedosphaerales	OTU2051	0	0	0	0	0	0	0	0	0	0	0	0	0	0	0	0	0	0	0	0	0	0	0	0	0	0	0	0	0	0	0	3	0	0	0	0	0	0	0	0	0
d__Bacteria	k__Bacteria	p__Chloroflexi	c__Anaerolineae	o__SHA_20	f__Unknown_family_o__SHA_20	g__Assigned_genus61_f__Unknown_family_o__SHA_20	s__Assigned_species1_g__Assigned_genus61_f__Unknown_family_o__SHA_20	OTU220	0	0	1	0	1	0	0	0	0	0	0	0	0	0	0	0	0	0	0	0	0	0	0	0	0	0	0	0	0	0	0	0	0	0	0	0	0	0	0	0	0
d__Bacteria	k__Bacteria	p__Acidobacteria	c__Acidobacteria_6	o__iii1_15	f__Unknown_family_o__iii1_15	g__unclassified_f__Unknown_family_o__iii1_15	s__unclassified_f__Unknown_family_o__iii1_15	OTU888	0	0	0	0	0	0	0	0	0	0	4	0	0	0	0	0	0	0	0	0	0	0	0	0	0	0	0	0	0	0	0	0	0	0	0	0	0	0	0	0	0
d__Bacteria	k__Bacteria	p__Bacteroidetes	c__Bacteroidia	o__Bacteroidales	f__Prevotellaceae	g__Prevotella_f__Prevotellaceae	s__unclassified_g__Prevotella_f__Prevotellaceae	OTU3925	0	0	0	0	0	0	0	0	0	0	0	0	0	0	0	0	0	0	0	0	0	0	0	0	0	0	0	0	0	0	0	0	0	0	0	0	0	0	0	0	0
d__Bacteria	k__Bacteria	p__Chloroflexi	c__TK17	o__mle1_48	f__Unknown_family_o__mle1_48	g__unclassified_f__Unknown_family_o__mle1_48	s__unclassified_f__Unknown_family_o__mle1_48	OTU921	0	0	0	0	0	0	0	8	0	0	0	18	0	0	21	20	0	0	0	0	0	0	0	0	0	0	0	0	0	0	0	11	0	8	5	0	0	0	0	0	0
d__Bacteria	k__Bacteria	p__unclassified_k__Bacteria	c__unclassified_k__Bacteria	o__unclassified_k__Bacteria	f__unclassified_k__Bacteria	g__unclassified_k__Bacteria	s__unclassified_k__Bacteria	OTU1523	0	0	0	0	0	0	0	0	0	0	0	0	0	0	0	0	0	0	0	0	0	0	0	0	0	0	0	0	0	0	0	0	0	0	0	0	0	0	0	0	0
d__Bacteria	k__Bacteria	p__unclassified_k__Bacteria	c__unclassified_k__Bacteria	o__unclassified_k__Bacteria	f__unclassified_k__Bacteria	g__unclassified_k__Bacteria	s__unclassified_k__Bacteria	OTU1527	0	0	0	0	0	0	0	0	0	0	0	0	0	0	0	0	0	0	0	1	0	0	0	0	0	0	0	0	0	0	0	0	0	0	0	0	0	0	0	0	0
d__Bacteria	k__Bacteria	p__Cyanobacteria	c__Oscillatoriophycideae	o__Chroococcales	f__Xenococcaceae	g__Assigned_genus97_f__Xenococcaceae	s__Assigned_species3_g__Assigned_genus97	OTU3501	0	0	0	0	0	0	0	0	0	0	0	0	0	0	0	0	0	0	0	0	0	0	0	0	0	0	0	0	0	0	0	0	0	0	0	0	0	0	0	0	0
d__Bacteria	k__Bacteria	p__unclassified_k__Bacteria	c__unclassified_k__Bacteria	o__unclassified_k__Bacteria	f__unclassified_k__Bacteria	g__unclassified_k__Bacteria	s__unclassified_k__Bacteria	OTU4231	0	0	0	0	0	0	0	0	0	0	0	0	0	0	0	0	0	0	0	0	0	0	0	0	0	0	0	0	0	0	0	0	0	0	0	0	0	0	0	0	0
d__Bacteria	k__Bacteria	p__Firmicutes	c__Clostridia	o__Clostridiales	f__Ruminococcaceae	g__Assigned_genus2479_f__Ruminococcaceae	s__Assigned_species8_g__Assigned_genus2479	OTU1915	0	0	1	0	0	0	4	0	0	0	0	0	0	0	0	0	0	0	0	0	5	0	0	0	0	0	0	2	0	0	0	0	9	0	0	0	24	0	0	0	0
d__Bacteria	k__Bacteria	p__unclassified_k__Bacteria	c__unclassified_k__Bacteria	o__unclassified_k__Bacteria	f__unclassified_k__Bacteria	g__unclassified_k__Bacteria	s__unclassified_k__Bacteria	OTU4236	0	0	0	0	0	0	0	0	0	0	0	0	0	0	0	0	0	0	0	0	0	0	0	0	0	0	0	0	0	0	0	0	0	0	0	0	0	0	0	0	0
d__Bacteria	k__Bacteria	p__Actinobacteria	c__MB_A2_108	o__0319_7L14	f__Unknown_family_o__0319_7L14	g__Assigned_genus1_f__Unknown_family_o__0319_7L14	s__unclassified_g__Assigned_genus1_f__Unknown_family_o__0319_7L14	OTU3281	0	0	0	0	0	0	0	0	0	0	0	0	0	0	0	0	0	0	0	0	0	0	0	0	0	0	0	0	0	0	0	0	0	0	0	0	0	0	0	0	0
d__Bacteria	k__Bacteria	p__Bacteroidetes	c__Bacteroidia	o__Bacteroidales	f__Bacteroidaceae	g__Bacteroides	s__unclassified_g__Bacteroides	OTU2674	0	0	0	0	0	0	0	0	0	0	0	0	0	0	0	0	0	0	0	0	0	0	0	0	0	0	0	0	0	0	0	0	0	0	0	0	0	0	0	0	13
d__Bacteria	k__Bacteria	p__Verrucomicrobia	c__Pedosphaerae	o__Pedosphaerales	f__Ellin517	g__unclassified_f__Ellin517	s__unclassified_f__Ellin517	OTU2250	0	0	0	0	0	0	0	0	0	0	0	0	0	0	0	0	0	0	0	0	0	0	0	0	0	0	0	0	0	0	0	0	13	0	0	0	0	0	0	0	0
d__Bacteria	k__Bacteria	p__Gemmatimonadetes	c__Unknown_class_p__Gemmatimonadetes	o__Unknown_order_c__Unknown_class_p__Gemmatimonadetes	f__Unknown_family_o__Unknown_order_c__Unknown_class_p__Gemmatimonadetes	g__Assigned_genus6_f__Unknown_family_o__Unknown_order_c__Unknown_class_p__Gemmatimonadetes	s__Assigned_species1_g__Assigned_genus6_f__Unknown_family_o__Unknown_order_c__Unknown_class_p__Gemmatimonadetes	OTU1984	0	0	0	0	0	0	0	0	0	0	0	0	0	0	0	0	0	0	0	0	0	0	0	0	0	0	0	0	0	9	0	0	0	0	0	0	0	0	0	0	0
d__Bacteria	k__Bacteria	p__Planctomycetes	c__Planctomycetia	o__Planctomycetales	f__Planctomycetaceae	g__Assigned_genus51_f__Planctomycetaceae	s__Assigned_species1_g__Assigned_genus51_f__Planctomycetaceae	OTU821	0	0	0	0	0	0	0	0	5	0	0	0	0	0	0	0	0	0	0	0	0	0	0	0	0	0	0	0	0	0	0	0	0	0	0	0	0	0	0	0	0
d__Bacteria	k__Bacteria	p__unclassified_k__Bacteria	c__unclassified_k__Bacteria	o__unclassified_k__Bacteria	f__unclassified_k__Bacteria	g__unclassified_k__Bacteria	s__unclassified_k__Bacteria	OTU839	0	0	0	0	0	0	0	0	0	2	0	0	0	0	0	0	0	0	0	0	0	0	0	0	0	0	0	0	0	0	0	0	0	0	0	0	0	0	0	0	0
d__Bacteria	k__Bacteria	p__Firmicutes	c__Clostridia	o__Clostridiales	f__Unknown_family_o__Clostridiales	g__Assigned_genus981_f__Unknown_family_o__Clostridiales	s__Assigned_species1_g__Assigned_genus981_f__Unknown_family	OTU3237	0	0	0	0	0	0	0	0	0	0	0	0	0	0	0	0	0	0	0	0	0	0	0	0	0	0	0	0	0	0	0	0	0	0	0	0	0	0	0	0	0
d__Bacteria	k__Bacteria	p__Bacteroidetes	c__Bacteroidia	o__Bacteroidales	f__S24_7	g__unclassified_f__S24_7	s__unclassified_f__S24_7	OTU3066	0	0	0	0	0	0	0	0	0	0	0	0	0	0	0	0	0	0	0	0	0	0	0	0	0	0	0	0	0	0	0	0	0	0	0	0	0	0	0	0	0
d__Bacteria	k__Bacteria	p__Acidobacteria	c__OS_K	o__Unknown_order_c__OS_K	f__Unknown_family_o__Unknown_order_c__OS_K	g__unclassified_f__Unknown_family_o__Unknown_order_c__OS_K	s__unclassified_f__Unknown_family_o__Unknown_order_c__OS_K	OTU3351	0	0	0	0	0	0	0	0	0	0	0	0	0	0	0	0	0	0	0	0	0	0	0	0	0	0	0	0	0	0	0	0	0	0	0	0	0	0	0	0	0
d__Bacteria	k__Bacteria	p__Actinobacteria	c__Actinobacteria	o__Actinomycetales	f__Sporichthyaceae	g__Sporichthya	s__Assigned_species23_g__Sporichthya	OTU783	0	0	1	0	0	0	0	0	15	0	0	0	0	0	0	0	0	0	0	0	0	0	0	0	0	0	0	0	0	0	0	0	0	0	0	0	0	0	0	0	0
d__Bacteria	k__Bacteria	p__Planctomycetes	c__Planctomycetia	o__Pirellulales	f__Pirellulaceae	g__unclassified_f__Pirellulaceae	s__unclassified_f__Pirellulaceae	OTU1082	0	0	0	0	0	0	0	0	0	0	0	0	3	0	0	0	0	0	0	0	0	0	0	0	0	0	0	0	0	0	0	0	0	0	0	0	0	0	0	0	0
d__Bacteria	k__Bacteria	p__Chloroflexi	c__Anaerolineae	o__Anaerolineales	f__Anaerolineaceae	g__unclassified_f__Anaerolineaceae	s__unclassified_f__Anaerolineaceae	OTU1588	0	0	0	0	0	0	0	0	0	0	0	0	0	0	0	0	0	0	0	0	2	0	0	0	0	0	0	0	0	0	0	0	0	0	0	0	0	0	0	0	0
d__Bacteria	k__Bacteria	p__Actinobacteria	c__Coriobacteriia	o__Coriobacteriales_c__Coriobacteriia	f__Coriobacteriaceae_o__Coriobacteriales_c__Coriobacteriia	g__unclassified_f__Coriobacteriaceae_o__Coriobacteriales_c__Coriobacteriia	s__unclassified_f__Coriobacteriaceae_o__Coriobacteriales_c__Coriobacteriia	OTU3163	0	0	0	0	0	0	0	0	0	0	0	0	0	0	0	0	0	0	0	0	0	0	0	0	0	0	0	0	0	0	0	0	0	0	0	0	0	0	0	0	0
d__Bacteria	k__Bacteria	p__Actinobacteria	c__Actinobacteria	o__Actinomycetales	f__Dermabacteraceae	g__Brachybacterium	s__Brachybacterium_conglomeratum	OTU3445	0	0	0	0	0	0	0	0	0	0	0	0	0	0	0	0	0	0	0	0	2	0	0	0	7	0	0	0	0	0	0	0	0	0	0	1	0	0	0	0	0
d__Bacteria	k__Bacteria	p__Planctomycetes	c__Planctomycetia	o__unclassified_c__Planctomycetia	f__unclassified_c__Planctomycetia	g__unclassified_c__Planctomycetia	s__unclassified_c__Planctomycetia	OTU2759	0	0	0	0	0	0	0	0	0	0	0	0	0	0	0	0	0	0	0	0	0	0	0	0	0	0	0	0	0	0	0	0	0	0	0	0	0	0	0	0	0
d__Bacteria	k__Bacteria	p__Firmicutes	c__Clostridia	o__Clostridiales	f__Veillonellaceae_o__Clostridiales	g__Dialister_f__Veillonellaceae	s__Assigned_species387_g__Dialister	OTU3527	0	0	0	0	0	0	0	0	0	0	0	0	0	0	0	0	0	0	0	0	0	0	0	0	0	0	0	0	0	0	0	0	0	0	0	0	0	0	0	0	0
d__Bacteria	k__Bacteria	p__BRC1	c__PRR_11	o__Unknown_order_c__PRR_11	f__Unknown_family_o__Unknown_order_c__PRR_11	g__unclassified_f__Unknown_family_o__Unknown_order_c__PRR_11	s__unclassified_f__Unknown_family_o__Unknown_order_c__PRR_11	OTU521	0	0	0	0	1	0	0	0	0	0	0	0	0	0	0	0	0	0	0	0	0	0	0	0	0	0	0	0	0	0	0	0	0	0	0	0	0	0	0	0	0
d__Bacteria	k__Bacteria	p__unclassified_k__Bacteria	c__unclassified_k__Bacteria	o__unclassified_k__Bacteria	f__unclassified_k__Bacteria	g__unclassified_k__Bacteria	s__unclassified_k__Bacteria	OTU60	2	0	0	0	0	0	0	0	0	0	0	0	0	0	0	0	0	0	0	0	0	0	0	0	0	0	0	0	0	0	0	0	0	0	0	0	0	0	0	0	0
d__Bacteria	k__Bacteria	p__unclassified_k__Bacteria	c__unclassified_k__Bacteria	o__unclassified_k__Bacteria	f__unclassified_k__Bacteria	g__unclassified_k__Bacteria	s__unclassified_k__Bacteria	OTU61	1	0	0	0	0	0	0	0	0	0	0	0	0	0	0	0	0	0	0	0	0	0	0	0	0	0	0	0	0	0	0	0	0	0	0	0	0	0	0	0	0
d__Bacteria	k__Bacteria	p__unclassified_k__Bacteria	c__unclassified_k__Bacteria	o__unclassified_k__Bacteria	f__unclassified_k__Bacteria	g__unclassified_k__Bacteria	s__unclassified_k__Bacteria	OTU62	1	0	0	0	0	0	0	0	0	0	0	0	0	0	0	0	0	0	0	0	0	0	0	0	0	0	0	0	0	0	0	0	0	0	0	0	0	0	0	0	0
d__Bacteria	k__Bacteria	p__unclassified_k__Bacteria	c__unclassified_k__Bacteria	o__unclassified_k__Bacteria	f__unclassified_k__Bacteria	g__unclassified_k__Bacteria	s__unclassified_k__Bacteria	OTU63	9	0	0	0	0	0	0	0	0	0	0	0	0	0	0	0	0	0	0	0	0	0	0	0	0	0	0	0	0	0	0	0	0	0	0	0	0	0	0	0	0
d__Bacteria	k__Bacteria	p__unclassified_k__Bacteria	c__unclassified_k__Bacteria	o__unclassified_k__Bacteria	f__unclassified_k__Bacteria	g__unclassified_k__Bacteria	s__unclassified_k__Bacteria	OTU64	2	0	0	0	0	0	0	0	0	0	0	0	0	0	0	0	0	0	0	0	0	0	0	0	0	0	0	0	0	0	0	0	0	0	0	0	0	0	0	0	0
d__Bacteria	k__Bacteria	p__unclassified_k__Bacteria	c__unclassified_k__Bacteria	o__unclassified_k__Bacteria	f__unclassified_k__Bacteria	g__unclassified_k__Bacteria	s__unclassified_k__Bacteria	OTU65	1	0	0	0	0	0	0	0	0	0	0	0	0	0	0	0	0	0	0	0	0	0	0	0	0	0	0	0	0	0	0	0	0	0	0	0	0	0	0	0	0
d__Bacteria	k__Bacteria	p__unclassified_k__Bacteria	c__unclassified_k__Bacteria	o__unclassified_k__Bacteria	f__unclassified_k__Bacteria	g__unclassified_k__Bacteria	s__unclassified_k__Bacteria	OTU67	10	0	0	0	1	0	0	0	0	0	0	0	0	0	0	0	0	0	0	0	0	0	0	0	0	0	0	0	0	0	0	0	0	0	0	0	0	0	0	0	0
d__Bacteria	k__Bacteria	p__unclassified_k__Bacteria	c__unclassified_k__Bacteria	o__unclassified_k__Bacteria	f__unclassified_k__Bacteria	g__unclassified_k__Bacteria	s__unclassified_k__Bacteria	OTU68	1	0	0	0	0	0	0	0	0	0	0	0	0	0	0	0	0	0	0	0	0	0	0	0	0	0	0	0	0	0	0	0	0	0	0	0	0	0	0	0	0
d__Bacteria	k__Bacteria	p__Gemmatimonadetes	c__Gemmatimonadetes	o__Gemmatimonadales	f__Gemmatimonadaceae	g__Gemmatimonas	s__Assigned_species430_g__Gemmatimonas	OTU1854	0	0	0	0	0	0	0	0	0	0	0	0	0	0	0	0	0	0	0	0	0	0	0	0	8	0	0	0	0	0	0	0	0	0	0	0	0	0	0	0	0
d__Bacteria	k__Bacteria	p__unclassified_k__Bacteria	c__unclassified_k__Bacteria	o__unclassified_k__Bacteria	f__unclassified_k__Bacteria	g__unclassified_k__Bacteria	s__unclassified_k__Bacteria	OTU4234	0	0	0	0	0	0	0	0	0	0	0	0	0	0	0	0	0	0	0	0	0	0	0	0	0	0	0	0	0	0	0	0	0	0	0	0	0	0	0	0	0
d__Bacteria	k__Bacteria	p__Chloroflexi	c__Thermomicrobia	o__Sphaerobacterales	f__Sphaerobacteraceae	g__Sphaerobacter	s__Assigned_species59_g__Sphaerobacter	OTU1312	0	0	0	0	0	0	0	0	0	0	0	0	0	0	3	0	0	0	2	0	0	0	0	0	0	0	0	0	0	0	0	0	0	0	0	0	0	0	0	0	0
d__Bacteria	k__Bacteria	p__Proteobacteria	c__Alphaproteobacteria	o__Caulobacterales	f__Caulobacteraceae	g__Phenylobacterium	s__Phenylobacterium_koreense	OTU2283	0	0	1	3	1	0	0	2	0	0	0	0	0	0	0	0	0	0	0	0	0	0	0	0	4	0	0	0	0	0	0	4	10	0	0	0	0	7	0	0	0
d__Bacteria	k__Bacteria	p__GAL15	c__Unknown_class_p__GAL15	o__Unknown_order_c__Unknown_class_p__GAL15	f__Unknown_family_o__Unknown_order_c__Unknown_class_p__GAL15	g__Assigned_genus20_f__Unknown_family_o__Unknown_order_c__Unknown_class_p__GAL15	s__unclassified_g__Assigned_genus20_f__Unknown_family_o__Unknown_order_c__Unknown_class_p__GAL15	OTU2069	0	0	0	0	0	0	0	0	0	0	0	0	0	0	0	0	0	0	0	0	0	0	0	0	0	0	0	0	0	0	0	4	0	0	0	0	0	0	0	0	0
d__Bacteria	k__Bacteria	p__Firmicutes	c__Clostridia	o__Clostridiales	f__Clostridiaceae	g__Clostridium	s__unclassified_g__Clostridium	OTU2028	0	0	1	2	1	0	0	0	0	0	0	0	0	0	4	0	0	0	0	0	4	0	0	0	0	0	0	0	0	0	8	2	0	0	4	0	0	0	0	0	0
d__Bacteria	k__Bacteria	p__Firmicutes	c__Erysipelotrichi	o__Erysipelotrichales_c__Erysipelotrichi	f__Erysipelotrichaceae_o__Erysipelotrichales	g__Eubacterium_f__Erysipelotrichaceae	s__Eubacterium_dolichum	OTU2981	0	0	0	0	0	0	0	0	0	0	0	0	0	0	0	0	0	0	0	0	0	0	0	0	0	0	0	0	0	0	0	0	0	0	0	0	0	0	0	0	0
d__Bacteria	k__Bacteria	p__Verrucomicrobia	c__Verrucomicrobiae	o__Verrucomicrobiales	f__Verrucomicrobiaceae	g__Assigned_genus41_f__Verrucomicrobiaceae	s__Assigned_species1_g__Assigned_genus41_f__Verrucomicrobiaceae	OTU4265	0	0	0	0	0	0	0	0	0	0	0	0	0	0	0	0	0	0	0	0	0	0	0	0	0	0	0	0	0	0	0	0	0	0	0	0	0	0	0	0	0
d__Bacteria	k__Bacteria	p__Proteobacteria	c__Alphaproteobacteria	o__Rhodobacterales	f__Rhodobacteraceae	g__Rubellimicrobium	s__Assigned_species23_g__Rubellimicrobium	OTU139	0	0	4	0	2	0	0	0	0	0	0	0	0	0	0	0	0	0	0	0	0	0	0	0	0	0	0	0	0	0	0	0	0	0	0	0	0	0	0	0	0
d__Bacteria	k__Bacteria	p__Firmicutes	c__Clostridia	o__Clostridiales	f__Ruminococcaceae	g__Ruminococcus_f__Ruminococcaceae	s__Assigned_species133_g__Ruminococcus	OTU684	0	0	0	0	0	0	2	0	0	0	0	0	0	0	0	0	0	0	0	0	0	0	0	0	0	0	0	0	0	0	0	0	0	0	0	0	0	0	0	0	0
d__Bacteria	k__Bacteria	p__Bacteroidetes	c__Bacteroidia	o__Bacteroidales	f__S24_7	g__unclassified_f__S24_7	s__unclassified_f__S24_7	OTU2557	0	0	0	0	0	0	0	0	0	0	0	0	0	0	0	0	0	0	0	0	0	0	0	0	0	0	0	0	0	0	0	0	0	0	0	0	4	0	0	0	0
d__Bacteria	k__Bacteria	p__Acidobacteria	c__Chloracidobacteria	o__PK29	f__Unknown_family_o__PK29	g__unclassified_f__Unknown_family_o__PK29	s__unclassified_f__Unknown_family_o__PK29	OTU2088	0	0	0	0	0	0	0	0	0	0	0	0	0	0	0	0	0	0	0	0	0	0	0	0	0	0	0	0	0	0	0	2	0	0	0	0	0	0	0	0	0
d__Bacteria	k__Bacteria	p__Proteobacteria	c__Betaproteobacteria	o__Rhodocyclales	f__Rhodocyclaceae	g__unclassified_f__Rhodocyclaceae	s__unclassified_f__Rhodocyclaceae	OTU2309	0	0	0	0	0	0	0	0	6	0	0	0	0	0	3	0	3	0	0	0	0	0	0	0	0	0	0	0	0	34	15	0	11	21	0	0	0	0	0	0	0
d__Bacteria	k__Bacteria	p__Proteobacteria	c__Deltaproteobacteria	o__BPC076	f__Unknown_family_o__BPC076	g__unclassified_f__Unknown_family_o__BPC076	s__unclassified_f__Unknown_family_o__BPC076	OTU2176	0	0	0	0	0	0	0	0	0	0	0	0	0	0	0	0	0	0	0	0	0	0	0	0	0	0	0	0	0	0	0	1	0	0	0	0	0	0	0	0	0
d__Bacteria	k__Bacteria	p__Proteobacteria	c__Gammaproteobacteria	o__Thiotrichales	f__Piscirickettsiaceae	g__unclassified_f__Piscirickettsiaceae	s__unclassified_f__Piscirickettsiaceae	OTU3210	0	0	0	0	0	0	0	0	0	0	0	0	12	0	0	0	0	0	0	0	0	0	0	0	0	0	0	0	0	0	0	0	0	0	0	0	0	0	0	0	0
d__Bacteria	k__Bacteria	p__unclassified_k__Bacteria	c__unclassified_k__Bacteria	o__unclassified_k__Bacteria	f__unclassified_k__Bacteria	g__unclassified_k__Bacteria	s__unclassified_k__Bacteria	OTU3102	0	0	0	0	0	0	0	0	0	0	0	0	0	0	0	0	0	0	0	0	0	0	0	0	0	0	0	0	0	0	0	0	0	0	0	0	0	0	0	0	0
d__Bacteria	k__Bacteria	p__Nitrospirae	c__Nitrospira	o__Nitrospirales	f__Thermodesulfovibrionaceae	g__BD2_6	s__BD2_6_Unknown	OTU944	0	0	0	0	0	0	0	0	0	0	0	14	0	0	0	0	0	0	0	0	0	0	0	0	0	0	0	0	0	0	0	0	0	0	0	0	0	0	0	0	0
d__Bacteria	k__Bacteria	p__unclassified_k__Bacteria	c__unclassified_k__Bacteria	o__unclassified_k__Bacteria	f__unclassified_k__Bacteria	g__unclassified_k__Bacteria	s__unclassified_k__Bacteria	OTU3105	0	0	0	0	0	0	0	0	0	0	0	0	0	0	0	0	0	0	0	0	0	0	0	0	0	0	0	0	0	0	0	0	0	0	0	0	0	0	0	0	0
d__Bacteria	k__Bacteria	p__Proteobacteria	c__Deltaproteobacteria	o__Myxococcales	f__unclassified_o__Myxococcales	g__unclassified_o__Myxococcales	s__unclassified_o__Myxococcales	OTU2133	0	0	0	0	0	0	0	0	0	0	0	0	0	0	0	0	0	0	0	0	0	0	0	0	0	0	0	0	0	0	0	2	0	0	0	0	0	0	0	0	0
d__Bacteria	k__Bacteria	p__Proteobacteria	c__Deltaproteobacteria	o__Myxococcales	f__Polyangiaceae	g__Assigned_genus67_f__Polyangiaceae	s__Assigned_species1_g__Assigned_genus67_f__Polyangiaceae	OTU507	0	0	11	7	10	0	0	0	0	0	0	0	0	0	0	0	0	0	0	0	0	0	0	0	0	0	0	0	0	0	0	0	0	0	0	0	0	0	0	0	0
d__Bacteria	k__Bacteria	p__Firmicutes	c__Clostridia	o__Clostridiales	f__EtOH8	g__unclassified_f__EtOH8	s__unclassified_f__EtOH8	OTU244	0	0	4	13	12	0	0	0	0	0	0	0	0	0	0	0	0	0	0	0	0	0	0	0	0	0	0	0	0	0	0	0	0	0	0	0	0	0	0	0	0
d__Bacteria	k__Bacteria	p__Chloroflexi	c__Anaerolineae	o__Anaerolineales	f__Anaerolinaceae	g__Anaerolinea_f__Anaerolinaceae	s__unclassified_g__Anaerolinea_f__Anaerolinaceae	OTU1619	0	0	0	0	0	0	0	0	0	0	0	0	0	0	0	0	0	0	0	0	3	0	0	0	0	0	0	0	0	0	0	0	0	0	0	0	0	0	0	0	0
d__Bacteria	k__Bacteria	p__Proteobacteria	c__Deltaproteobacteria	o__Desulfuromonadales	f__Geobacteraceae	g__Geobacter	s__unclassified_g__Geobacter	OTU2230	0	0	0	0	0	0	0	0	0	0	0	0	0	0	0	0	0	0	0	0	0	0	0	0	0	0	0	0	0	0	0	3	0	0	0	0	0	0	0	0	0
d__Bacteria	k__Bacteria	p__Bacteroidetes	c__Bacteroidia	o__Bacteroidales	f__Prevotellaceae	g__Prevotella_f__Prevotellaceae	s__unclassified_g__Prevotella_f__Prevotellaceae	OTU3601	0	0	0	0	0	0	0	0	0	0	0	0	0	0	0	0	0	0	0	0	0	0	0	0	0	0	0	0	0	0	0	0	0	0	0	0	0	0	0	0	0
d__Bacteria	k__Bacteria	p__Proteobacteria	c__Alphaproteobacteria	o__Rhizobiales	f__Rhodobiaceae	g__unclassified_f__Rhodobiaceae	s__unclassified_f__Rhodobiaceae	OTU799	0	0	0	0	0	0	0	0	7	0	0	0	0	0	0	0	0	0	0	0	0	0	0	0	0	0	0	0	0	0	0	0	0	0	0	0	0	0	0	0	0
d__Bacteria	k__Bacteria	p__Firmicutes	c__Erysipelotrichi	o__Erysipelotrichales_c__Erysipelotrichi	f__Erysipelotrichaceae_o__Erysipelotrichales	g__Allobaculum_f__Erysipelotrichaceae	s__Assigned_species375_g__Allobaculum	OTU1286	0	0	0	0	0	0	0	0	0	0	0	0	0	0	1	0	0	0	0	0	0	0	0	0	0	0	0	0	0	0	0	8	0	3	0	0	0	0	0	0	0
d__Bacteria	k__Bacteria	p__Proteobacteria	c__Deltaproteobacteria	o__Unknown_order_c__Deltaproteobacteria	f__Unknown_family_o__Unknown_order_c__Deltaproteobacteria	g__Assigned_genus119_f__Unknown_family_o__Unknown_order_c__Deltaproteobacteria	s__Assigned_species1_g__Assigned_genus119_f__Unknown_family_o__Unknown_order_c__Deltaproteobacteria	OTU955	0	0	0	0	0	0	0	0	0	0	0	12	0	0	0	0	0	0	0	0	0	0	0	0	0	0	0	0	0	0	0	0	0	0	0	0	0	0	0	0	0
d__Bacteria	k__Bacteria	p__Actinobacteria	c__Actinobacteria	o__Actinomycetales	f__Microbacteriaceae	g__Leucobacter	s__unclassified_g__Leucobacter	OTU1945	0	0	2	3	4	0	0	0	0	0	0	0	5	1	0	0	0	0	0	0	0	0	0	0	0	5	0	3	0	5	0	0	0	0	0	0	0	0	0	0	0
d__Bacteria	k__Bacteria	p__unclassified_k__Bacteria	c__unclassified_k__Bacteria	o__unclassified_k__Bacteria	f__unclassified_k__Bacteria	g__unclassified_k__Bacteria	s__unclassified_k__Bacteria	OTU36	3	0	0	0	0	0	0	0	0	0	0	0	0	0	0	0	0	0	0	0	0	0	0	0	0	0	0	0	0	0	0	0	0	0	0	0	0	0	0	0	0
d__Bacteria	k__Bacteria	p__Proteobacteria	c__Betaproteobacteria	o__Burkholderiales	f__Comamonadaceae	g__Limnohabitans	s__unclassified_g__Limnohabitans	OTU1931	0	0	0	1	0	0	0	0	7	0	0	0	0	0	0	0	0	0	0	0	0	0	0	0	0	0	0	0	6	0	0	0	0	0	0	11	0	0	0	0	0
d__Bacteria	k__Bacteria	p__Verrucomicrobia	c__Spartobacteria	o__Chthoniobacterales	f__Chthoniobacteraceae	g__unclassified_f__Chthoniobacteraceae	s__unclassified_f__Chthoniobacteraceae	OTU4057	0	0	0	0	0	0	0	0	0	0	0	0	0	0	0	0	0	0	0	0	0	0	0	0	0	0	0	0	0	0	0	0	0	0	0	0	0	0	0	0	0
d__Bacteria	k__Bacteria	p__Planctomycetes	c__Planctomycetia	o__Pirellulales	f__Pirellulaceae	g__Pirellula_f__Pirellulaceae	s__Assigned_species13_g__Pirellula_f__Pirellulaceae	OTU1204	0	0	0	0	0	0	0	0	0	0	0	0	0	0	1	0	0	0	0	0	0	0	0	0	0	0	0	0	0	0	0	0	0	0	0	0	0	0	0	0	0
d__Bacteria	k__Bacteria	p__Cyanobacteria	c__ML635J_21	o__Unknown_order_c__ML635J_21	f__Unknown_family_o__Unknown_order_c__ML635J_21	g__unclassified_f__Unknown_family_o__Unknown_order_c__ML635J_21	s__unclassified_f__Unknown_family_o__Unknown_order_c__ML635J_21	OTU2196	0	0	0	0	0	0	0	0	0	0	0	0	0	0	0	0	0	0	0	0	0	0	0	0	0	0	0	0	0	0	0	21	0	0	0	0	0	0	0	0	0
d__Bacteria	k__Bacteria	p__Cyanobacteria	c__ML635J_21	o__Unknown_order_c__ML635J_21	f__Unknown_family_o__Unknown_order_c__ML635J_21	g__unclassified_f__Unknown_family_o__Unknown_order_c__ML635J_21	s__unclassified_f__Unknown_family_o__Unknown_order_c__ML635J_21	OTU2193	0	0	0	0	0	0	0	0	0	0	0	0	0	0	0	0	0	0	0	0	0	0	0	0	0	0	0	0	0	0	0	4	0	0	0	0	0	0	0	0	0
d__Bacteria	k__Bacteria	p__Firmicutes	c__Clostridia	o__Clostridiales	f__Lachnospiraceae	g__Clostridium_XlVa	s__Assigned_species1988_g__Clostridium_XlVa	OTU4617	0	0	0	0	0	0	0	0	0	0	0	0	0	0	0	0	0	0	0	0	0	0	0	0	0	0	0	0	0	0	0	0	0	0	0	0	0	0	0	0	0
d__Bacteria	k__Bacteria	p__Actinobacteria	c__Actinobacteria	o__Actinomycetales	f__Actinomycetaceae	g__Actinomyces	s__Actinomyces_europaeus	OTU567	0	0	116	173	76	0	0	0	0	0	0	0	0	0	0	0	0	0	0	0	0	0	0	0	0	0	0	0	0	0	0	0	0	0	0	0	0	0	0	0	0
d__Bacteria	k__Bacteria	p__Firmicutes	c__Clostridia	o__Clostridiales	f__Clostridiaceae	g__Clostridium	s__Assigned_species3_g__Clostridium	OTU827	1	0	0	0	0	0	0	0	0	5	0	0	0	0	0	0	0	0	0	0	0	0	0	0	0	0	0	0	0	0	0	0	0	0	0	0	0	0	0	0	0
d__Bacteria	k__Bacteria	p__Proteobacteria	c__Deltaproteobacteria	o__Entotheonellales	f__Entotheonellaceae	g__unclassified_f__Entotheonellaceae	s__unclassified_f__Entotheonellaceae	OTU994	0	0	0	0	0	0	0	0	0	0	0	0	3	0	0	0	0	0	0	0	0	0	0	0	0	0	0	0	0	0	0	0	0	0	0	0	0	0	0	0	0
d__Bacteria	k__Bacteria	p__Proteobacteria	c__Alphaproteobacteria	o__Rickettsiales	f__Rickettsiaceae	g__unclassified_f__Rickettsiaceae	s__unclassified_f__Rickettsiaceae	OTU1896	0	0	0	0	0	0	0	0	0	0	0	0	0	0	0	0	0	4	0	0	0	0	0	0	0	0	3	0	0	0	0	0	0	0	0	0	0	0	0	0	0
d__Bacteria	k__Bacteria	p__Acidobacteria	c__iii1_8	o__SJA_36	f__Unknown_family_o__SJA_36	g__Assigned_genus3_f__Unknown_family_o__SJA_36	s__Assigned_species1_g__Assigned_genus3_f__Unknown_family_o__SJA_36	OTU2086	0	0	0	0	0	0	0	0	0	0	0	0	0	0	0	0	0	0	0	0	0	0	0	0	0	0	0	0	0	0	0	5	0	0	0	0	0	0	0	0	0
d__Bacteria	k__Bacteria	p__Proteobacteria	c__Epsilonproteobacteria	o__Campylobacterales	f__Helicobacteraceae	g__Helicobacter	s__Helicobacter_ganmani	OTU1665	0	0	0	0	0	0	0	0	0	0	0	0	0	0	0	0	0	0	0	0	2	0	0	0	0	0	0	0	0	0	0	0	0	0	0	0	0	0	0	0	0
d__Bacteria	k__Bacteria	p__Firmicutes	c__Bacilli	o__Lactobacillales	f__Lactobacillaceae	g__Lactobacillus	s__unclassified_g__Lactobacillus	OTU4162	0	0	0	0	0	0	0	0	0	0	0	0	0	0	0	0	0	0	0	0	0	0	0	0	0	0	0	0	0	0	0	0	0	0	0	0	0	0	0	0	0
d__Bacteria	k__Bacteria	p__Chloroflexi	c__C0119	o__Unknown_order_c__C0119	f__Unknown_family_o__Unknown_order_c__C0119	g__Assigned_genus5_f__Unknown_family_o__Unknown_order_c__C0119	s__Assigned_species1_g__Assigned_genus5_f__Unknown_family_o__Unknown_order_c__C0119	OTU4110	0	0	0	0	0	0	0	0	0	0	0	0	0	0	0	0	0	0	0	0	0	0	0	0	0	0	0	0	0	0	0	0	0	0	0	0	0	0	0	0	0
d__Bacteria	k__Bacteria	p__Gemmatimonadetes	c__Gemmatimonadetes	o__Gemmatimonadales	f__Gemmatimonadaceae	g__Gemmatimonas	s__unclassified_g__Gemmatimonas	OTU1948	0	0	0	0	0	0	0	0	0	0	0	0	0	0	0	0	0	0	0	0	0	0	0	0	0	0	0	0	0	11	0	0	0	0	0	0	0	0	0	0	0
d__Bacteria	k__Bacteria	p__Acidobacteria	c__Solibacteres	o__Solibacterales	f__Solibacteraceae	g__unclassified_f__Solibacteraceae	s__unclassified_f__Solibacteraceae	OTU4470	0	0	2	0	0	0	0	0	0	0	0	0	0	0	0	0	0	0	0	0	3	0	0	0	0	0	0	0	0	0	0	0	0	6	0	0	0	0	0	0	0
d__Bacteria	k__Bacteria	p__Proteobacteria	c__Alphaproteobacteria	o__Rhodospirillales	f__Rhodospirillaceae	g__Pelagibius	s__unclassified_g__Pelagibius	OTU1076	0	0	0	0	0	0	0	0	0	0	0	0	3	0	0	0	0	0	0	0	0	0	0	0	0	0	0	0	0	0	0	0	0	0	0	0	0	0	0	0	0
d__Bacteria	k__Bacteria	p__Bacteroidetes	c__Bacteroidia	o__Bacteroidales	f__Unknown_family_o__Bacteroidales	g__unclassified_f__Unknown_family_o__Bacteroidales	s__unclassified_f__Unknown_family_o__Bacteroidales	OTU2215	0	0	0	0	0	0	0	0	0	0	0	0	0	0	0	0	0	0	0	0	0	0	0	0	0	0	0	0	0	0	0	3	0	0	0	0	0	0	0	0	0
d__Bacteria	k__Bacteria	p__Actinobacteria	c__Actinobacteria	o__Actinomycetales	f__Corynebacteriaceae	g__Corynebacterium	s__unclassified_g__Corynebacterium	OTU78	0	2	2	0	1	0	0	1	0	0	0	0	0	2	0	0	3	0	0	7	0	4	0	0	0	0	0	2	6	13	0	0	4	2	0	0	0	5	0	3	2
d__Bacteria	k__Bacteria	p__Spirochaetes	c__Spirochaetes	o__Spirochaetales_c__Spirochaetes	f__Spirochaetaceae_o__Spirochaetales	g__HAW_RM37	s__HAW_RM37_Unknown	OTU3444	0	0	0	0	0	0	0	0	0	0	0	0	0	0	0	0	0	0	0	0	0	0	0	0	0	0	0	0	0	0	0	0	0	0	0	0	0	0	0	0	0
d__Bacteria	k__Bacteria	p__Acidobacteria	c__Chloracidobacteria	o__RB41	f__Ellin6075	g__unclassified_f__Ellin6075	s__unclassified_f__Ellin6075	OTU4343	0	0	0	0	0	0	0	11	0	0	21	4	10	13	0	0	7	4	10	0	0	1	0	0	20	0	38	0	0	0	16	7	0	0	5	0	0	0	0	0	0
d__Bacteria	k__Bacteria	p__Proteobacteria	c__Deltaproteobacteria	o__Myxococcales	f__Haliangiaceae	g__unclassified_f__Haliangiaceae	s__unclassified_f__Haliangiaceae	OTU3824	0	0	0	0	0	0	0	0	0	0	0	0	0	0	0	0	0	0	0	0	0	0	0	0	0	0	0	0	0	0	0	0	0	0	0	0	0	0	0	0	0
d__Bacteria	k__Bacteria	p__Bacteroidetes	c__Bacteroidia	o__Bacteroidales	f__Prevotellaceae	g__Prevotella_f__Prevotellaceae	s__unclassified_g__Prevotella_f__Prevotellaceae	OTU2722	0	0	0	0	0	0	0	10	0	0	0	3	0	0	0	0	0	0	7	0	0	0	0	0	10	0	0	7	0	0	0	0	0	0	0	0	10	0	0	0	0
d__Bacteria	k__Bacteria	p__Proteobacteria	c__Alphaproteobacteria	o__Caulobacterales	f__Caulobacteraceae	g__unclassified_f__Caulobacteraceae	s__unclassified_f__Caulobacteraceae	OTU3750	0	0	0	0	0	0	0	0	0	0	0	0	0	0	0	0	0	0	0	0	0	0	0	0	0	0	0	0	0	0	0	0	0	0	0	0	0	0	0	0	0
d__Bacteria	k__Bacteria	p__Chloroflexi	c__Ktedonobacteria	o__unclassified_c__Ktedonobacteria	f__unclassified_c__Ktedonobacteria	g__unclassified_c__Ktedonobacteria	s__unclassified_c__Ktedonobacteria	OTU1708	0	0	0	0	0	0	0	0	0	0	0	0	0	0	0	0	0	0	0	0	2	0	0	0	0	0	0	0	0	0	0	0	0	0	0	0	0	0	0	0	0
d__Bacteria	k__Bacteria	p__Gemmatimonadetes	c__Gemmatimonadetes	o__Gemmatimonadales	f__Gemmatimonadaceae	g__Gemmatimonas	s__unclassified_g__Gemmatimonas	OTU1466	0	0	0	0	0	0	3	0	0	5	0	0	5	2	16	3	0	0	7	0	0	0	25	22	0	0	0	0	0	0	0	10	0	7	0	0	9	0	0	0	23
d__Bacteria	k__Bacteria	p__unclassified_k__Bacteria	c__unclassified_k__Bacteria	o__unclassified_k__Bacteria	f__unclassified_k__Bacteria	g__unclassified_k__Bacteria	s__unclassified_k__Bacteria	OTU46	2	1	0	0	0	0	0	0	0	0	0	0	0	0	0	0	0	0	0	0	0	0	0	0	0	0	0	0	0	0	0	0	0	0	0	0	0	0	0	0	0
d__Bacteria	k__Bacteria	p__Proteobacteria	c__Gammaproteobacteria	o__Chromatiales	f__Halothiobacillaceae	g__Thioalkalibacter	s__Thioalkalibacter_halophilus	OTU146	0	0	2	0	0	0	0	0	0	0	0	0	0	0	0	0	0	0	0	0	0	0	0	0	0	0	0	0	0	0	0	0	0	0	0	0	0	0	0	0	0
d__Bacteria	k__Bacteria	p__OD1	c__ZB2	o__Unknown_order_c__ZB2	f__Unknown_family_o__Unknown_order_c__ZB2	g__unclassified_f__Unknown_family_o__Unknown_order_c__ZB2	s__unclassified_f__Unknown_family_o__Unknown_order_c__ZB2	OTU1930	0	0	0	0	0	0	0	0	0	0	0	0	0	0	0	0	0	0	0	0	0	0	0	0	0	0	0	0	1	0	0	0	0	0	0	0	0	0	0	0	0
d__Bacteria	k__Bacteria	p__Proteobacteria	c__Deltaproteobacteria	o__Entotheonellales	f__Unknown_family_o__Entotheonellales	g__unclassified_f__Unknown_family_o__Entotheonellales	s__unclassified_f__Unknown_family_o__Entotheonellales	OTU4602	0	0	0	0	0	0	0	0	0	0	0	0	0	0	0	0	0	0	0	0	0	0	0	0	0	0	0	0	0	0	0	0	0	0	0	0	0	0	0	0	0
d__Bacteria	k__Bacteria	p__Unknown_phylum_k__Bacteria	c__Unknown_class_p__Unknown_phylum	o__Unknown_order_c__Unknown_class_p__Unknown_phylum	f__Unknown_family_o__Unknown_order_c__Unknown_class_p__Unknown_phylum	g__unclassified_f__Unknown_family_o__Unknown_order_c__Unknown_class_p__Unknown_phylum	s__unclassified_f__Unknown_family_o__Unknown_order_c__Unknown_class_p__Unknown_phylum	OTU2182	0	0	0	0	0	0	0	0	0	0	0	0	0	0	0	0	0	0	0	0	0	0	0	0	0	0	0	0	0	0	0	7	0	0	0	0	0	0	0	0	0
d__Bacteria	k__Bacteria	p__Proteobacteria	c__Alphaproteobacteria	o__Rhizobiales	f__Hyphomicrobiaceae	g__Rhodoplanes	s__unclassified_g__Rhodoplanes	OTU2297	0	0	0	0	0	0	0	0	0	0	0	0	0	0	0	9	0	0	0	0	5	0	0	0	0	11	0	0	0	0	0	5	3	14	0	0	0	5	0	0	0
d__Bacteria	k__Bacteria	p__Gemmatimonadetes	c__Gemmatimonadetes	o__Gemmatimonadales	f__Gemmatimonadaceae	g__Gemmatimonas	s__unclassified_g__Gemmatimonas	OTU2863	0	0	0	0	0	0	0	0	0	0	0	0	0	0	0	0	0	0	0	0	0	0	0	0	0	0	0	0	0	0	0	0	0	0	0	0	0	0	0	0	0
d__Bacteria	k__Bacteria	p__Firmicutes	c__Bacilli	o__Bacillales	f__Sporolactobacillaceae	g__Assigned_genus4_f__Sporolactobacillaceae	s__Assigned_species1_g__Assigned_genus4_f__Sporolactobacillaceae	OTU1273	0	0	0	0	0	0	0	0	0	0	0	0	0	0	3	0	0	0	0	0	0	0	0	0	0	0	0	0	0	0	0	0	0	0	0	0	0	0	0	0	0
d__Bacteria	k__Bacteria	p__Chloroflexi	c__Anaerolineae	o__Anaerolineales	f__Anaerolineaceae	g__Assigned_genus325_f__Anaerolineaceae	s__Assigned_species1_g__Assigned_genus325_f__Anaerolineaceae	OTU733	0	0	0	0	0	0	3	0	0	0	0	0	0	0	0	0	0	0	0	0	0	0	0	0	0	0	0	0	0	0	0	0	0	0	0	0	0	0	0	0	0
d__Bacteria	k__Bacteria	p__Bacteroidetes	c__Saprospirae	o__Saprospirales	f__Chitinophagaceae_o__Saprospirales	g__Flavisolibacter_f__Chitinophagaceae	s__Assigned_species23_g__Flavisolibacter	OTU4645	0	0	0	0	0	0	0	0	0	0	0	0	0	0	0	0	0	0	0	0	0	0	0	0	0	0	0	0	0	0	0	0	0	0	0	0	0	0	0	0	0
d__Bacteria	k__Bacteria	p__Proteobacteria	c__Betaproteobacteria	o__Rhodocyclales	f__Rhodocyclaceae	g__Zoogloea	s__unclassified_g__Zoogloea	OTU2871	0	0	0	0	0	0	0	0	0	0	0	0	0	0	0	0	0	0	0	0	0	0	0	0	0	0	0	0	0	0	0	0	0	0	0	0	0	0	0	0	0
d__Bacteria	k__Bacteria	p__Chloroflexi	c__Chloroflexia	o__Chloroflexales_c__Chloroflexia	f__Chloroflexaceae_o__Chloroflexales_c__Chloroflexia	g__Roseiflexus_f__Chloroflexaceae	s__unclassified_g__Roseiflexus_f__Chloroflexaceae	OTU1804	0	0	0	0	0	0	0	0	0	0	0	0	0	0	0	0	0	0	0	0	0	0	2	0	0	0	0	0	0	0	0	0	0	0	0	0	0	0	0	0	0
d__Bacteria	k__Bacteria	p__Firmicutes	c__Clostridia	o__Clostridiales	f__Ruminococcaceae	g__Oscillibacter	s__Assigned_species770_g__Oscillibacter	OTU3238	0	0	0	0	0	0	0	0	0	0	0	0	0	0	0	0	0	0	0	0	0	0	0	0	0	0	0	0	0	0	0	0	0	0	0	0	0	0	0	0	0
d__Bacteria	k__Bacteria	p__OD1	c__ABY1	o__Unknown_order_c__ABY1	f__Unknown_family_o__Unknown_order_c__ABY1	g__unclassified_f__Unknown_family_o__Unknown_order_c__ABY1	s__unclassified_f__Unknown_family_o__Unknown_order_c__ABY1	OTU2435	0	0	0	0	0	0	0	0	0	0	0	0	0	0	0	0	0	0	0	0	0	0	0	0	0	0	0	0	0	0	0	0	0	0	2	0	0	0	0	0	0
d__Bacteria	k__Bacteria	p__Proteobacteria	c__Alphaproteobacteria	o__Rhodospirillales	f__Rhodospirillaceae	g__unclassified_f__Rhodospirillaceae	s__unclassified_f__Rhodospirillaceae	OTU2282	0	0	0	0	0	0	0	0	0	0	0	0	0	0	0	0	0	0	0	0	0	0	0	0	0	0	0	0	0	0	0	0	17	0	0	0	0	0	0	0	0
d__Bacteria	k__Bacteria	p__Planctomycetes	c__Planctomycetia	o__Pirellulales	f__Pirellulaceae	g__unclassified_f__Pirellulaceae	s__unclassified_f__Pirellulaceae	OTU2949	0	0	0	0	0	0	0	0	0	0	0	0	0	0	0	0	0	0	0	0	0	0	0	0	0	0	0	0	0	0	0	0	0	0	0	0	0	0	0	0	0
d__Bacteria	k__Bacteria	p__Proteobacteria	c__Deltaproteobacteria	o__Myxococcales	f__Polyangiaceae	g__unclassified_f__Polyangiaceae	s__unclassified_f__Polyangiaceae	OTU2842	0	0	0	0	0	0	0	0	0	0	0	0	0	0	0	0	0	0	0	0	0	0	0	0	0	0	0	0	0	0	0	0	0	0	0	0	0	0	0	0	0
d__Bacteria	k__Bacteria	p__Nitrospirae	c__Nitrospira	o__Nitrospirales	f__Nitrospiraceae	g__Nitrospira	s__Assigned_species39_g__Nitrospira	OTU3088	0	0	1	0	0	0	0	1	0	0	0	0	0	0	0	0	0	0	0	0	3	0	0	0	0	0	0	0	0	0	0	0	0	0	0	0	0	0	0	0	0
d__Bacteria	k__Bacteria	p__Actinobacteria	c__Acidimicrobiia	o__Acidimicrobiales_c__Acidimicrobiia	f__Unknown_family_o__Acidimicrobiales	g__Assigned_genus292_f__Unknown_family	s__Assigned_species2_g__Assigned_genus292	OTU3053	0	0	0	0	0	0	0	0	0	0	0	0	0	0	0	0	0	0	0	0	0	0	0	0	0	0	0	0	0	0	0	0	0	0	0	0	0	0	0	0	0
d__Bacteria	k__Bacteria	p__Bacteroidetes	c__Bacteroidia	o__Bacteroidales	f__Unknown_family_o__Bacteroidales	g__Assigned_genus2355_f__Unknown_family	s__Assigned_species1_g__Assigned_genus2355	OTU3294	0	0	1	0	0	0	0	0	0	0	0	0	0	0	0	0	0	0	0	0	0	0	0	0	0	0	0	0	0	0	0	0	0	0	0	0	12	0	0	0	0
d__Bacteria	k__Bacteria	p__Bacteroidetes	c__Bacteroidia	o__Bacteroidales	f__Unknown_family_o__Bacteroidales	g__Assigned_genus1895_f__Unknown_family	s__Assigned_species2_g__Assigned_genus1895	OTU2770	0	0	0	0	0	0	0	0	0	0	0	0	0	0	0	0	0	0	0	0	0	0	0	0	0	0	0	0	0	0	0	0	0	0	0	0	0	0	0	0	0
d__Bacteria	k__Bacteria	p__Proteobacteria	c__Gammaproteobacteria	o__Aeromonadales	f__Succinivibrionaceae	g__Succinivibrio	s__unclassified_g__Succinivibrio	OTU4004	0	0	0	0	0	0	0	0	0	0	0	0	0	0	0	0	0	0	0	0	0	0	0	0	0	0	0	0	0	0	0	0	0	0	0	0	0	0	0	0	0
d__Bacteria	k__Bacteria	p__Chloroflexi	c__unclassified_p__Chloroflexi	o__unclassified_p__Chloroflexi	f__unclassified_p__Chloroflexi	g__unclassified_p__Chloroflexi	s__unclassified_p__Chloroflexi	OTU569	0	0	147	99	86	0	0	0	0	0	0	0	0	0	0	0	0	0	0	0	0	0	0	0	0	0	0	0	0	0	3	17	0	0	0	0	0	0	0	0	0
d__Bacteria	k__Bacteria	p__Spirochaetes	c__Spirochaetes	o__Sphaerochaetales	f__Sphaerochaetaceae	g__Sphaerochaeta_f__Sphaerochaetaceae	s__Assigned_species70_g__Sphaerochaeta	OTU549	0	0	5	0	2	0	0	0	0	0	0	0	0	0	0	0	0	0	0	0	0	0	0	0	0	0	0	0	0	0	0	0	0	0	0	0	0	0	0	0	0
d__Bacteria	k__Bacteria	p__Proteobacteria	c__Alphaproteobacteria	o__Rhodobacterales	f__Hyphomonadaceae_o__Rhodobacterales	g__unclassified_f__Hyphomonadaceae_o__Rhodobacterales	s__unclassified_f__Hyphomonadaceae_o__Rhodobacterales	OTU421	0	0	0	2	0	0	0	0	0	0	14	0	0	4	1	0	0	8	0	0	2	0	0	0	0	0	0	0	0	0	0	0	0	0	9	0	0	0	0	0	0
d__Bacteria	k__Bacteria	p__Acidobacteria	c__iii1_8	o__SJA_36	f__Unknown_family_o__SJA_36	g__Assigned_genus8_f__Unknown_family_o__SJA_36	s__Assigned_species5_g__Assigned_genus8_f__Unknown_family_o__SJA_36	OTU232	0	0	7	2	4	0	0	0	0	0	0	0	0	0	0	0	0	0	0	0	0	0	0	0	0	0	0	0	0	0	0	0	0	0	0	0	0	0	0	0	0
d__Bacteria	k__Bacteria	p__Chlamydiae	c__Chlamydiia	o__Chlamydiales	f__Rhabdochlamydiaceae	g__Assigned_genus1_f__Rhabdochlamydiaceae	s__Assigned_species1_g__Assigned_genus1_f__Rhabdochlamydiaceae	OTU1379	0	0	0	0	0	0	0	0	0	0	0	0	0	0	0	2	8	0	0	0	0	0	0	0	1	0	0	0	0	0	0	0	0	0	0	0	0	0	0	0	0
d__Bacteria	k__Bacteria	p__Actinobacteria	c__Acidimicrobiia	o__Acidimicrobiales_c__Acidimicrobiia	f__EB1017	g__unclassified_f__EB1017	s__unclassified_f__EB1017	OTU2524	0	0	0	0	0	0	0	0	0	0	0	0	0	0	0	0	0	0	0	0	1	0	0	0	0	0	0	0	0	0	0	0	0	0	0	0	10	0	0	0	0
d__Bacteria	k__Bacteria	p__Proteobacteria	c__Betaproteobacteria	o__Burkholderiales	f__Oxalobacteraceae	g__Noviherbaspirillum	s__unclassified_g__Noviherbaspirillum	OTU2225	0	0	0	0	0	0	0	0	0	0	0	0	0	0	0	0	0	0	0	0	0	0	0	0	0	0	0	0	0	0	0	4	0	0	0	0	0	0	0	0	0
d__Bacteria	k__Bacteria	p__Firmicutes	c__Clostridia	o__Clostridiales	f__Lachnospiraceae	g__unclassified_f__Lachnospiraceae	s__unclassified_f__Lachnospiraceae	OTU2899	0	0	0	0	0	0	0	0	0	0	0	0	0	0	0	0	0	0	0	0	0	0	0	0	0	0	0	0	0	0	0	0	0	0	0	0	0	0	0	0	0
d__Bacteria	k__Bacteria	p__Proteobacteria	c__Deltaproteobacteria	o__Syntrophobacterales	f__Syntrophaceae	g__Syntrophus	s__unclassified_g__Syntrophus	OTU165	0	0	2	0	0	0	0	0	0	0	0	0	0	0	0	0	0	0	0	0	0	0	0	0	0	0	0	0	0	0	0	0	0	0	0	0	0	0	0	0	0
d__Bacteria	k__Bacteria	p__Chloroflexi	c__unclassified_p__Chloroflexi	o__unclassified_p__Chloroflexi	f__unclassified_p__Chloroflexi	g__unclassified_p__Chloroflexi	s__unclassified_p__Chloroflexi	OTU368	0	0	0	2	1	0	0	0	0	0	0	0	0	0	0	0	0	0	0	0	0	0	0	0	0	0	0	0	0	0	0	0	0	0	0	0	0	0	0	0	0
d__Bacteria	k__Bacteria	p__Proteobacteria	c__Betaproteobacteria	o__Unknown_order_c__Betaproteobacteria	f__Unknown_family_o__Unknown_order_c__Betaproteobacteria	g__Assigned_genus271_f__Unknown_family_o__Unknown_order_c__Betaproteobacteria	s__Assigned_species1_g__Assigned_genus271_f__Unknown_family_o__Unknown_order_c__Betaproteobacteria	OTU1343	0	0	0	0	0	0	0	3	14	0	0	0	0	15	0	15	17	9	0	0	0	0	0	0	2	3	4	1	13	0	0	0	0	0	0	8	0	0	0	0	0
d__Bacteria	k__Bacteria	p__Chloroflexi	c__TK17	o__Unknown_order_c__TK17	f__Unknown_family_o__Unknown_order_c__TK17	g__Assigned_genus9_f__Unknown_family_o__Unknown_order_c__TK17	s__Assigned_species1_g__Assigned_genus9_f__Unknown_family_o__Unknown_order_c__TK17	OTU1054	0	0	0	0	0	0	0	0	0	0	0	0	2	0	0	0	0	0	0	0	0	0	0	0	0	0	0	0	0	0	0	0	0	0	0	0	0	0	0	0	0
d__Bacteria	k__Bacteria	p__Bacteroidetes	c__Bacteroidia	o__Bacteroidales	f__Prevotellaceae	g__Prevotella_f__Prevotellaceae	s__Assigned_species1681_g__Prevotella	OTU3405	0	0	0	0	0	0	0	0	0	0	0	0	0	0	0	0	0	0	0	0	0	0	0	0	0	0	0	0	0	0	0	0	0	0	0	0	0	0	0	0	0
d__Bacteria	k__Bacteria	p__Planctomycetes	c__Planctomycetia	o__Planctomycetales	f__Planctomycetaceae	g__Gemmata_f__Planctomycetaceae	s__unclassified_g__Gemmata_f__Planctomycetaceae	OTU4714	0	0	0	0	0	0	0	0	0	0	0	0	0	0	0	0	0	0	0	0	0	0	0	0	0	0	0	0	0	0	0	0	0	0	0	0	0	0	0	0	0
d__Bacteria	k__Bacteria	p__Gemmatimonadetes	c__Gemm_5	o__Unknown_order_c__Gemm_5	f__Unknown_family_o__Unknown_order_c__Gemm_5	g__Assigned_genus34_f__Unknown_family_o__Unknown_order_c__Gemm_5	s__Assigned_species1_g__Assigned_genus34_f__Unknown_family_o__Unknown_order_c__Gemm_5	OTU4683	0	0	0	0	0	0	0	0	0	0	0	0	0	0	0	0	0	0	0	0	0	0	0	0	0	0	0	0	0	0	0	0	0	0	0	0	0	0	0	0	0
d__Bacteria	k__Bacteria	p__Proteobacteria	c__Alphaproteobacteria	o__Ellin329	f__Unknown_family_o__Ellin329	g__Assigned_genus13_f__Unknown_family_o__Ellin329	s__Assigned_species9_g__Assigned_genus13_f__Unknown_family_o__Ellin329	OTU2678	0	0	0	0	0	0	0	0	0	0	0	0	0	0	0	0	0	0	0	0	0	0	0	0	0	0	0	0	0	0	0	0	0	0	0	0	0	0	0	0	21
d__Bacteria	k__Bacteria	p__Chlorobi	c__OPB56	o__Unknown_order_c__OPB56	f__Unknown_family_o__Unknown_order_c__OPB56	g__Assigned_genus113_f__Unknown_family_o__Unknown_order_c__OPB56	s__Assigned_species2_g__Assigned_genus113_f__Unknown_family_o__Unknown_order	OTU4204	0	0	0	0	0	0	0	0	0	0	0	0	0	0	0	0	0	0	0	0	0	0	0	0	0	0	0	0	0	0	0	0	0	0	0	0	0	0	0	0	0
d__Bacteria	k__Bacteria	p__Proteobacteria	c__Deltaproteobacteria	o__NB1_j	f__JTB38	g__unclassified_f__JTB38	s__unclassified_f__JTB38	OTU892	0	0	0	0	0	0	0	0	0	0	2	0	0	0	0	0	0	0	0	0	0	0	0	0	0	0	0	0	0	0	0	0	0	0	0	0	0	0	0	0	0
d__Bacteria	k__Bacteria	p__OP8	c__OP8_2	o__unclassified_c__OP8_2	f__unclassified_c__OP8_2	g__unclassified_c__OP8_2	s__unclassified_c__OP8_2	OTU2075	0	0	0	0	0	0	0	0	0	0	0	0	0	0	0	0	0	0	0	0	0	0	0	0	0	0	0	0	0	0	0	1	0	0	0	0	0	0	0	0	0
d__Bacteria	k__Bacteria	p__Proteobacteria	c__Gammaproteobacteria	o__Vibrionales	f__Vibrionaceae	g__Vibrio	s__unclassified_g__Vibrio	OTU1887	0	0	0	0	0	0	0	0	0	0	0	0	0	0	0	0	0	0	0	0	0	0	0	0	0	0	3	0	0	0	0	0	0	0	0	0	0	0	0	0	0
d__Bacteria	k__Bacteria	p__Proteobacteria	c__Alphaproteobacteria	o__Rhodospirillales	f__Acetobacteraceae	g__Acidocella	s__Assigned_species21_g__Acidocella	OTU599	0	0	0	1	1	0	0	0	2	0	0	0	0	0	0	0	0	15	0	0	4	0	0	0	0	0	0	1	0	0	0	0	0	0	0	0	0	0	0	0	0
d__Bacteria	k__Bacteria	p__Proteobacteria	c__Gammaproteobacteria	o__34P16	f__Unknown_family_o__34P16	g__Assigned_genus3_f__Unknown_family_o__34P16	s__unclassified_g__Assigned_genus3_f__Unknown_family_o__34P16	OTU935	0	0	0	0	0	0	0	0	0	0	0	18	0	0	0	0	0	0	0	0	0	0	0	0	0	0	0	0	0	0	0	0	0	0	0	0	0	0	0	0	0
d__Bacteria	k__Bacteria	p__Firmicutes	c__Clostridia	o__MBA08	f__Unknown_family_o__MBA08	g__Assigned_genus67_f__Unknown_family_o__MBA08	s__Assigned_species3_g__Assigned_genus67_f__Unknown_family_o__MBA08	OTU4621	0	0	0	0	0	0	0	0	0	0	0	0	0	0	0	0	0	0	0	0	0	0	0	0	0	0	0	0	0	0	0	0	0	0	0	0	0	0	0	0	0
d__Bacteria	k__Bacteria	p__Proteobacteria	c__Deltaproteobacteria	o__DTB120	f__Unknown_family_o__DTB120	g__Assigned_genus22_f__Unknown_family_o__DTB120	s__Assigned_species1_g__Assigned_genus22_f__Unknown_family_o__DTB120	OTU385	0	0	3	1	3	0	0	0	0	0	0	0	0	0	0	0	0	0	0	0	0	0	0	0	0	0	0	0	0	0	0	0	0	0	0	0	0	0	0	0	0
d__Bacteria	k__Bacteria	p__Actinobacteria	c__Actinobacteria	o__Actinomycetales	f__Geodermatophilaceae	g__Blastococcus	s__unclassified_g__Blastococcus	OTU3292	0	0	0	0	0	0	1	13	2	0	13	0	0	0	0	0	0	0	0	0	0	0	0	0	6	0	0	0	0	0	0	4	0	2	0	0	8	0	0	0	0
d__Bacteria	k__Bacteria	p__Chloroflexi	c__Thermomicrobia	o__Sphaerobacterales	f__Sphaerobacteraceae	g__Sphaerobacter	s__unclassified_g__Sphaerobacter	OTU1259	0	0	0	0	0	0	0	0	0	0	0	0	0	0	11	0	0	0	0	0	0	0	0	0	0	0	0	0	0	0	0	0	0	0	0	0	0	0	0	0	0
d__Bacteria	k__Bacteria	p__Proteobacteria	c__Alphaproteobacteria	o__Rhizobiales	f__Methylocystaceae	g__Pleomorphomonas	s__unclassified_g__Pleomorphomonas	OTU251	0	0	15	2	2	0	0	0	1	0	0	0	0	0	0	0	0	0	0	0	0	0	0	0	0	0	0	0	0	0	0	0	0	0	0	0	0	3	0	0	0
d__Bacteria	k__Bacteria	p__Chlorobi	c__OPB56	o__Unknown_order_c__OPB56	f__Unknown_family_o__Unknown_order_c__OPB56	g__Assigned_genus39_f__Unknown_family_o__Unknown_order_c__OPB56	s__Assigned_species1_g__Assigned_genus39_f__Unknown_family_o__Unknown_order_c__OPB56	OTU4365	0	0	0	0	0	0	0	0	0	0	0	0	0	0	0	0	0	0	0	0	0	0	0	0	0	0	0	0	0	0	0	0	0	0	0	0	0	0	0	0	0
d__Bacteria	k__Bacteria	p__Proteobacteria	c__Betaproteobacteria	o__SC_I_84	f__Unknown_family_o__SC_I_84	g__unclassified_f__Unknown_family_o__SC_I_84	s__unclassified_f__Unknown_family_o__SC_I_84	OTU581	0	0	24	22	19	3	2	0	0	0	0	0	0	0	0	0	0	0	0	0	0	0	0	0	0	0	0	0	0	0	0	0	0	0	0	0	0	0	0	0	0
d__Bacteria	k__Bacteria	p__Planctomycetes	c__Planctomycetia	o__Planctomycetales	f__Planctomycetaceae	g__Planctomyces	s__unclassified_g__Planctomyces	OTU1256	0	0	0	0	0	0	0	0	0	0	0	0	0	0	2	0	0	0	0	0	0	0	0	0	0	0	0	0	0	0	0	0	0	0	0	0	0	0	0	0	0
d__Bacteria	k__Bacteria	p__Chloroflexi	c__unclassified_p__Chloroflexi	o__unclassified_p__Chloroflexi	f__unclassified_p__Chloroflexi	g__unclassified_p__Chloroflexi	s__unclassified_p__Chloroflexi	OTU3002	0	0	0	0	0	0	0	0	0	0	0	0	0	0	2	0	0	0	0	0	0	0	0	0	0	0	0	0	0	0	0	0	0	0	0	0	0	0	0	0	0
d__Bacteria	k__Bacteria	p__Proteobacteria	c__Betaproteobacteria	o__SC_I_84	f__Unknown_family_o__SC_I_84	g__unclassified_f__Unknown_family_o__SC_I_84	s__unclassified_f__Unknown_family_o__SC_I_84	OTU1331	0	0	0	0	0	0	0	0	0	0	0	0	0	0	0	16	0	0	0	0	0	0	0	0	0	0	0	0	0	0	0	19	0	0	0	0	0	0	0	0	0
d__Bacteria	k__Bacteria	p__Firmicutes	c__Bacilli	o__Bacillales	f__unclassified_o__Bacillales	g__unclassified_o__Bacillales	s__unclassified_o__Bacillales	OTU3540	0	0	0	0	0	0	0	0	0	0	0	0	0	0	0	0	0	0	0	0	0	0	0	0	0	0	0	0	10	0	0	0	9	0	0	0	0	0	0	0	0
d__Bacteria	k__Bacteria	p__Chloroflexi	c__Anaerolineae	o__Anaerolineales	f__Anaerolinaceae	g__Anaerolinea_f__Anaerolinaceae	s__Assigned_species26_g__Anaerolinea	OTU589	0	0	3	0	1	0	0	0	0	0	0	0	0	0	0	0	0	0	0	0	0	0	0	0	0	0	0	0	0	0	0	0	0	0	0	0	4	0	0	0	0
d__Bacteria	k__Bacteria	p__Bacteroidetes	c__Bacteroidia	o__Bacteroidales	f__unclassified_o__Bacteroidales	g__unclassified_o__Bacteroidales	s__unclassified_o__Bacteroidales	OTU4425	0	0	0	0	0	0	0	0	0	0	0	0	0	0	24	0	0	0	0	0	0	0	0	0	0	0	0	0	0	0	0	4	0	0	1	0	0	0	0	0	0
d__Bacteria	k__Bacteria	p__Firmicutes	c__Clostridia	o__Clostridiales	f__Caldicoprobacteraceae	g__Caldicoprobacter_f__Caldicoprobacteraceae	s__unclassified_g__Caldicoprobacter_f__Caldicoprobacteraceae	OTU174	0	0	10	7	6	0	0	0	0	0	0	0	0	0	0	0	0	0	0	0	0	0	0	0	0	0	0	0	0	0	0	0	0	0	0	0	0	0	0	0	0
d__Bacteria	k__Bacteria	p__Planctomycetes	c__Planctomycetia	o__Gemmatales	f__Gemmataceae	g__unclassified_f__Gemmataceae	s__unclassified_f__Gemmataceae	OTU2831	0	0	0	0	0	0	0	0	0	0	0	0	0	0	0	0	0	0	0	0	0	0	0	0	0	0	0	0	0	0	0	0	0	0	0	0	0	0	0	0	0
d__Bacteria	k__Bacteria	p__Bacteroidetes	c__Bacteroidia	o__Bacteroidales	f__Bacteroidaceae	g__Bacteroides	s__unclassified_g__Bacteroides	OTU4091	0	0	0	0	0	0	0	0	0	0	0	0	0	0	0	0	0	0	0	0	0	0	0	0	0	0	0	0	0	0	0	0	0	0	0	0	0	0	0	0	0
d__Bacteria	k__Bacteria	p__Actinobacteria	c__Actinobacteria	o__Solirubrobacterales_c__Actinobacteria	f__Conexibacteraceae_o__Solirubrobacterales	g__Conexibacter_f__Conexibacteraceae	s__Assigned_species49_g__Conexibacter	OTU3016	0	0	0	0	0	0	0	0	0	0	0	0	0	0	0	0	0	0	0	0	0	0	0	0	0	0	0	0	0	0	0	0	0	0	0	0	0	0	0	0	0
d__Bacteria	k__Bacteria	p__Firmicutes	c__Bacilli	o__Lactobacillales	f__Lactobacillaceae	g__Lactobacillus	s__Lactobacillus_ingluviei	OTU755	0	0	0	0	0	0	0	3	0	0	0	0	0	0	0	0	0	0	0	0	0	0	0	0	0	0	0	0	0	0	0	0	0	0	0	0	0	0	0	0	0
d__Bacteria	k__Bacteria	p__Proteobacteria	c__Alphaproteobacteria	o__Rhodospirillales	f__Rhodospirillaceae	g__unclassified_f__Rhodospirillaceae	s__unclassified_f__Rhodospirillaceae	OTU123	0	0	3	0	1	0	0	0	0	0	0	0	0	0	0	0	0	0	0	0	0	0	0	0	0	0	0	0	0	0	0	0	0	0	0	0	0	0	0	0	0
d__Bacteria	k__Bacteria	p__Proteobacteria	c__Gammaproteobacteria	o__Marinicellales	f__Marinicellaceae	g__Assigned_genus131_f__Marinicellaceae	s__unclassified_g__Assigned_genus131_f__Marinicellaceae	OTU4593	0	0	0	0	0	0	0	0	0	0	0	0	0	0	0	0	0	0	0	0	0	0	0	0	0	0	0	0	0	0	0	0	0	0	0	0	0	0	0	0	0
d__Bacteria	k__Bacteria	p__Actinobacteria	c__Acidimicrobiia	o__Acidimicrobiales_c__Acidimicrobiia	f__C111	g__Assigned_genus34_f__C111	s__Assigned_species3_g__Assigned_genus34_f__C111	OTU3378	0	0	0	0	0	0	0	0	0	0	0	0	5	0	0	0	0	0	0	0	0	0	0	0	0	0	0	0	0	0	0	0	0	0	0	0	0	0	0	0	0
d__Bacteria	k__Bacteria	p__Spirochaetes	c__Spirochaetes	o__Spirochaetales_c__Spirochaetes	f__Spirochaetaceae_o__Spirochaetales	g__Treponema_f__Spirochaetaceae	s__Assigned_species250_g__Treponema	OTU1720	0	0	0	0	0	0	0	0	0	0	0	0	0	0	0	0	0	0	0	0	5	0	0	0	0	0	0	0	0	0	0	0	0	0	0	0	0	0	0	0	0
d__Bacteria	k__Bacteria	p__Planctomycetes	c__Planctomycetia	o__Gemmatales	f__Isosphaeraceae	g__Assigned_genus56_f__Isosphaeraceae	s__Assigned_species1_g__Assigned_genus56_f__Isosphaeraceae	OTU1051	0	0	0	0	0	0	0	0	0	0	0	0	5	0	0	0	0	0	0	0	0	0	0	0	0	0	0	0	0	0	0	0	0	0	0	0	0	0	0	0	0
d__Bacteria	k__Bacteria	p__Proteobacteria	c__Deltaproteobacteria	o__Desulfovibrionales	f__Desulfovibrionaceae	g__Desulfovibrio	s__unclassified_g__Desulfovibrio	OTU1990	0	0	0	0	0	0	0	0	0	0	0	0	0	0	0	0	0	0	0	0	0	0	0	0	0	0	0	0	0	10	0	0	0	0	0	0	0	0	0	0	0
d__Bacteria	k__Bacteria	p__Proteobacteria	c__Betaproteobacteria	o__Burkholderiales	f__Comamonadaceae	g__Methylibium	s__unclassified_g__Methylibium	OTU847	0	0	0	0	0	0	0	0	0	7	0	0	0	0	0	0	0	0	0	0	0	0	0	0	0	0	0	0	0	0	0	9	0	0	0	0	0	0	0	0	0
d__Bacteria	k__Bacteria	p__Bacteroidetes	c__Bacteroidia	o__Bacteroidales	f__Unknown_family_o__Bacteroidales	g__unclassified_f__Unknown_family_o__Bacteroidales	s__unclassified_f__Unknown_family_o__Bacteroidales	OTU188	0	0	9	4	1	0	0	0	0	0	0	0	0	0	0	0	0	0	0	0	0	0	0	0	0	0	0	0	0	0	0	0	0	0	0	0	0	0	0	3	0
d__Bacteria	k__Bacteria	p__Actinobacteria	c__unclassified_p__Actinobacteria	o__unclassified_p__Actinobacteria	f__unclassified_p__Actinobacteria	g__unclassified_p__Actinobacteria	s__unclassified_p__Actinobacteria	OTU4280	0	0	0	0	0	0	0	0	1	0	0	0	0	0	0	0	0	0	0	0	4	0	0	0	0	0	0	0	0	0	0	0	0	0	4	0	0	0	0	0	0
d__Bacteria	k__Bacteria	p__Bacteroidetes	c__Bacteroidia	o__Bacteroidales	f__Rikenellaceae	g__Blvii28	s__Blvii28_Unknown	OTU253	0	0	1	0	5	0	0	0	0	0	0	0	0	0	0	0	0	0	0	0	0	0	0	0	0	0	0	0	0	0	0	0	0	0	0	0	0	0	0	0	0
d__Bacteria	k__Bacteria	p__Planctomycetes	c__Planctomycetia	o__Planctomycetales	f__Planctomycetaceae	g__Pirellula_f__Planctomycetaceae	s__Assigned_species167_g__Pirellula	OTU2141	0	0	0	0	0	0	0	0	0	0	0	0	0	0	0	0	0	0	0	0	0	0	0	0	0	0	0	0	0	0	0	5	0	0	0	0	0	0	0	0	0
d__Bacteria	k__Bacteria	p__Firmicutes	c__Clostridia	o__Clostridiales	f__Veillonellaceae_o__Clostridiales	g__Succiniclasticum	s__unclassified_g__Succiniclasticum	OTU3825	0	0	0	0	0	0	0	0	0	0	0	0	0	0	0	0	0	0	0	0	0	0	0	0	0	0	0	0	0	0	0	0	0	0	0	0	0	0	0	0	0
d__Bacteria	k__Bacteria	p__Gemmatimonadetes	c__Gemmatimonadetes	o__Gemmatimonadales	f__Gemmatimonadaceae	g__Gemmatimonas	s__Assigned_species398_g__Gemmatimonas	OTU2063	0	0	0	0	0	0	0	0	0	0	0	0	0	0	0	0	0	0	0	0	0	0	0	0	0	0	0	0	0	0	0	6	0	0	0	0	0	0	0	0	0
d__Bacteria	k__Bacteria	p__OP11	c__Unknown_class_p__OP11	o__Unknown_order_c__Unknown_class_p__OP11	f__Unknown_family_o__Unknown_order_c__Unknown_class_p__OP11	g__Assigned_genus16_f__Unknown_family_o__Unknown_order_c__Unknown_class_p__OP11	s__Assigned_species1_g__Assigned_genus16_f__Unknown_family_o__Unknown_order_c__Unknown_class_p__OP11	OTU1188	0	0	0	0	0	16	5	3	2	0	0	0	0	0	0	7	1	0	7	0	0	5	0	0	9	0	0	0	0	6	0	0	0	0	0	0	0	0	0	0	0
d__Bacteria	k__Bacteria	p__Chloroflexi	c__TK17	o__Unknown_order_c__TK17	f__Unknown_family_o__Unknown_order_c__TK17	g__Assigned_genus17_f__Unknown_family_o__Unknown_order_c__TK17	s__Assigned_species1_g__Assigned_genus17_f__Unknown_family_o__Unknown_order_c__TK17	OTU3664	0	0	0	0	0	0	0	0	0	0	0	0	0	0	0	0	0	0	0	0	0	0	0	0	0	0	0	0	0	0	0	0	0	0	0	0	0	0	0	0	0
d__Bacteria	k__Bacteria	p__Bacteroidetes	c__Bacteroidia	o__Bacteroidales	f__Porphyromonadaceae	g__Parabacteroides	s__Assigned_species242_g__Parabacteroides	OTU1653	0	0	0	0	0	0	0	0	0	0	0	0	0	0	0	0	0	0	0	0	4	0	0	0	0	0	0	0	0	0	0	0	0	0	0	0	0	0	0	0	0
d__Bacteria	k__Bacteria	p__BRC1	c__PRR_11	o__Unknown_order_c__PRR_11	f__Unknown_family_o__Unknown_order_c__PRR_11	g__unclassified_f__Unknown_family_o__Unknown_order_c__PRR_11	s__unclassified_f__Unknown_family_o__Unknown_order_c__PRR_11	OTU3614	0	0	0	0	0	0	0	0	0	0	0	0	0	0	0	0	0	0	0	0	0	0	0	0	0	0	0	0	0	0	0	0	0	0	0	0	0	0	0	0	0
d__Bacteria	k__Bacteria	p__Bacteroidetes	c__Bacteroidia	o__Bacteroidales	f__Porphyromonadaceae	g__Barnesiella	s__unclassified_g__Barnesiella	OTU1978	0	0	0	0	0	0	0	0	0	0	0	0	0	0	0	0	0	0	0	0	0	0	0	0	0	0	0	0	0	6	0	0	0	0	0	0	0	0	0	0	0
d__Bacteria	k__Bacteria	p__Proteobacteria	c__Deltaproteobacteria	o__Syntrophobacterales	f__Syntrophobacteraceae	g__Assigned_genus248_f__Syntrophobacteraceae	s__Assigned_species2_g__Assigned_genus248_f__Syntrophobacteraceae	OTU2454	0	0	0	0	0	0	0	0	0	0	0	0	0	0	0	0	0	0	0	0	0	0	0	0	0	0	0	0	0	0	0	0	0	0	0	7	0	0	0	0	0
d__Bacteria	k__Bacteria	p__Bacteroidetes	c__Bacteroidia	o__Bacteroidales	f__Unknown_family_o__Bacteroidales	g__Assigned_genus1696_f__Unknown_family	s__Assigned_species5_g__Assigned_genus1696	OTU215	0	0	3	1	0	0	0	0	0	0	0	0	0	0	0	0	0	0	0	0	0	0	0	0	0	0	0	0	0	0	0	0	0	0	0	0	0	0	0	0	0
d__Bacteria	k__Bacteria	p__Proteobacteria	c__Gammaproteobacteria	o__Legionellales	f__unclassified_o__Legionellales	g__unclassified_o__Legionellales	s__unclassified_o__Legionellales	OTU1318	0	0	0	0	0	0	0	0	0	0	0	0	0	0	2	0	0	0	0	0	0	0	0	0	0	0	0	0	0	0	0	0	0	0	0	0	0	0	0	0	0
d__Bacteria	k__Bacteria	p__Bacteroidetes	c__Bacteroidia	o__Bacteroidales	f__Unknown_family_o__Bacteroidales	g__Assigned_genus1573_f__Unknown_family	s__Assigned_species1_g__Assigned_genus1573	OTU2548	0	0	0	0	0	0	0	0	0	0	0	0	0	0	0	0	0	0	0	0	0	0	0	0	0	0	0	0	0	0	0	0	0	0	0	0	2	0	0	0	0
d__Bacteria	k__Bacteria	p__Proteobacteria	c__Deltaproteobacteria	o__Syntrophobacterales	f__Syntrophobacteraceae	g__Assigned_genus47_f__Syntrophobacteraceae	s__unclassified_g__Assigned_genus47_f__Syntrophobacteraceae	OTU2149	0	0	0	1	0	0	0	0	0	0	0	0	0	0	0	0	0	0	0	0	0	10	0	0	0	0	0	0	0	0	0	10	0	0	0	0	0	0	0	0	0
d__Bacteria	k__Bacteria	p__Bacteroidetes	c__Bacteroidia	o__Bacteroidales	f__Porphyromonadaceae	g__Barnesiella	s__unclassified_g__Barnesiella	OTU1971	0	0	0	0	0	0	0	0	0	0	0	0	0	0	0	0	0	0	0	0	0	0	0	0	0	0	0	0	0	14	0	0	0	0	0	0	0	0	0	0	0
d__Bacteria	k__Bacteria	p__Bacteroidetes	c__unclassified_p__Bacteroidetes	o__unclassified_p__Bacteroidetes	f__unclassified_p__Bacteroidetes	g__unclassified_p__Bacteroidetes	s__unclassified_p__Bacteroidetes	OTU2610	0	0	0	0	0	0	0	0	0	0	0	0	0	0	0	0	0	0	0	0	0	0	0	0	0	0	0	0	0	0	0	0	0	0	0	0	0	11	0	0	0
d__Bacteria	k__Bacteria	p__Firmicutes	c__Clostridia	o__Clostridiales	f__Ruminococcaceae	g__unclassified_f__Ruminococcaceae	s__unclassified_f__Ruminococcaceae	OTU2269	0	0	0	0	0	0	0	0	0	0	0	0	0	0	0	0	0	0	0	0	0	0	0	0	0	0	0	0	0	0	0	0	7	0	0	0	0	0	0	0	0
d__Bacteria	k__Bacteria	p__Proteobacteria	c__Alphaproteobacteria	o__Rickettsiales	f__Unknown_family_o__Rickettsiales	g__unclassified_f__Unknown_family_o__Rickettsiales	s__unclassified_f__Unknown_family_o__Rickettsiales	OTU1180	0	0	0	0	0	0	0	0	0	0	0	0	0	5	0	0	0	0	0	0	0	0	0	0	0	0	0	0	0	0	0	0	0	0	0	0	0	0	0	0	0
d__Bacteria	k__Bacteria	p__Proteobacteria	c__Deltaproteobacteria	o__MIZ46	f__Unknown_family_o__MIZ46	g__unclassified_f__Unknown_family_o__MIZ46	s__unclassified_f__Unknown_family_o__MIZ46	OTU1275	0	0	0	0	0	0	0	0	0	0	0	0	0	0	10	0	0	0	0	0	0	0	0	0	0	0	0	0	0	0	0	0	0	0	0	0	0	0	0	0	0
d__Bacteria	k__Bacteria	p__Actinobacteria	c__Actinobacteria	o__Actinomycetales	f__Actinomycetaceae	g__Actinomyces	s__Assigned_species502_g__Actinomyces	OTU1991	0	0	0	0	0	0	0	0	0	0	0	0	0	0	0	0	0	0	0	0	0	0	0	0	0	0	0	0	0	8	0	0	0	0	0	0	0	0	0	0	0
d__Bacteria	k__Bacteria	p__Acidobacteria	c__Acidobacteria_5	o__Unknown_order_c__Acidobacteria_5	f__Unknown_family_o__Unknown_order_c__Acidobacteria_5	g__unclassified_f__Unknown_family_o__Unknown_order_c__Acidobacteria_5	s__unclassified_f__Unknown_family_o__Unknown_order_c__Acidobacteria_5	OTU945	0	0	0	0	0	0	0	0	0	0	0	1	0	0	0	0	0	0	0	0	0	0	0	0	0	0	0	0	0	0	0	0	0	0	0	0	0	0	0	0	0
d__Bacteria	k__Bacteria	p__Firmicutes	c__Clostridia	o__Clostridiales	f__Peptococcaceae	g__Pelotomaculum_f__Peptococcaceae	s__unclassified_g__Pelotomaculum_f__Peptococcaceae	OTU1350	0	0	0	0	0	0	0	0	0	0	0	0	0	0	0	4	0	0	0	0	0	0	0	0	0	0	0	0	0	0	0	0	0	0	0	0	0	0	0	0	0
d__Bacteria	k__Bacteria	p__Bacteroidetes	c__Sphingobacteriia	o__Sphingobacteriales	f__Rhodothermaceae_o__Sphingobacteriales	g__Salisaeta_f__Rhodothermaceae_o__Sphingobacteriales	s__unclassified_g__Salisaeta_f__Rhodothermaceae_o__Sphingobacteriales	OTU1045	0	0	0	0	0	0	0	0	0	0	0	0	2	0	0	0	0	0	0	0	0	0	0	0	0	0	0	0	0	0	0	0	0	0	0	0	0	0	0	0	0
d__Bacteria	k__Bacteria	p__Acidobacteria	c__Acidobacteriia	o__Acidobacteriales	f__Koribacteraceae	g__Assigned_genus98_f__Koribacteraceae	s__unclassified_g__Assigned_genus98_f__Koribacteraceae	OTU3504	0	0	0	0	0	0	0	0	0	0	0	0	0	0	0	0	0	0	0	0	0	0	0	0	0	0	0	0	0	0	0	0	0	0	0	0	0	0	0	0	0
d__Bacteria	k__Bacteria	p__Proteobacteria	c__Gammaproteobacteria	o__Xanthomonadales	f__Xanthomonadaceae	g__Assigned_genus131_f__Xanthomonadaceae	s__Assigned_species2_g__Assigned_genus131_f__Xanthomonadaceae	OTU1648	0	0	0	0	0	0	0	0	0	0	0	0	0	0	0	0	0	0	0	0	4	0	0	0	0	0	0	0	0	0	0	0	0	0	0	0	0	0	0	0	0
d__Bacteria	k__Bacteria	p__Firmicutes	c__Clostridia	o__Clostridiales	f__Lachnospiraceae	g__Coprococcus	s__unclassified_g__Coprococcus	OTU129	0	0	3	0	0	0	0	1	0	0	0	0	0	0	0	0	0	4	0	0	3	0	0	0	5	0	0	0	0	0	0	4	9	0	2	0	5	4	0	0	0
d__Bacteria	k__Bacteria	p__Proteobacteria	c__Alphaproteobacteria	o__Caulobacterales	f__Caulobacteraceae	g__unclassified_f__Caulobacteraceae	s__unclassified_f__Caulobacteraceae	OTU2910	0	0	0	0	0	0	0	0	0	0	0	0	0	0	0	0	0	0	0	0	0	0	0	0	0	0	0	0	0	0	0	0	0	0	0	0	0	0	0	0	0
d__Bacteria	k__Bacteria	p__Proteobacteria	c__Deltaproteobacteria	o__Desulfovibrionales	f__Desulfovibrionaceae	g__Desulfovibrio	s__unclassified_g__Desulfovibrio	OTU1359	0	0	0	0	0	0	0	0	0	0	0	0	0	0	0	2	0	0	0	0	0	0	0	0	0	0	0	0	0	0	0	0	0	0	0	0	0	0	0	0	0
d__Bacteria	k__Bacteria	p__Proteobacteria	c__Deltaproteobacteria	o__Myxococcales	f__Polyangiaceae	g__Assigned_genus81_f__Polyangiaceae	s__Assigned_species2_g__Assigned_genus81_f__Polyangiaceae	OTU2938	0	0	0	0	0	0	0	0	0	0	0	0	0	0	0	0	0	0	0	0	0	0	0	0	0	0	0	0	0	0	0	0	0	0	0	0	0	0	0	0	0
d__Bacteria	k__Bacteria	p__Firmicutes	c__Clostridia	o__Clostridiales	f__Lachnospiraceae	g__Oribacterium	s__Assigned_species44_g__Oribacterium	OTU4496	0	0	0	0	0	0	0	0	0	0	0	0	0	0	0	0	0	0	0	0	0	0	0	0	0	0	0	0	0	0	0	0	0	0	0	0	0	0	0	0	0
d__Bacteria	k__Bacteria	p__Bacteroidetes	c__Bacteroidia	o__Bacteroidales	f__S24_7	g__unclassified_f__S24_7	s__unclassified_f__S24_7	OTU4466	0	0	0	0	0	0	0	0	1	0	0	7	0	0	0	0	0	0	0	0	0	0	0	0	0	0	0	0	0	0	0	0	0	0	0	0	0	0	0	0	0
d__Bacteria	k__Bacteria	p__Firmicutes	c__Clostridia	o__Natranaerobiales	f__Anaerobrancaceae	g__unclassified_f__Anaerobrancaceae	s__unclassified_f__Anaerobrancaceae	OTU2318	0	0	0	0	0	0	0	0	0	0	0	0	0	0	0	0	0	0	0	0	0	0	0	0	0	0	0	0	0	0	0	0	0	7	0	0	0	0	0	0	0
d__Bacteria	k__Bacteria	p__Firmicutes	c__Clostridia	o__Clostridiales	f__Ruminococcaceae	g__Oscillospira	s__unclassified_g__Oscillospira	OTU923	0	0	0	0	0	0	0	0	0	0	0	21	0	0	0	0	0	0	0	0	1	0	0	0	0	0	0	0	0	0	0	0	0	0	0	0	0	0	0	0	0
d__Bacteria	k__Bacteria	p__Firmicutes	c__Clostridia	o__Clostridiales	f__Lachnospiraceae	g__unclassified_f__Lachnospiraceae	s__unclassified_f__Lachnospiraceae	OTU3971	0	0	0	0	0	0	0	0	0	0	0	0	0	0	0	0	0	0	0	0	0	0	0	0	0	0	0	0	0	0	0	0	0	0	0	0	0	0	0	0	0
d__Bacteria	k__Bacteria	p__Actinobacteria	c__Actinobacteria	o__Actinomycetales	f__Nocardioidaceae	g__Nocardioides	s__Assigned_species18_g__Nocardioides	OTU1212	0	0	0	0	0	0	0	0	0	0	0	0	0	0	3	0	0	0	0	0	0	0	0	0	0	0	0	0	0	3	0	3	0	0	0	0	0	0	0	0	0
d__Bacteria	k__Bacteria	p__Bacteroidetes	c__Bacteroidia	o__Bacteroidales	f__unclassified_o__Bacteroidales	g__unclassified_o__Bacteroidales	s__unclassified_o__Bacteroidales	OTU342	0	0	5	3	4	0	0	0	0	0	0	0	0	0	0	0	0	0	0	2	0	0	0	0	0	0	0	0	0	9	8	0	3	0	0	0	2	0	0	2	0
d__Bacteria	k__Bacteria	p__Firmicutes	c__Clostridia	o__Halanaerobiales	f__Halanaerobiaceae	g__Halocella	s__Assigned_species22_g__Halocella	OTU1303	0	0	0	0	0	0	0	0	0	0	0	0	0	0	2	0	0	0	0	0	0	0	0	0	0	0	0	0	0	0	0	0	0	0	0	0	0	0	0	0	0
d__Bacteria	k__Bacteria	p__Verrucomicrobia	c__Verrucomicrobiae	o__Verrucomicrobiales	f__Verrucomicrobiaceae	g__Verrucomicrobium	s__Verrucomicrobium_spinosum	OTU4369	0	0	0	0	0	0	0	0	12	0	0	0	0	0	0	0	4	0	0	0	4	14	0	17	0	0	0	0	0	0	0	0	0	0	0	0	0	0	0	0	0
d__Bacteria	k__Bacteria	p__Proteobacteria	c__Deltaproteobacteria	o__Myxococcales	f__Cystobacteraceae	g__unclassified_f__Cystobacteraceae	s__unclassified_f__Cystobacteraceae	OTU1249	0	0	0	0	0	0	0	0	0	0	0	0	0	0	9	0	0	0	0	0	0	0	0	0	0	0	0	0	0	0	0	0	0	0	0	0	0	0	0	0	0
d__Bacteria	k__Bacteria	p__unclassified_k__Bacteria	c__unclassified_k__Bacteria	o__unclassified_k__Bacteria	f__unclassified_k__Bacteria	g__unclassified_k__Bacteria	s__unclassified_k__Bacteria	OTU4649	0	0	0	0	0	0	0	0	0	0	0	0	0	0	0	0	0	0	0	0	0	0	0	0	0	0	0	0	0	0	0	0	0	0	0	0	0	0	0	0	0
d__Bacteria	k__Bacteria	p__TM6	c__SJA_4	o__Unknown_order_c__SJA_4	f__Unknown_family_o__Unknown_order_c__SJA_4	g__unclassified_f__Unknown_family_o__Unknown_order_c__SJA_4	s__unclassified_f__Unknown_family_o__Unknown_order_c__SJA_4	OTU1043	0	0	0	0	0	0	0	0	0	0	0	0	7	0	0	0	0	0	0	0	0	0	0	0	0	0	0	0	0	0	0	0	0	0	0	0	0	0	0	0	0
d__Bacteria	k__Bacteria	p__Bacteroidetes	c__Bacteroidia	o__Bacteroidales	f__Prevotellaceae	g__Prevotella_f__Prevotellaceae	s__Prevotella_stercorea	OTU814	0	0	0	0	0	0	0	0	7	0	0	0	0	0	0	0	0	0	0	0	0	0	0	0	0	0	0	0	0	0	0	0	0	0	0	0	0	0	0	0	0
d__Bacteria	k__Bacteria	p__Proteobacteria	c__Alphaproteobacteria	o__Rhizobiales	f__Bradyrhizobiaceae	g__Bradyrhizobium	s__unclassified_g__Bradyrhizobium	OTU4530	0	4	8	7	8	14	11	14	11	0	6	3	0	5	2	0	16	2	27	0	17	0	7	15	5	19	18	10	9	20	11	7	11	5	3	0	5	14	0	1	0
d__Bacteria	k__Bacteria	p__Proteobacteria	c__Betaproteobacteria	o__MND1	f__Unknown_family_o__MND1	g__Assigned_genus30_f__Unknown_family_o__MND1	s__unclassified_g__Assigned_genus30_f__Unknown_family_o__MND1	OTU1281	0	0	0	0	0	0	0	0	0	0	0	0	0	0	3	0	0	0	0	0	0	0	0	0	0	0	0	0	0	0	0	0	0	0	0	0	0	0	0	0	0
d__Bacteria	k__Bacteria	p__Planctomycetes	c__Planctomycetia	o__Unknown_order_c__Planctomycetia	f__Unknown_family_o__Unknown_order_c__Planctomycetia	g__Assigned_genus11_f__Unknown_family_o__Unknown_order_c__Planctomycetia	s__Assigned_species1_g__Assigned_genus11_f__Unknown_family_o__Unknown_order_c__Planctomycetia	OTU898	0	0	0	0	0	0	0	0	0	0	2	0	0	0	0	0	0	0	0	0	0	0	0	0	0	0	0	0	0	0	0	0	0	0	0	0	0	0	0	0	0
d__Bacteria	k__Bacteria	p__Planctomycetes	c__Planctomycetia	o__Gemmatales	f__Isosphaeraceae	g__Assigned_genus70_f__Isosphaeraceae	s__Assigned_species1_g__Assigned_genus70_f__Isosphaeraceae	OTU2415	0	0	0	0	0	0	0	0	0	0	0	0	0	0	0	0	0	0	0	0	0	0	0	0	0	0	0	0	0	0	0	0	0	0	4	0	0	0	0	0	0
d__Bacteria	k__Bacteria	p__Planctomycetes	c__Phycisphaerae	o__WD2101	f__Unknown_family_o__WD2101	g__unclassified_f__Unknown_family_o__WD2101	s__unclassified_f__Unknown_family_o__WD2101	OTU694	0	0	0	0	0	0	3	0	0	0	0	0	0	0	0	0	0	0	0	0	0	0	0	0	0	0	0	0	0	0	0	0	0	0	0	0	0	0	0	0	0
d__Bacteria	k__Bacteria	p__Verrucomicrobia	c__Verrucomicrobiae	o__Verrucomicrobiales	f__Verrucomicrobiaceae	g__Luteolibacter	s__unclassified_g__Luteolibacter	OTU2214	0	0	0	0	0	0	0	0	0	0	0	0	0	0	0	0	0	0	0	0	0	0	0	0	0	0	0	0	0	0	0	6	0	0	0	0	0	0	0	0	0
d__Bacteria	k__Bacteria	p__Acidobacteria	c__S035	o__Unknown_order_c__S035	f__Unknown_family_o__Unknown_order_c__S035	g__Assigned_genus28_f__Unknown_family_o__Unknown_order_c__S035	s__Assigned_species1_g__Assigned_genus28_f__Unknown_family_o__Unknown_order_c__S035	OTU3922	0	0	0	0	0	0	0	0	0	0	0	0	0	0	0	0	0	0	0	0	0	0	0	0	0	0	0	0	0	0	0	0	0	0	0	0	0	0	0	0	0
d__Bacteria	k__Bacteria	p__OD1	c__Unknown_class_p__OD1	o__Unknown_order_c__Unknown_class_p__OD1	f__Unknown_family_o__Unknown_order_c__Unknown_class_p__OD1	g__Assigned_genus119_f__Unknown_family_o__Unknown_order_c__Unknown_class	s__Assigned_species1_g__Assigned_genus119_f__Unknown_family_o__Unknown_order_c__Unknown_class	OTU826	0	0	0	0	0	0	0	0	9	0	0	0	0	0	0	0	0	0	0	0	0	0	0	0	0	0	0	0	0	0	0	0	0	0	0	0	0	0	0	0	0
d__Bacteria	k__Bacteria	p__Firmicutes	c__Negativicutes	o__Selenomonadales	f__Acidaminococcaceae	g__Phascolarctobacterium_f__Acidaminococcaceae	s__Phascolarctobacterium_faecium	OTU2586	0	0	0	0	0	0	0	0	1	0	0	0	0	0	0	0	0	0	0	0	0	4	0	0	0	38	0	0	0	16	0	0	0	0	0	0	9	0	0	0	0
d__Bacteria	k__Bacteria	p__Bacteroidetes	c__Bacteroidia	o__Bacteroidales	f__Paraprevotellaceae	g__YRC22	s__YRC22_Unknown	OTU3994	0	0	0	0	0	0	0	0	0	0	0	0	0	0	0	0	0	0	0	0	0	0	0	0	0	0	0	0	0	0	0	0	0	0	0	0	0	0	0	0	0
d__Bacteria	k__Bacteria	p__Actinobacteria	c__Nitriliruptoria	o__Euzebyales_c__Nitriliruptoria	f__Euzebyaceae_o__Euzebyales_c__Nitriliruptoria	g__Euzebya_f__Euzebyaceae_o__Euzebyales	s__unclassified_g__Euzebya_f__Euzebyaceae_o__Euzebyales	OTU2747	0	0	0	0	0	0	0	0	0	0	0	0	0	0	0	0	0	0	0	0	0	0	0	0	0	0	0	0	0	0	0	0	0	0	0	0	0	0	0	0	0
d__Bacteria	k__Bacteria	p__Firmicutes	c__Erysipelotrichi	o__Erysipelotrichales_c__Erysipelotrichi	f__Erysipelotrichaceae_o__Erysipelotrichales	g__Allobaculum_f__Erysipelotrichaceae	s__Assigned_species403_g__Allobaculum	OTU4375	0	0	0	1	0	0	0	0	0	0	0	0	0	0	0	0	0	0	1	1	0	12	0	0	0	0	2	0	0	3	0	0	0	0	0	0	1	0	0	0	15
d__Bacteria	k__Bacteria	p__Chloroflexi	c__Anaerolineae	o__Anaerolineales	f__Anaerolineaceae	g__unclassified_f__Anaerolineaceae	s__unclassified_f__Anaerolineaceae	OTU1103	0	0	0	0	0	0	0	0	0	0	0	0	4	0	0	0	0	0	0	0	0	0	0	0	0	0	0	0	0	0	0	0	0	0	0	0	0	0	0	0	0
d__Bacteria	k__Bacteria	p__unclassified_k__Bacteria	c__unclassified_k__Bacteria	o__unclassified_k__Bacteria	f__unclassified_k__Bacteria	g__unclassified_k__Bacteria	s__unclassified_k__Bacteria	OTU816	0	0	0	0	0	0	0	0	4	0	0	0	0	0	0	0	0	0	0	0	1	0	0	0	0	0	0	0	0	0	0	0	0	0	0	0	0	0	0	0	0
d__Bacteria	k__Bacteria	p__Proteobacteria	c__Deltaproteobacteria	o__Desulfuromonadales	f__Geobacteraceae	g__Geobacter	s__unclassified_g__Geobacter	OTU1972	0	0	0	0	0	0	0	0	0	0	0	0	0	0	0	0	0	0	0	0	0	0	0	0	0	0	0	0	0	8	0	0	0	0	0	0	0	0	0	0	0
d__Bacteria	k__Bacteria	p__Planctomycetes	c__Phycisphaerae	o__AKAU3564	f__Unknown_family_o__AKAU3564	g__Assigned_genus150_f__Unknown_family_o__AKAU3564	s__Assigned_species1_g__Assigned_genus150_f__Unknown_family_o__AKAU3564	OTU2716	0	0	0	0	0	0	0	0	0	0	0	0	0	0	0	0	0	0	0	0	0	0	0	0	0	0	0	0	0	0	0	0	0	0	0	0	0	0	0	0	0
d__Bacteria	k__Bacteria	p__Proteobacteria	c__Gammaproteobacteria	o__Xanthomonadales	f__Sinobacteraceae	g__Steroidobacter	s__unclassified_g__Steroidobacter	OTU98	0	0	0	0	0	0	0	0	0	0	0	0	0	0	0	0	0	0	8	0	0	0	0	0	0	0	0	0	0	0	0	0	16	0	0	0	5	0	0	0	0
d__Bacteria	k__Bacteria	p__Cyanobacteria	c__Nostocophycideae	o__Nostocales	f__Scytonemataceae	g__Assigned_genus4_f__Scytonemataceae	s__Assigned_species1_g__Assigned_genus4_f__Scytonemataceae	OTU3548	0	0	0	0	0	0	0	0	0	0	0	0	0	0	0	0	0	0	0	0	0	0	0	0	0	0	0	0	0	0	0	0	0	0	0	0	0	0	0	0	0
d__Bacteria	k__Bacteria	p__Bacteroidetes	c__Bacteroidia	o__Bacteroidales	f__S24_7	g__unclassified_f__S24_7	s__unclassified_f__S24_7	OTU3242	0	0	0	0	0	0	0	0	0	0	0	0	0	0	0	0	0	0	0	0	0	0	0	0	0	0	0	0	0	0	0	0	0	0	0	0	0	0	0	0	0
d__Bacteria	k__Bacteria	p__Bacteroidetes	c__Cytophagia	o__Cytophagales	f__Flammeovirgaceae	g__unclassified_f__Flammeovirgaceae	s__unclassified_f__Flammeovirgaceae	OTU1110	0	0	0	0	0	0	0	0	0	0	0	0	6	0	0	0	0	0	0	0	0	0	0	0	0	0	0	0	0	0	0	0	0	0	0	0	0	0	0	0	0
d__Bacteria	k__Bacteria	p__Cyanobacteria	c__Synechococcophycideae	o__Pseudanabaenales	f__Pseudanabaenaceae	g__Leptolyngbya	s__Leptolyngbya_Unknown	OTU1482	0	0	0	0	0	0	0	0	0	0	0	0	0	0	0	0	0	0	7	0	0	0	0	0	0	0	0	0	0	0	0	0	0	0	0	0	0	0	0	0	0
d__Bacteria	k__Bacteria	p__Planctomycetes	c__unclassified_p__Planctomycetes	o__unclassified_p__Planctomycetes	f__unclassified_p__Planctomycetes	g__unclassified_p__Planctomycetes	s__unclassified_p__Planctomycetes	OTU2804	0	0	0	0	0	0	0	0	0	0	0	0	0	0	0	0	0	0	0	0	0	0	0	0	0	0	0	0	0	0	0	0	0	0	0	0	0	0	0	0	0
d__Bacteria	k__Bacteria	p__Ignavibacteriae	c__Ignavibacteria_p__Ignavibacteriae	o__Ignavibacteriales_c__Ignavibacteria	f__Ignavibacteriaceae_o__Ignavibacteriales	g__Ignavibacterium_f__Ignavibacteriaceae	s__unclassified_g__Ignavibacterium_f__Ignavibacteriaceae	OTU2679	0	0	0	0	0	0	0	0	0	0	0	0	0	0	0	0	0	0	0	0	0	0	0	0	0	0	0	0	0	0	0	0	0	0	0	0	0	0	0	0	6
d__Bacteria	k__Bacteria	p__Proteobacteria	c__Alphaproteobacteria	o__Sphingomonadales	f__Erythrobacteraceae	g__Altererythrobacter	s__unclassified_g__Altererythrobacter	OTU2933	0	0	0	0	0	0	0	0	3	0	0	0	0	0	0	0	0	0	0	0	0	0	0	0	0	0	0	0	0	0	0	0	0	0	0	0	0	0	0	0	0
d__Bacteria	k__Bacteria	p__Bacteroidetes	c__Flavobacteriia	o__Flavobacteriales	f__Weeksellaceae	g__Cloacibacterium_f__Weeksellaceae	s__unclassified_g__Cloacibacterium_f__Weeksellaceae	OTU531	0	0	12	0	4	0	6	0	0	1	0	0	0	0	6	0	6	8	4	0	9	0	0	0	0	0	0	0	14	0	0	1	31	8	0	7	0	7	3	9	0
d__Bacteria	k__Bacteria	p__Chloroflexi	c__Anaerolineae	o__Anaerolineales	f__Anaerolineaceae	g__Bellilinea_f__Anaerolineaceae	s__unclassified_g__Bellilinea_f__Anaerolineaceae	OTU169	0	0	1	1	1	0	0	0	0	0	0	0	0	0	0	0	0	0	0	0	0	0	0	0	0	0	0	0	0	0	0	0	0	0	0	0	0	0	0	0	0
d__Bacteria	k__Bacteria	p__Proteobacteria	c__Deltaproteobacteria	o__Bdellovibrionales	f__Bacteriovoracaceae	g__Peredibacter	s__Assigned_species18_g__Peredibacter	OTU4122	0	0	0	0	0	0	0	0	0	0	0	0	0	0	0	0	0	0	0	0	0	0	0	0	0	0	0	0	0	0	0	0	0	0	0	0	0	0	0	0	0
d__Bacteria	k__Bacteria	p__Acidobacteria	c__BPC102	o__MVS_40	f__Unknown_family_o__MVS_40	g__Assigned_genus44_f__Unknown_family_o__MVS_40	s__Assigned_species2_g__Assigned_genus44_f__Unknown_family_o__MVS_40	OTU2203	0	0	0	0	0	0	0	0	0	0	0	0	0	0	0	0	0	0	0	0	0	0	0	0	0	0	0	0	0	0	0	16	0	0	0	0	0	0	0	0	0
d__Bacteria	k__Bacteria	p__Proteobacteria	c__Betaproteobacteria	o__Burkholderiales	f__Alcaligenaceae	g__Derxia	s__Assigned_species24_g__Derxia	OTU1131	0	0	0	0	0	0	6	2	0	0	0	0	0	0	0	2	0	1	0	0	1	9	0	5	12	0	0	8	22	2	0	0	0	0	2	0	0	0	0	2	0
d__Bacteria	k__Bacteria	p__unclassified_k__Bacteria	c__unclassified_k__Bacteria	o__unclassified_k__Bacteria	f__unclassified_k__Bacteria	g__unclassified_k__Bacteria	s__unclassified_k__Bacteria	OTU1869	0	0	0	0	0	0	0	0	0	0	0	0	0	0	0	0	0	0	0	0	0	0	0	0	0	7	0	0	0	0	0	0	0	0	0	0	0	0	0	0	0
d__Bacteria	k__Bacteria	p__Proteobacteria	c__Gammaproteobacteria	o__Legionellales	f__Coxiellaceae	g__unclassified_f__Coxiellaceae	s__unclassified_f__Coxiellaceae	OTU1306	0	0	0	0	0	0	0	0	0	0	0	0	0	0	19	0	0	0	0	0	0	0	0	0	0	0	0	0	0	0	0	0	0	0	0	0	0	0	0	0	0
d__Bacteria	k__Bacteria	p__Acidobacteria	c__DA052	o__Ellin6513	f__Unknown_family_o__Ellin6513	g__Assigned_genus148_f__Unknown_family_o__Ellin6513	s__Assigned_species4_g__Assigned_genus148_f__Unknown_family	OTU2883	0	0	0	0	0	0	0	0	0	0	0	0	0	0	0	0	0	0	0	0	0	0	0	0	0	0	0	0	0	0	0	0	0	0	0	0	0	0	0	0	0
d__Bacteria	k__Bacteria	p__Firmicutes	c__Clostridia	o__Clostridiales	f__Peptococcaceae	g__Desulfosporosinus	s__Desulfosporosinus_meridiei	OTU3084	0	0	0	0	0	0	0	0	0	0	0	0	0	0	0	0	0	0	0	0	0	0	0	0	0	0	0	0	0	0	0	0	0	0	0	0	0	0	0	0	0
d__Bacteria	k__Bacteria	p__Actinobacteria	c__Acidimicrobiia	o__Acidimicrobiales_c__Acidimicrobiia	f__Unknown_family_o__Acidimicrobiales	g__unclassified_f__Unknown_family_o__Acidimicrobiales	s__unclassified_f__Unknown_family_o__Acidimicrobiales	OTU4058	0	0	0	0	0	0	0	0	0	0	0	0	0	0	0	0	0	0	0	0	0	0	0	0	0	0	0	0	0	0	0	0	0	0	0	0	0	0	0	0	0
d__Bacteria	k__Bacteria	p__Proteobacteria	c__Gammaproteobacteria	o__Marinicellales	f__Marinicellaceae	g__Marinicella	s__Assigned_species14_g__Marinicella	OTU2047	0	0	0	0	0	0	0	0	0	0	0	0	0	0	0	0	0	0	0	0	0	0	0	0	0	0	0	0	0	0	11	0	0	0	0	0	0	0	0	0	0
d__Bacteria	k__Bacteria	p__unclassified_k__Bacteria	c__unclassified_k__Bacteria	o__unclassified_k__Bacteria	f__unclassified_k__Bacteria	g__unclassified_k__Bacteria	s__unclassified_k__Bacteria	OTU4228	0	0	0	0	0	0	0	0	0	0	0	0	0	0	0	0	0	0	0	0	0	0	0	0	0	0	0	0	0	0	0	0	0	0	0	0	0	0	0	0	0
d__Bacteria	k__Bacteria	p__unclassified_k__Bacteria	c__unclassified_k__Bacteria	o__unclassified_k__Bacteria	f__unclassified_k__Bacteria	g__unclassified_k__Bacteria	s__unclassified_k__Bacteria	OTU4229	0	0	0	0	0	0	0	0	0	0	0	0	0	0	0	0	0	0	0	0	0	0	0	0	0	0	0	0	0	0	0	0	0	0	0	0	0	0	0	0	0
d__Bacteria	k__Bacteria	p__Firmicutes	c__Clostridia	o__Halanaerobiales	f__Unknown_family_o__Halanaerobiales	g__Assigned_genus3_f__Unknown_family_o__Halanaerobiales	s__Assigned_species1_g__Assigned_genus3_f__Unknown_family_o__Halanaerobiales	OTU2703	0	0	0	0	0	0	0	0	0	0	0	0	0	0	0	0	0	0	0	0	0	0	0	0	0	0	0	0	0	0	0	0	0	0	0	0	0	0	0	0	0
d__Bacteria	k__Bacteria	p__Acidobacteria	c__iii1_8	o__DS_18	f__Unknown_family_o__DS_18	g__unclassified_f__Unknown_family_o__DS_18	s__unclassified_f__Unknown_family_o__DS_18	OTU3090	0	0	0	0	0	0	0	0	0	0	0	0	0	0	0	0	0	0	0	0	0	0	0	0	0	0	0	0	0	0	0	0	0	0	0	0	0	0	0	0	0
d__Bacteria	k__Bacteria	p__Firmicutes	c__Bacilli	o__Bacillales	f__Thermoactinomycetaceae	g__Assigned_genus25_f__Thermoactinomycetaceae	s__Assigned_species1_g__Assigned_genus25_f__Thermoactinomycetaceae	OTU1357	0	0	0	0	0	0	0	0	0	0	0	0	0	0	0	14	0	0	0	0	0	0	0	0	0	0	0	0	0	0	0	0	0	0	0	0	0	0	0	0	0
d__Bacteria	k__Bacteria	p__Firmicutes	c__Bacilli	o__Bacillales	f__Thermoactinomycetaceae	g__Assigned_genus26_f__Thermoactinomycetaceae	s__Assigned_species1_g__Assigned_genus26_f__Thermoactinomycetaceae	OTU846	0	0	0	0	0	15	9	0	52	7	0	121	16	3	8	1	166	74	0	60	2	11	1	0	39	0	5	3	27	38	0	10	0	16	7	5	26	7	2	5	11
d__Bacteria	k__Bacteria	p__Planctomycetes	c__Phycisphaerae	o__WD2101	f__Unknown_family_o__WD2101	g__Assigned_genus140_f__Unknown_family_o__WD2101	s__unclassified_g__Assigned_genus140_f__Unknown_family_o__WD2101	OTU972	0	0	0	0	0	0	0	0	0	0	5	2	0	0	3	0	0	5	0	0	0	0	21	0	0	0	5	0	0	0	0	4	0	0	0	0	0	0	0	0	0
d__Bacteria	k__Bacteria	p__unclassified_k__Bacteria	c__unclassified_k__Bacteria	o__unclassified_k__Bacteria	f__unclassified_k__Bacteria	g__unclassified_k__Bacteria	s__unclassified_k__Bacteria	OTU4221	0	0	0	0	0	0	0	0	0	0	0	0	0	0	0	0	0	0	0	0	0	0	0	0	0	0	0	0	0	0	0	0	0	0	0	0	0	0	0	0	0
d__Bacteria	k__Bacteria	p__OD1	c__ZB2	o__Unknown_order_c__ZB2	f__Unknown_family_o__Unknown_order_c__ZB2	g__unclassified_f__Unknown_family_o__Unknown_order_c__ZB2	s__unclassified_f__Unknown_family_o__Unknown_order_c__ZB2	OTU1097	0	0	0	0	0	0	0	0	0	0	0	0	9	0	0	0	0	0	0	0	0	0	0	0	0	0	0	0	0	0	0	0	0	0	0	0	0	0	0	0	0
d__Bacteria	k__Bacteria	p__Chloroflexi	c__Anaerolineae	o__Caldilineales_c__Anaerolineae	f__Caldilineaceae_o__Caldilineales_c__Anaerolineae	g__unclassified_f__Caldilineaceae_o__Caldilineales_c__Anaerolineae	s__unclassified_f__Caldilineaceae_o__Caldilineales_c__Anaerolineae	OTU664	0	0	0	0	0	0	4	0	0	0	0	0	0	0	0	0	0	0	0	0	0	0	0	0	0	0	0	0	0	0	0	0	0	0	0	0	0	0	0	0	0
d__Bacteria	k__Bacteria	p__unclassified_k__Bacteria	c__unclassified_k__Bacteria	o__unclassified_k__Bacteria	f__unclassified_k__Bacteria	g__unclassified_k__Bacteria	s__unclassified_k__Bacteria	OTU1513	0	0	0	0	0	0	0	0	0	0	0	0	0	0	0	0	0	0	0	2	0	0	0	0	0	0	0	0	0	0	0	0	0	0	0	0	0	0	0	0	0
d__Bacteria	k__Bacteria	p__Cyanobacteria	c__Chloroplast	o__Rhodophyta	f__Unknown_family_o__Rhodophyta	g__Assigned_genus38_f__Unknown_family_o__Rhodophyta	s__Assigned_species1_g__Assigned_genus38_f__Unknown_family_o__Rhodophyta	OTU2050	0	0	0	0	0	0	0	0	0	0	0	0	0	0	0	0	0	0	0	0	0	0	0	0	0	0	0	0	0	0	2	0	0	0	0	0	0	0	0	0	0
d__Bacteria	k__Bacteria	p__Proteobacteria	c__Deltaproteobacteria	o__NB1_j	f__Unknown_family_o__NB1_j	g__unclassified_f__Unknown_family_o__NB1_j	s__unclassified_f__Unknown_family_o__NB1_j	OTU393	0	0	10	4	7	0	0	0	0	0	0	0	0	0	0	0	0	0	0	0	0	0	0	0	0	0	0	0	0	0	0	0	0	0	0	0	0	0	0	0	0
d__Bacteria	k__Bacteria	p__Proteobacteria	c__Deltaproteobacteria	o__Desulfuromonadales	f__Desulfuromonadaceae	g__Desulfuromonas	s__unclassified_g__Desulfuromonas	OTU3543	0	0	0	0	0	0	0	0	0	0	0	0	0	0	0	0	0	0	0	0	0	0	0	0	0	0	0	0	0	0	0	0	0	0	0	0	0	0	0	0	0
d__Bacteria	k__Bacteria	p__Bacteroidetes	c__Bacteroidia	o__Bacteroidales	f__Prevotellaceae	g__Assigned_genus21_f__Prevotellaceae	s__Assigned_species1_g__Assigned_genus21_f__Prevotellaceae	OTU1833	0	0	0	0	0	0	0	0	0	0	0	0	0	0	0	0	0	0	0	0	0	0	0	0	7	0	0	0	0	0	0	0	0	0	0	0	0	0	0	0	0
d__Bacteria	k__Bacteria	p__Proteobacteria	c__Alphaproteobacteria	o__Unknown_order_c__Alphaproteobacteria	f__Unknown_family_o__Unknown_order_c__Alphaproteobacteria	g__Assigned_genus210_f__Unknown_family_o__Unknown_order_c__Alphaproteobacteria	s__Assigned_species1_g__Assigned_genus210_f__Unknown_family_o__Unknown_order_c__Alphaproteobacteria	OTU168	0	0	2	1	3	0	0	0	0	0	0	0	0	0	0	0	0	0	0	0	0	0	0	0	0	0	0	0	0	0	0	0	0	0	0	0	0	0	0	0	0
d__Bacteria	k__Bacteria	p__Proteobacteria	c__Epsilonproteobacteria	o__Campylobacterales	f__Helicobacteraceae	g__Wolinella	s__Wolinella_succinogenes	OTU2612	0	0	0	0	0	0	0	0	0	0	0	0	0	0	0	0	0	0	0	0	0	0	0	0	0	0	0	0	0	0	0	0	0	0	0	0	0	10	0	0	0
d__Bacteria	k__Bacteria	p__unclassified_k__Bacteria	c__unclassified_k__Bacteria	o__unclassified_k__Bacteria	f__unclassified_k__Bacteria	g__unclassified_k__Bacteria	s__unclassified_k__Bacteria	OTU536	0	0	0	0	5	0	0	0	0	0	0	0	0	0	0	0	0	0	0	0	0	0	0	0	0	0	0	0	0	0	0	0	0	0	0	0	0	0	0	0	0
d__Bacteria	k__Bacteria	p__Proteobacteria	c__Alphaproteobacteria	o__Rhizobiales	f__Phyllobacteriaceae	g__Mesorhizobium	s__unclassified_g__Mesorhizobium	OTU433	0	0	2	0	2	0	0	18	38	0	7	9	8	7	6	34	10	12	42	0	11	0	0	0	14	8	4	0	0	6	0	9	0	0	6	0	5	0	0	0	0
d__Bacteria	k__Bacteria	p__TM7	c__TM7_1	o__Unknown_order_c__TM7_1	f__Unknown_family_o__Unknown_order_c__TM7_1	g__unclassified_f__Unknown_family_o__Unknown_order_c__TM7_1	s__unclassified_f__Unknown_family_o__Unknown_order_c__TM7_1	OTU410	0	0	3	1	2	0	0	0	0	0	0	0	0	0	0	0	0	0	0	0	0	0	0	0	0	0	0	0	0	0	0	0	0	0	0	0	0	0	0	0	0
d__Bacteria	k__Bacteria	p__Nitrospirae	c__Nitrospira	o__Nitrospirales	f__0319_6A21	g__unclassified_f__0319_6A21	s__unclassified_f__0319_6A21	OTU880	0	0	0	0	0	0	0	0	0	1	20	0	0	0	0	0	0	5	0	0	0	0	0	0	0	0	0	0	0	0	0	6	0	0	0	0	0	0	0	0	0
d__Bacteria	k__Bacteria	p__Firmicutes	c__Clostridia	o__Clostridiales	f__Ruminococcaceae	g__unclassified_f__Ruminococcaceae	s__unclassified_f__Ruminococcaceae	OTU1174	0	0	0	0	0	0	0	0	0	0	0	0	4	0	0	0	0	0	0	0	0	1	0	0	0	0	0	0	0	0	0	0	0	0	0	0	0	0	0	0	0
d__Bacteria	k__Bacteria	p__Bacteroidetes	c__Bacteroidia	o__Bacteroidales	f__Prevotellaceae	g__Prevotella_f__Prevotellaceae	s__unclassified_g__Prevotella_f__Prevotellaceae	OTU1064	0	0	0	0	0	0	0	0	0	0	0	0	1	0	0	0	0	0	0	0	0	0	0	0	0	0	0	0	0	0	0	0	0	0	0	0	0	0	0	0	0
d__Bacteria	k__Bacteria	p__Proteobacteria	c__Alphaproteobacteria	o__Rhodospirillales	f__Unknown_family_o__Rhodospirillales	g__unclassified_f__Unknown_family_o__Rhodospirillales	s__unclassified_f__Unknown_family_o__Rhodospirillales	OTU1741	0	0	0	0	0	0	0	0	0	0	0	0	0	0	0	0	0	0	0	0	1	0	0	0	0	0	0	0	0	0	0	0	0	0	0	0	0	0	0	0	0
d__Bacteria	k__Bacteria	p__Bacteroidetes	c__Flavobacteriia	o__Flavobacteriales	f__Flavobacteriaceae	g__Actibacter	s__Assigned_species10_g__Actibacter	OTU3401	0	0	0	0	0	0	0	0	0	0	0	0	0	0	0	0	0	0	0	0	0	0	0	0	0	0	0	0	0	0	0	0	0	0	0	0	0	0	0	0	0
d__Bacteria	k__Bacteria	p__OD1	c__ABY1	o__Unknown_order_c__ABY1	f__Unknown_family_o__Unknown_order_c__ABY1	g__unclassified_f__Unknown_family_o__Unknown_order_c__ABY1	s__unclassified_f__Unknown_family_o__Unknown_order_c__ABY1	OTU2765	0	0	0	0	0	0	0	0	0	0	0	0	0	0	0	0	0	0	0	0	0	0	0	0	0	0	0	0	0	0	0	0	0	0	0	0	0	0	0	0	0
d__Bacteria	k__Bacteria	p__Bacteroidetes	c__Bacteroidia	o__Bacteroidales	f__Porphyromonadaceae	g__Barnesiella	s__unclassified_g__Barnesiella	OTU895	0	0	0	0	0	0	0	0	0	0	13	0	0	0	0	0	0	0	0	0	0	0	0	0	0	0	0	0	0	0	0	0	0	0	0	0	0	0	0	0	0
d__Bacteria	k__Bacteria	p__Bacteroidetes	c__Unknown_class_p__Bacteroidetes	o__Unknown_order_c__Unknown_class_p__Bacteroidetes	f__Unknown_family_o__Unknown_order_c__Unknown_class_p__Bacteroidetes	g__unclassified_f__Unknown_family_o__Unknown_order_c__Unknown_class_p__Bacteroidetes	s__unclassified_f__Unknown_family_o__Unknown_order_c__Unknown_class_p__Bacteroidetes	OTU2908	0	0	0	0	0	0	0	0	0	0	0	0	0	0	0	0	0	0	0	0	0	0	0	0	0	0	0	0	0	0	0	0	0	0	0	0	0	0	0	0	0
d__Bacteria	k__Bacteria	p__Chlamydiae	c__Chlamydiia	o__Chlamydiales	f__Parachlamydiaceae	g__Parachlamydia	s__Assigned_species18_g__Parachlamydia	OTU1211	0	0	0	0	0	0	0	0	0	0	0	0	0	0	3	0	0	0	0	0	0	0	0	0	0	0	0	0	0	0	0	0	0	0	0	0	0	0	0	0	0
d__Bacteria	k__Bacteria	p__Proteobacteria	c__Deltaproteobacteria	o__Desulfovibrionales	f__Desulfovibrionaceae	g__Bilophila	s__Assigned_species31_g__Bilophila	OTU3078	0	0	0	0	0	0	0	0	0	0	0	0	0	0	0	0	0	0	0	0	0	0	0	0	0	0	0	0	0	0	0	0	0	0	0	0	0	0	0	0	0
d__Bacteria	k__Bacteria	p__Firmicutes	c__Bacilli	o__Bacillales	f__Planococcaceae	g__Sporosarcina	s__Assigned_species52_g__Sporosarcina	OTU548	0	0	20	13	18	0	0	0	0	0	0	0	0	0	0	0	0	0	0	0	0	0	0	0	0	0	0	0	0	0	0	0	0	0	0	0	0	0	0	0	0
d__Bacteria	k__Bacteria	p__unclassified_k__Bacteria	c__unclassified_k__Bacteria	o__unclassified_k__Bacteria	f__unclassified_k__Bacteria	g__unclassified_k__Bacteria	s__unclassified_k__Bacteria	OTU97	0	1	0	0	0	0	0	0	0	0	0	0	0	0	0	0	0	0	0	0	0	0	0	0	0	0	0	0	0	0	0	0	0	0	0	0	0	0	0	0	0
d__Bacteria	k__Bacteria	p__unclassified_k__Bacteria	c__unclassified_k__Bacteria	o__unclassified_k__Bacteria	f__unclassified_k__Bacteria	g__unclassified_k__Bacteria	s__unclassified_k__Bacteria	OTU93	1	2	0	0	0	0	0	0	0	0	0	0	0	0	0	0	0	0	0	0	0	0	0	0	0	0	0	0	0	0	0	0	0	0	0	0	0	0	0	0	0
d__Bacteria	k__Bacteria	p__Bacteroidetes	c__Saprospirae	o__Saprospirales	f__Chitinophagaceae_o__Saprospirales	g__unclassified_f__Chitinophagaceae_o__Saprospirales	s__unclassified_f__Chitinophagaceae_o__Saprospirales	OTU729	0	0	0	0	0	0	2	0	0	0	0	0	0	0	0	0	0	0	0	0	0	0	0	0	0	0	0	0	0	0	0	0	0	0	0	0	0	0	0	0	0
d__Bacteria	k__Bacteria	p__OD1	c__ABY1	o__Unknown_order_c__ABY1	f__Unknown_family_o__Unknown_order_c__ABY1	g__Assigned_genus44_f__Unknown_family_o__Unknown_order_c__ABY1	s__Assigned_species1_g__Assigned_genus44_f__Unknown_family_o__Unknown_order_c__ABY1	OTU2870	0	0	0	0	0	0	0	0	0	3	0	0	0	0	0	7	0	0	0	0	0	0	0	0	0	0	0	0	0	0	0	6	2	0	0	0	0	0	0	0	0
d__Bacteria	k__Bacteria	p__Acidobacteria	c__Acidobacteriia	o__Acidobacteriales	f__Koribacteraceae	g__unclassified_f__Koribacteraceae	s__unclassified_f__Koribacteraceae	OTU2081	0	0	0	0	0	0	0	0	0	0	0	0	0	0	0	0	0	0	0	0	0	0	0	0	0	0	0	0	0	0	0	3	0	0	0	0	0	0	0	0	0
d__Bacteria	k__Bacteria	p__Bacteroidetes	c__Bacteroidia	o__Bacteroidales	f__Rikenellaceae	g__Alistipes	s__Assigned_species286_g__Alistipes	OTU514	0	0	1	0	1	0	0	0	0	0	0	0	0	0	0	0	0	0	10	0	4	0	0	0	0	0	0	0	0	0	0	0	0	0	0	0	0	0	0	0	0
d__Bacteria	k__Bacteria	p__Bacteroidetes	c__Bacteroidia	o__Bacteroidales	f__Unknown_family_o__Bacteroidales	g__Assigned_genus209_f__Unknown_family_o__Bacteroidales	s__unclassified_g__Assigned_genus209_f__Unknown_family_o__Bacteroidales	OTU2136	0	0	2	0	0	0	0	0	0	0	0	0	0	0	0	0	0	0	0	0	0	0	0	0	0	0	0	0	0	0	0	23	0	0	0	0	0	0	0	0	0
d__Bacteria	k__Bacteria	p__Firmicutes	c__Clostridia	o__Clostridiales	f__Unknown_family_o__Clostridiales	g__Assigned_genus2469_f__Unknown_family	s__Assigned_species1_g__Assigned_genus2469_f__Unknown_family	OTU2895	0	0	0	0	0	0	0	0	0	0	0	2	0	0	0	0	0	0	0	0	0	0	0	0	0	0	0	0	0	0	0	0	0	0	0	0	0	0	0	0	0
d__Bacteria	k__Bacteria	p__Proteobacteria	c__Betaproteobacteria	o__Unknown_order_c__Betaproteobacteria	f__Unknown_family_o__Unknown_order_c__Betaproteobacteria	g__Assigned_genus271_f__Unknown_family_o__Unknown_order_c__Betaproteobacteria	s__Assigned_species1_g__Assigned_genus271_f__Unknown_family_o__Unknown_order_c__Betaproteobacteria	OTU4697	0	0	0	0	0	0	0	0	0	0	0	0	2	4	0	0	22	9	0	8	0	0	1	3	0	0	0	0	16	0	0	0	2	0	0	3	0	0	0	0	0
d__Bacteria	k__Bacteria	p__Bacteroidetes	c__Bacteroidia	o__Bacteroidales	f__Porphyromonadaceae	g__Barnesiella	s__Assigned_species796_g__Barnesiella	OTU830	0	0	0	0	0	0	4	0	13	34	0	59	0	0	12	0	0	0	0	0	3	6	0	0	0	0	0	0	0	0	0	0	0	0	0	4	0	0	0	0	2
d__Bacteria	k__Bacteria	p__Firmicutes	c__Clostridia	o__Clostridiales	f__Clostridiaceae	g__Clostridium	s__unclassified_g__Clostridium	OTU4547	0	0	0	0	0	0	0	0	0	0	0	0	0	0	0	0	0	0	0	0	2	0	0	0	0	0	0	0	0	15	0	13	0	0	4	0	0	0	0	0	0
d__Bacteria	k__Bacteria	p__Proteobacteria	c__TA18	o__PHOS_HD29	f__Unknown_family_o__PHOS_HD29	g__Assigned_genus6_f__Unknown_family_o__PHOS_HD29	s__Assigned_species1_g__Assigned_genus6_f__Unknown_family_o__PHOS_HD29	OTU4546	0	0	0	0	0	0	0	0	0	0	0	0	0	0	0	0	0	0	0	0	0	0	0	0	0	0	0	0	0	0	0	0	0	0	0	0	0	0	0	0	0
d__Bacteria	k__Bacteria	p__Armatimonadetes	c__SJA_176	o__TP122	f__Unknown_family_o__TP122	g__Assigned_genus5_f__Unknown_family_o__TP122	s__unclassified_g__Assigned_genus5_f__Unknown_family_o__TP122	OTU179	0	0	2	0	2	0	0	0	0	0	0	0	0	0	0	0	0	0	0	0	0	0	0	0	0	0	0	0	0	0	0	0	0	0	0	0	0	0	0	0	0
d__Bacteria	k__Bacteria	p__Tenericutes	c__Mollicutes	o__RF39	f__Unknown_family_o__RF39	g__Assigned_genus171_f__Unknown_family_o__RF39	s__Assigned_species1_g__Assigned_genus171_f__Unknown_family_o__RF39	OTU1430	0	0	0	0	0	0	0	0	0	0	0	0	0	0	0	0	0	3	0	0	0	0	0	0	0	0	0	0	0	0	0	0	0	0	0	0	0	0	0	0	0
d__Bacteria	k__Bacteria	p__Proteobacteria	c__Deltaproteobacteria	o__BPC076	f__Unknown_family_o__BPC076	g__unclassified_f__Unknown_family_o__BPC076	s__unclassified_f__Unknown_family_o__BPC076	OTU3533	0	0	0	0	0	0	0	0	0	0	0	0	0	0	0	0	0	0	0	0	0	0	0	0	0	0	0	0	0	0	0	0	0	0	0	0	0	0	0	0	0
d__Bacteria	k__Bacteria	p__Planctomycetes	c__Phycisphaerae	o__mle1_8	f__Unknown_family_o__mle1_8	g__unclassified_f__Unknown_family_o__mle1_8	s__unclassified_f__Unknown_family_o__mle1_8	OTU4097	0	0	0	0	0	0	0	0	0	0	0	0	0	0	0	0	0	0	0	0	0	0	0	0	0	0	0	0	0	0	0	0	0	0	0	0	0	0	0	0	0
d__Bacteria	k__Bacteria	p__Firmicutes	c__Erysipelotrichi	o__Erysipelotrichales_c__Erysipelotrichi	f__Erysipelotrichaceae_o__Erysipelotrichales	g__Coprobacillus_f__Erysipelotrichaceae	s__Assigned_species47_g__Coprobacillus	OTU1385	0	0	0	0	1	0	0	0	0	0	0	0	0	0	0	0	4	0	0	0	10	2	0	0	0	0	0	0	0	3	0	0	0	0	0	0	8	0	0	0	0
d__Bacteria	k__Bacteria	p__Planctomycetes	c__Phycisphaerae	o__MSBL9	f__Unknown_family_o__MSBL9	g__Assigned_genus218_f__Unknown_family_o__MSBL9	s__unclassified_g__Assigned_genus218_f__Unknown_family_o__MSBL9	OTU4639	0	0	0	0	0	0	0	0	0	0	0	0	0	0	0	0	0	0	0	0	0	0	0	0	0	0	0	0	0	0	0	0	0	0	0	0	0	0	0	0	0
d__Bacteria	k__Bacteria	p__Bacteroidetes	c__Sphingobacteriia	o__Sphingobacteriales	f__Saprospiraceae_o__Sphingobacteriales	g__Haliscomenobacter_f__Saprospiraceae_o__Sphingobacteriales	s__unclassified_g__Haliscomenobacter_f__Saprospiraceae_o__Sphingobacteriales	OTU4406	0	0	0	0	0	0	0	0	0	0	0	0	0	0	0	0	0	0	0	0	0	0	0	0	0	0	0	0	0	0	0	0	0	0	0	0	0	0	0	0	0
d__Bacteria	k__Bacteria	p__Chloroflexi	c__Thermomicrobia	o__unclassified_c__Thermomicrobia	f__unclassified_c__Thermomicrobia	g__unclassified_c__Thermomicrobia	s__unclassified_c__Thermomicrobia	OTU3627	0	0	0	0	0	0	0	0	0	0	0	0	0	0	0	0	0	0	0	0	0	0	0	0	0	0	0	0	0	0	0	0	0	0	0	0	0	0	0	0	0
d__Bacteria	k__Bacteria	p__Proteobacteria	c__Alphaproteobacteria	o__Rhizobiales	f__Unknown_family_o__Rhizobiales	g__Assigned_genus274_f__Unknown_family_o__Rhizobiales	s__Assigned_species6_g__Assigned_genus274	OTU288	0	0	1	0	0	0	0	0	0	0	0	0	0	0	0	0	0	0	0	0	4	0	0	0	0	0	0	0	0	0	0	0	0	0	0	0	0	0	0	0	0
d__Bacteria	k__Bacteria	p__Proteobacteria	c__Deltaproteobacteria	o__Myxococcales	f__Cystobacteraceae	g__Anaeromyxobacter_f__Cystobacteraceae	s__unclassified_g__Anaeromyxobacter_f__Cystobacteraceae	OTU1845	0	0	0	0	0	0	0	0	0	0	0	0	0	0	0	0	0	0	0	0	0	0	0	0	6	0	0	0	0	0	0	0	0	0	0	0	0	0	0	0	0
d__Bacteria	k__Bacteria	p__Fusobacteria	c__Fusobacteriia	o__Fusobacteriales	f__Fusobacteriaceae	g__Fusobacterium	s__unclassified_g__Fusobacterium	OTU1707	0	0	0	0	0	0	5	3	0	0	0	0	0	0	0	0	0	0	0	0	6	0	0	0	0	0	0	0	0	0	0	0	0	0	0	0	0	0	0	0	0
d__Bacteria	k__Bacteria	p__Firmicutes	c__Clostridia	o__Clostridiales	f__Lachnospiraceae	g__Clostridium_XlVa	s__unclassified_g__Clostridium_XlVa	OTU3797	0	0	0	0	0	0	0	0	0	0	0	0	0	0	0	0	0	0	0	0	0	0	0	0	0	0	0	0	0	0	0	0	0	0	0	0	0	0	0	1	0
d__Bacteria	k__Bacteria	p__Actinobacteria	c__Actinobacteria	o__Actinomycetales	f__Microbacteriaceae	g__Leucobacter	s__Assigned_species3_g__Leucobacter	OTU439	0	0	2	1	0	0	0	0	0	0	0	0	0	0	0	0	0	0	0	0	0	0	0	0	0	0	0	0	0	0	0	0	0	0	0	0	0	0	0	0	0
d__Bacteria	k__Bacteria	p__TM7	c__TM7_3	o__Unknown_order_c__TM7_3	f__Unknown_family_o__Unknown_order_c__TM7_3	g__Assigned_genus95_f__Unknown_family_o__Unknown_order_c__TM7_3	s__Assigned_species1_g__Assigned_genus95_f__Unknown_family_o__Unknown_order_c__TM7_3	OTU1272	0	0	3	1	4	0	0	0	0	0	0	0	0	0	16	0	0	0	0	0	0	0	0	0	0	0	0	0	0	0	0	0	0	0	0	0	0	0	0	0	0
d__Bacteria	k__Bacteria	p__Proteobacteria	c__Gammaproteobacteria	o__Legionellales	f__Coxiellaceae	g__Assigned_genus162_f__Coxiellaceae	s__Assigned_species1_g__Assigned_genus162_f__Coxiellaceae	OTU3919	0	0	0	0	0	0	0	0	0	0	0	0	0	0	0	0	0	0	0	0	0	0	0	0	0	0	0	0	0	0	0	0	0	0	0	0	0	0	0	0	0
d__Bacteria	k__Bacteria	p__Bacteroidetes	c__Bacteroidia	o__Bacteroidales	f__S24_7	g__unclassified_f__S24_7	s__unclassified_f__S24_7	OTU697	0	0	0	0	0	0	1	0	0	0	0	0	0	0	0	0	0	0	0	0	0	0	0	0	0	0	0	0	0	0	0	0	0	0	0	0	0	0	0	0	0
d__Bacteria	k__Bacteria	p__Acidobacteria	c__iii1_8	o__Unknown_order_c__iii1_8	f__Unknown_family_o__Unknown_order_c__iii1_8	g__Assigned_genus1_f__Unknown_family_o__Unknown_order_c__iii1_8	s__Assigned_species1_g__Assigned_genus1_f__Unknown_family_o__Unknown_order_c__iii1_8	OTU1413	0	0	0	0	0	0	0	0	0	0	0	0	0	0	0	0	0	1	0	0	0	0	0	0	0	0	0	0	0	0	0	0	0	0	0	0	0	0	0	0	0
d__Bacteria	k__Bacteria	p__Actinobacteria	c__Actinobacteria	o__Actinomycetales	f__Intrasporangiaceae	g__unclassified_f__Intrasporangiaceae	s__unclassified_f__Intrasporangiaceae	OTU4681	1	0	1	0	0	0	9	0	10	7	0	0	6	4	28	15	0	0	0	0	1	0	6	23	0	0	0	0	0	0	0	12	12	8	1	0	15	0	0	1	4
d__Bacteria	k__Bacteria	p__Firmicutes	c__Clostridia	o__Clostridiales	f__Ruminococcaceae	g__unclassified_f__Ruminococcaceae	s__unclassified_f__Ruminococcaceae	OTU1658	0	0	0	0	0	0	0	0	0	0	0	0	0	0	0	0	0	0	0	0	6	0	0	0	0	0	0	0	0	0	0	0	0	0	0	0	0	0	0	0	0
d__Bacteria	k__Bacteria	p__Proteobacteria	c__Alphaproteobacteria	o__Rhodobacterales	f__Rhodobacteraceae	g__unclassified_f__Rhodobacteraceae	s__unclassified_f__Rhodobacteraceae	OTU2498	0	0	0	0	0	0	0	0	0	0	0	0	0	0	0	0	0	0	0	0	0	0	0	0	0	0	0	0	0	0	0	0	0	0	0	0	3	0	0	0	0
d__Bacteria	k__Bacteria	p__Acidobacteria	c__Unknown_class_p__Acidobacteria	o__Unknown_order_c__Unknown_class_p__Acidobacteria	f__Unknown_family_o__Unknown_order_c__Unknown_class_p__Acidobacteria	g__Assigned_genus19_f__Unknown_family_o__Unknown_order_c__Unknown_class_p__Acidobacteria	s__Assigned_species1_g__Assigned_genus19_f__Unknown_family_o__Unknown_order_c__Unknown_class_p__Acidobacteria	OTU4278	0	0	0	0	0	0	0	0	0	0	0	0	0	0	0	0	0	0	0	0	0	0	0	0	0	0	0	0	0	0	0	0	0	0	0	0	0	0	0	0	0
d__Bacteria	k__Bacteria	p__Planctomycetes	c__Planctomycetia	o__Planctomycetales	f__Planctomycetaceae	g__Assigned_genus40_f__Planctomycetaceae	s__Assigned_species1_g__Assigned_genus40_f__Planctomycetaceae	OTU2138	0	0	0	0	0	0	0	0	0	0	0	0	0	0	0	0	0	0	0	0	0	0	0	0	0	0	0	0	0	0	0	8	0	0	0	0	0	0	0	0	0
d__Bacteria	k__Bacteria	p__Chloroflexi	c__Thermomicrobia	o__Sphaerobacterales	f__Sphaerobacteraceae	g__Sphaerobacter	s__Assigned_species75_g__Sphaerobacter	OTU272	0	0	62	72	60	0	0	1	0	0	0	0	0	0	6	0	0	0	0	0	0	0	0	0	0	0	0	0	0	0	0	0	0	0	0	0	0	0	0	0	0
d__Bacteria	k__Bacteria	p__unclassified_k__Bacteria	c__unclassified_k__Bacteria	o__unclassified_k__Bacteria	f__unclassified_k__Bacteria	g__unclassified_k__Bacteria	s__unclassified_k__Bacteria	OTU4385	0	0	0	0	0	0	0	0	0	0	0	0	0	0	0	0	0	0	0	0	0	0	0	0	0	0	0	0	0	0	0	0	0	0	0	0	0	0	0	0	0
d__Bacteria	k__Bacteria	p__Actinobacteria	c__MB_A2_108	o__0319_7L14	f__Unknown_family_o__0319_7L14	g__Assigned_genus80_f__Unknown_family_o__0319_7L14	s__unclassified_g__Assigned_genus80_f__Unknown_family_o__0319_7L14	OTU2609	0	0	0	0	0	0	0	0	0	0	0	0	0	0	0	0	0	0	0	0	0	0	0	0	0	0	0	0	0	0	0	0	0	0	0	0	0	2	0	0	0
d__Bacteria	k__Bacteria	p__Actinobacteria	c__Acidimicrobiia	o__Acidimicrobiales_c__Acidimicrobiia	f__C111	g__unclassified_f__C111	s__unclassified_f__C111	OTU3608	0	0	0	0	0	0	0	0	0	0	0	0	0	0	0	0	0	0	0	0	0	0	0	0	0	0	0	0	0	0	0	0	0	0	0	0	0	0	0	0	0
d__Bacteria	k__Bacteria	p__Proteobacteria	c__Betaproteobacteria	o__SC_I_84	f__Unknown_family_o__SC_I_84	g__Assigned_genus87_f__Unknown_family_o__SC_I_84	s__unclassified_g__Assigned_genus87_f__Unknown_family_o__SC_I_84	OTU461	0	0	1	3	6	0	0	0	0	0	0	0	0	0	0	0	0	0	0	0	0	0	0	0	0	0	0	0	0	0	0	0	0	0	0	0	0	0	0	0	0
d__Bacteria	k__Bacteria	p__Proteobacteria	c__Alphaproteobacteria	o__Rhodospirillales	f__Rhodospirillaceae	g__Azospirillum	s__unclassified_g__Azospirillum	OTU2801	0	0	0	0	0	0	0	0	0	0	0	0	0	0	0	0	0	0	0	0	0	0	0	0	0	0	0	0	0	0	0	0	0	0	0	0	0	0	0	0	0
d__Bacteria	k__Bacteria	p__Acidobacteria	c__Acidobacteria_6	o__iii1_15	f__Unknown_family_o__iii1_15	g__unclassified_f__Unknown_family_o__iii1_15	s__unclassified_f__Unknown_family_o__iii1_15	OTU1735	0	0	0	0	0	0	0	0	0	0	0	0	0	0	0	0	0	0	0	0	1	0	0	0	0	0	0	0	0	0	0	0	0	0	0	0	0	0	0	0	0
d__Bacteria	k__Bacteria	p__Planctomycetes	c__Planctomycetia	o__Gemmatales	f__Gemmataceae	g__unclassified_f__Gemmataceae	s__unclassified_f__Gemmataceae	OTU2957	0	0	0	0	0	0	0	0	0	0	0	0	0	0	0	0	0	0	0	0	0	0	0	0	0	0	0	0	0	0	0	0	0	0	0	0	0	0	0	0	0
d__Bacteria	k__Bacteria	p__Acidobacteria	c__Chloracidobacteria	o__RB41	f__Unknown_family_o__RB41	g__Assigned_genus100_f__Unknown_family_o__RB41	s__Assigned_species3_g__Assigned_genus100_f__Unknown_family_o__RB41	OTU3901	0	0	1	0	0	0	0	0	0	0	0	0	0	0	0	0	0	0	0	0	0	0	0	0	0	0	0	0	0	0	0	0	0	0	0	0	0	0	0	0	0
d__Bacteria	k__Bacteria	p__Chloroflexi	c__TK10	o__AKYG885	f__Dolo_23	g__unclassified_f__Dolo_23	s__unclassified_f__Dolo_23	OTU2558	0	0	0	0	0	0	0	0	0	0	0	0	0	0	0	0	0	0	0	0	0	0	0	0	0	0	0	0	0	0	0	0	0	0	0	0	9	0	0	0	0
d__Bacteria	k__Bacteria	p__Proteobacteria	c__Gammaproteobacteria	o__Chromatiales	f__Chromatiaceae_o__Chromatiales	g__Rheinheimera_f__Chromatiaceae	s__unclassified_g__Rheinheimera_f__Chromatiaceae	OTU3135	0	0	0	0	0	0	0	0	0	0	0	0	0	0	0	0	0	0	0	0	0	0	0	0	0	0	0	0	0	0	0	0	0	0	0	0	0	0	0	0	0
d__Bacteria	k__Bacteria	p__Proteobacteria	c__Gammaproteobacteria	o__Chromatiales	f__Unknown_family_o__Chromatiales	g__Assigned_genus203_f__Unknown_family_o__Chromatiales	s__Assigned_species1_g__Assigned_genus203_f__Unknown_family_o__Chromatiales	OTU3454	0	0	0	0	0	0	0	0	0	0	0	0	0	0	0	0	0	0	0	0	0	0	0	0	0	0	0	0	0	0	0	0	0	0	0	0	0	0	0	0	0
d__Bacteria	k__Bacteria	p__Planctomycetes	c__Phycisphaerae	o__WD2101	f__Unknown_family_o__WD2101	g__unclassified_f__Unknown_family_o__WD2101	s__unclassified_f__Unknown_family_o__WD2101	OTU2414	0	0	0	0	0	0	0	0	0	0	0	0	0	0	0	0	0	0	0	0	0	0	0	0	0	0	0	0	0	0	0	0	0	0	7	0	0	0	0	0	0
d__Bacteria	k__Bacteria	p__Chloroflexi	c__Thermomicrobia	o__unclassified_c__Thermomicrobia	f__unclassified_c__Thermomicrobia	g__unclassified_c__Thermomicrobia	s__unclassified_c__Thermomicrobia	OTU3759	0	0	0	0	0	0	0	0	0	0	0	0	0	0	0	0	0	0	0	0	0	0	0	0	0	0	0	0	0	0	0	0	0	0	0	0	0	0	0	0	0
d__Bacteria	k__Bacteria	p__unclassified_k__Bacteria	c__unclassified_k__Bacteria	o__unclassified_k__Bacteria	f__unclassified_k__Bacteria	g__unclassified_k__Bacteria	s__unclassified_k__Bacteria	OTU2199	0	0	0	0	0	0	0	0	0	0	0	0	0	0	0	0	0	0	0	0	0	0	0	0	0	0	0	0	0	0	0	3	0	0	0	0	0	0	0	0	0
d__Bacteria	k__Bacteria	p__Planctomycetes	c__Phycisphaerae	o__Phycisphaerales	f__Phycisphaeraceae	g__Phycisphaera	s__unclassified_g__Phycisphaera	OTU1402	0	0	0	0	0	0	0	0	0	0	0	0	0	0	0	0	3	0	0	0	0	0	0	0	0	0	0	0	0	0	0	0	0	0	0	0	0	0	0	0	0
d__Bacteria	k__Bacteria	p__Firmicutes	c__Clostridia	o__Clostridiales	f__Ruminococcaceae	g__unclassified_f__Ruminococcaceae	s__unclassified_f__Ruminococcaceae	OTU1387	0	0	0	0	0	0	0	0	0	0	0	0	0	0	0	0	6	0	0	0	0	0	0	0	0	0	0	0	0	0	0	0	0	0	0	0	0	0	0	0	0
d__Bacteria	k__Bacteria	p__Proteobacteria	c__Deltaproteobacteria	o__Myxococcales	f__Polyangiaceae	g__Assigned_genus117_f__Polyangiaceae	s__Assigned_species2_g__Assigned_genus117_f__Polyangiaceae	OTU247	0	0	2	2	0	0	0	0	0	0	0	0	0	0	0	0	0	0	0	0	0	0	0	0	0	0	0	0	0	0	0	0	0	0	0	0	0	0	0	0	0
d__Bacteria	k__Bacteria	p__Proteobacteria	c__Gammaproteobacteria	o__Thiotrichales	f__Piscirickettsiaceae	g__Assigned_genus197_f__Piscirickettsiaceae	s__Assigned_species1_g__Assigned_genus197_f__Piscirickettsiaceae	OTU1070	0	0	0	0	0	0	0	0	0	0	0	0	5	0	0	0	0	0	0	0	0	0	0	0	0	0	0	0	0	0	0	0	0	0	0	0	0	0	0	0	0
d__Bacteria	k__Bacteria	p__Proteobacteria	c__Gammaproteobacteria	o__Marinicellales	f__Marinicellaceae	g__Assigned_genus5_f__Marinicellaceae	s__Assigned_species1_g__Assigned_genus5_f__Marinicellaceae	OTU1099	0	0	0	0	0	0	0	0	0	0	0	0	2	0	0	0	0	0	0	0	0	0	0	0	0	0	0	0	0	0	0	0	0	0	0	0	0	0	0	0	0
d__Bacteria	k__Bacteria	p__Firmicutes	c__Erysipelotrichi	o__Erysipelotrichales_c__Erysipelotrichi	f__Erysipelotrichaceae_o__Erysipelotrichales	g__Allobaculum_f__Erysipelotrichaceae	s__unclassified_g__Allobaculum_f__Erysipelotrichaceae	OTU3347	0	0	0	0	0	0	0	0	0	0	0	0	0	0	0	0	0	0	0	0	0	0	0	0	0	0	0	0	0	0	0	0	0	0	0	0	0	0	0	0	0
d__Bacteria	k__Bacteria	p__Chloroflexi	c__Ktedonobacteria	o__unclassified_c__Ktedonobacteria	f__unclassified_c__Ktedonobacteria	g__unclassified_c__Ktedonobacteria	s__unclassified_c__Ktedonobacteria	OTU1567	0	0	0	0	0	0	0	0	0	0	0	0	0	0	0	0	0	0	0	0	2	0	0	0	0	0	0	0	0	0	0	0	0	0	0	0	0	0	0	0	0
d__Bacteria	k__Bacteria	p__Bacteroidetes	c__Bacteroidia	o__Bacteroidales	f__Unknown_family_o__Bacteroidales	g__Assigned_genus1765_f__Unknown_family	s__Assigned_species2_g__Assigned_genus1765	OTU3256	0	0	0	0	0	0	0	0	0	0	0	0	0	0	0	0	0	0	0	0	0	0	0	0	0	0	0	0	0	0	0	0	0	0	0	0	0	0	0	0	0
d__Bacteria	k__Bacteria	p__Bacteroidetes	c__Bacteroidia	o__Bacteroidales	f__S24_7	g__unclassified_f__S24_7	s__unclassified_f__S24_7	OTU3358	0	0	0	0	0	0	0	0	0	0	0	0	0	0	0	0	0	0	0	0	0	0	0	0	0	0	0	0	0	0	0	0	0	0	0	0	0	0	0	0	0
d__Bacteria	k__Bacteria	p__Proteobacteria	c__Gammaproteobacteria	o__Alteromonadales	f__125ds10	g__Assigned_genus4_f__125ds10	s__Assigned_species2_g__Assigned_genus4_f__125ds10	OTU453	0	0	2	1	3	0	0	0	0	0	0	0	0	0	0	0	0	0	0	0	0	0	0	0	0	0	0	0	0	0	0	0	0	0	0	0	0	0	0	0	0
d__Bacteria	k__Bacteria	p__Acidobacteria	c__Holophagae	o__Holophagales	f__Holophagaceae	g__Geothrix	s__unclassified_g__Geothrix	OTU89	1	2	2	0	0	35	27	31	46	40	32	2	14	51	21	27	91	19	28	0	8	32	16	16	25	14	12	33	29	37	61	9	44	60	40	72	38	20	6	10	46
d__Bacteria	k__Bacteria	p__OD1	c__ZB2	o__Unknown_order_c__ZB2	f__Unknown_family_o__Unknown_order_c__ZB2	g__unclassified_f__Unknown_family_o__Unknown_order_c__ZB2	s__unclassified_f__Unknown_family_o__Unknown_order_c__ZB2	OTU3921	0	0	0	0	0	0	0	0	0	0	0	0	0	0	0	0	0	0	0	0	0	0	0	0	0	0	0	0	0	0	0	0	0	0	0	0	0	0	0	0	0
d__Bacteria	k__Bacteria	p__Chloroflexi	c__Anaerolineae	o__Anaerolineales	f__Anaerolinaceae	g__Anaerolinea_f__Anaerolinaceae	s__Assigned_species30_g__Anaerolinea	OTU756	0	0	0	0	0	0	0	4	0	0	0	0	0	0	0	0	0	0	0	0	0	0	0	0	0	0	0	0	0	0	0	0	0	0	0	0	0	0	0	0	0
d__Bacteria	k__Bacteria	p__Actinobacteria	c__Actinobacteria	o__Gaiellales_c__Actinobacteria	f__Gaiellaceae_o__Gaiellales	g__Gaiella	s__Assigned_species175_g__Gaiella	OTU660	0	0	0	0	0	36	0	0	0	0	0	0	0	0	0	0	0	0	0	0	0	0	0	0	0	0	0	0	0	0	0	0	0	0	0	0	0	0	0	0	0
d__Bacteria	k__Bacteria	p__Proteobacteria	c__Alphaproteobacteria	o__Rhizobiales	f__Hyphomicrobiaceae	g__Devosia	s__unclassified_g__Devosia	OTU262	0	2	2	0	1	23	25	28	34	62	47	59	40	42	26	65	30	70	78	21	30	85	42	29	74	25	66	3	12	21	42	19	13	35	13	37	1	14	19	22	2
d__Bacteria	k__Bacteria	p__Proteobacteria	c__Deltaproteobacteria	o__DTB120	f__Unknown_family_o__DTB120	g__unclassified_f__Unknown_family_o__DTB120	s__unclassified_f__Unknown_family_o__DTB120	OTU812	0	0	0	0	0	0	0	0	6	0	0	0	0	0	0	0	0	0	0	0	0	0	0	0	0	0	0	0	0	0	0	0	0	0	0	0	0	0	0	0	0
d__Bacteria	k__Bacteria	p__Bacteroidetes	c__Rhodothermi	o__Rhodothermales	f__Rhodothermaceae_o__Rhodothermales	g__Rubricoccus	s__Assigned_species12_g__Rubricoccus	OTU700	0	0	0	0	0	0	2	0	0	0	0	0	0	0	0	0	0	0	0	0	0	0	0	0	0	0	0	0	0	0	0	0	0	0	0	0	0	0	0	0	0
d__Bacteria	k__Bacteria	p__Acidobacteria	c__Chloracidobacteria	o__11_24	f__Unknown_family_o__11_24	g__unclassified_f__Unknown_family_o__11_24	s__unclassified_f__Unknown_family_o__11_24	OTU2355	0	0	0	0	0	0	0	0	0	0	0	0	0	0	0	0	0	0	0	0	0	0	0	0	0	0	0	0	0	0	0	0	0	0	3	0	0	0	0	0	0
d__Bacteria	k__Bacteria	p__Bacteroidetes	c__Flavobacteriia	o__Flavobacteriales	f__Flavobacteriaceae	g__unclassified_f__Flavobacteriaceae	s__unclassified_f__Flavobacteriaceae	OTU1398	0	0	0	0	0	0	0	0	0	0	0	0	0	0	0	3	9	0	0	0	0	0	0	0	0	0	0	0	0	0	0	0	0	0	0	0	0	0	2	0	0
d__Bacteria	k__Bacteria	p__Firmicutes	c__Bacilli	o__Bacillales	f__Thermoactinomycetaceae_1	g__Thermoactinomyces_f__Thermoactinomycetaceae_1	s__unclassified_g__Thermoactinomyces_f__Thermoactinomycetaceae_1	OTU2178	0	0	0	0	0	0	0	0	0	0	0	0	0	0	0	0	0	0	0	0	0	0	0	0	0	0	0	0	0	0	0	14	0	0	0	0	0	0	0	0	0
d__Bacteria	k__Bacteria	p__Firmicutes	c__Clostridia	o__Clostridiales	f__Veillonellaceae_o__Clostridiales	g__Assigned_genus87_f__Veillonellaceae	s__Assigned_species1_g__Assigned_genus87_f__Veillonellaceae	OTU4729	0	0	0	0	0	0	0	0	0	0	0	0	0	0	0	0	0	0	0	0	0	0	0	0	0	0	0	0	0	0	0	0	0	0	0	0	0	0	0	0	0
d__Bacteria	k__Bacteria	p__Chlamydiae	c__Chlamydiia	o__Chlamydiales	f__Unknown_family_o__Chlamydiales	g__Assigned_genus6_f__Unknown_family_o__Chlamydiales	s__Assigned_species1_g__Assigned_genus6_f__Unknown_family_o__Chlamydiales	OTU2179	0	0	0	0	0	0	0	0	0	0	0	0	0	0	0	0	0	0	0	0	0	0	0	0	0	0	0	0	0	0	0	5	0	0	0	0	0	0	0	0	0
d__Bacteria	k__Bacteria	p__Bacteroidetes	c__Bacteroidia	o__Bacteroidales	f__S24_7	g__unclassified_f__S24_7	s__unclassified_f__S24_7	OTU2523	0	0	0	0	0	0	0	0	0	0	0	0	0	0	0	0	0	0	0	0	0	0	0	0	0	0	0	0	0	0	0	0	0	0	0	0	4	0	0	0	0
d__Bacteria	k__Bacteria	p__Firmicutes	c__Clostridia	o__Clostridiales	f__Lachnospiraceae	g__Butyrivibrio	s__unclassified_g__Butyrivibrio	OTU85	0	0	0	0	0	0	0	0	0	0	0	0	0	0	2	0	0	0	0	0	0	0	0	0	0	0	0	0	0	0	0	0	0	0	0	0	0	0	0	0	0
d__Bacteria	k__Bacteria	p__SBR1093	c__VHS_B5_50	o__Unknown_order_c__VHS_B5_50	f__Unknown_family_o__Unknown_order_c__VHS_B5_50	g__Assigned_genus12_f__Unknown_family_o__Unknown_order_c__VHS_B5_50	s__Assigned_species6_g__Assigned_genus12_f__Unknown_family_o__Unknown_order_c__VHS_B5_50	OTU235	0	0	2	6	3	0	0	0	0	0	0	0	0	0	0	0	0	0	0	0	0	0	0	0	0	0	0	0	0	0	0	0	0	0	0	0	0	0	0	0	0
d__Bacteria	k__Bacteria	p__Firmicutes	c__Clostridia	o__Clostridiales	f__Unknown_family_o__Clostridiales	g__unclassified_f__Unknown_family_o__Clostridiales	s__unclassified_f__Unknown_family_o__Clostridiales	OTU308	0	0	39	50	44	0	0	0	0	0	0	0	0	0	0	0	0	0	0	0	0	0	0	0	0	0	0	0	0	0	0	0	0	0	0	0	0	0	0	0	0
d__Bacteria	k__Bacteria	p__Firmicutes	c__Clostridia	o__Clostridiales	f__Peptococcaceae	g__Peptococcus_f__Peptococcaceae	s__unclassified_g__Peptococcus_f__Peptococcaceae	OTU2978	0	0	0	1	0	0	0	0	0	0	0	0	0	0	0	0	0	0	0	0	21	0	0	0	0	0	0	0	0	0	0	0	0	0	0	0	10	0	0	0	0
d__Bacteria	k__Bacteria	p__Firmicutes	c__Clostridia	o__Clostridiales	f__Ruminococcaceae	g__unclassified_f__Ruminococcaceae	s__unclassified_f__Ruminococcaceae	OTU508	0	0	0	4	1	0	0	0	0	0	0	0	0	0	0	0	0	0	0	0	0	0	0	0	0	0	0	0	0	0	0	0	0	0	0	0	0	0	0	0	0
d__Bacteria	k__Bacteria	p__Proteobacteria	c__Gammaproteobacteria	o__Thiotrichales	f__Piscirickettsiaceae	g__unclassified_f__Piscirickettsiaceae	s__unclassified_f__Piscirickettsiaceae	OTU443	0	0	0	1	7	0	0	0	0	0	0	0	0	0	0	0	0	0	0	0	0	0	0	0	0	0	0	0	0	0	0	0	0	0	0	0	0	0	0	0	0
d__Bacteria	k__Bacteria	p__Proteobacteria	c__Deltaproteobacteria	o__Myxococcales	f__Unknown_family_o__Myxococcales	g__unclassified_f__Unknown_family_o__Myxococcales	s__unclassified_f__Unknown_family_o__Myxococcales	OTU3912	0	0	0	0	0	0	0	0	0	0	0	0	0	0	0	0	0	0	0	0	0	0	0	0	0	0	0	0	0	0	0	0	0	0	0	0	0	0	0	0	0
d__Bacteria	k__Bacteria	p__Planctomycetes	c__Planctomycetia	o__Pirellulales	f__Pirellulaceae	g__unclassified_f__Pirellulaceae	s__unclassified_f__Pirellulaceae	OTU1380	0	0	0	0	0	0	0	0	0	0	0	0	0	0	0	6	0	0	0	0	0	0	0	0	0	0	0	0	0	0	0	0	0	0	0	0	0	0	0	0	0
d__Bacteria	k__Bacteria	p__Planctomycetes	c__Planctomycetia	o__Planctomycetales	f__Planctomycetaceae	g__Planctomyces	s__Assigned_species329_g__Planctomyces	OTU2106	0	0	0	0	0	0	0	0	0	0	0	0	0	0	0	0	0	0	0	0	0	0	0	0	0	0	0	0	0	0	0	5	0	0	0	0	0	0	0	0	0
d__Bacteria	k__Bacteria	p__Chloroflexi	c__Anaerolineae	o__Unknown_order_c__Anaerolineae	f__Unknown_family_o__Unknown_order_c__Anaerolineae	g__unclassified_f__Unknown_family_o__Unknown_order_c__Anaerolineae	s__unclassified_f__Unknown_family_o__Unknown_order_c__Anaerolineae	OTU730	0	0	0	0	0	0	1	0	0	0	0	0	0	0	0	0	0	0	0	0	0	0	0	0	0	0	0	0	0	0	0	0	0	0	0	0	0	0	0	0	0
d__Bacteria	k__Bacteria	p__Proteobacteria	c__Alphaproteobacteria	o__Rhodospirillales	f__unclassified_o__Rhodospirillales	g__unclassified_o__Rhodospirillales	s__unclassified_o__Rhodospirillales	OTU149	0	0	2	1	3	0	0	0	0	0	0	0	0	0	0	0	0	0	0	0	0	0	0	0	0	0	0	0	0	0	0	0	0	0	0	0	0	0	0	0	0
d__Bacteria	k__Bacteria	p__Chloroflexi	c__Anaerolineae	o__Anaerolineales	f__Anaerolineaceae	g__Assigned_genus54_f__Anaerolineaceae	s__Assigned_species1_g__Assigned_genus54_f__Anaerolineaceae	OTU199	0	0	6	3	6	0	0	0	0	0	0	0	0	0	0	0	0	0	0	0	0	0	0	0	0	0	0	0	0	0	0	0	0	0	0	0	0	0	0	0	0
d__Bacteria	k__Bacteria	p__OD1	c__Unknown_class_p__OD1	o__Unknown_order_c__Unknown_class_p__OD1	f__Unknown_family_o__Unknown_order_c__Unknown_class_p__OD1	g__unclassified_f__Unknown_family_o__Unknown_order_c__Unknown_class_p__OD1	s__unclassified_f__Unknown_family_o__Unknown_order_c__Unknown_class_p__OD1	OTU721	0	0	1	0	1	0	1	0	0	0	0	0	0	0	0	0	0	0	0	0	0	0	0	0	0	0	0	0	0	0	0	0	0	0	0	0	0	0	0	0	0
d__Bacteria	k__Bacteria	p__Bacteroidetes	c__Cytophagia	o__Cytophagales	f__Flammeovirgaceae	g__Assigned_genus103_f__Flammeovirgaceae	s__Assigned_species1_g__Assigned_genus103_f__Flammeovirgaceae	OTU1923	0	0	0	0	0	0	0	0	0	0	0	0	0	0	0	0	0	0	0	0	0	0	0	0	0	0	0	0	6	0	0	0	0	0	0	0	0	0	0	0	0
d__Bacteria	k__Bacteria	p__Firmicutes	c__Clostridia	o__Clostridiales	f__Eubacteriaceae	g__Pseudoramibacter_Eubacterium	s__Assigned_species38_g__Pseudoramibacter_Eubacterium	OTU113	2	0	2078	2387	2478	0	0	0	0	0	0	0	0	0	0	0	0	0	0	0	0	0	0	0	0	0	0	0	0	0	0	0	0	0	0	0	0	0	0	0	0
d__Bacteria	k__Bacteria	p__Bacteroidetes	c__Bacteroidia	o__Bacteroidales	f__Bacteroidaceae	g__Bacteroides	s__Bacteroides_fragilis	OTU273	0	0	0	0	0	0	0	0	0	0	0	0	0	0	0	0	0	0	0	0	0	0	0	0	0	0	0	0	0	5	0	0	0	0	0	0	9	0	0	0	0
d__Bacteria	k__Bacteria	p__Planctomycetes	c__Planctomycetia	o__Planctomycetales	f__Planctomycetaceae	g__Pirellula_f__Planctomycetaceae	s__Assigned_species53_g__Pirellula	OTU713	0	0	0	0	0	0	10	0	0	0	0	0	0	0	0	0	0	0	0	0	0	0	0	0	0	0	13	0	0	0	0	0	0	0	0	0	0	0	0	0	0
d__Bacteria	k__Bacteria	p__unclassified_k__Bacteria	c__unclassified_k__Bacteria	o__unclassified_k__Bacteria	f__unclassified_k__Bacteria	g__unclassified_k__Bacteria	s__unclassified_k__Bacteria	OTU3234	0	0	0	0	0	2	0	0	0	4	0	0	0	0	0	0	0	0	1	1	0	0	0	0	0	0	2	0	0	0	1	0	4	0	1	0	0	0	0	0	0
d__Bacteria	k__Bacteria	p__Acidobacteria	c__Acidobacteria_6	o__iii1_15	f__Unknown_family_o__iii1_15	g__Assigned_genus653_f__Unknown_family_o__iii1_15	s__Assigned_species4_g__Assigned_genus653	OTU3364	0	0	0	0	0	0	0	0	0	0	0	0	0	0	0	0	0	0	0	0	1	0	0	3	0	0	0	0	0	0	0	0	0	0	0	0	0	0	0	0	0
d__Bacteria	k__Bacteria	p__Firmicutes	c__Bacilli	o__Bacillales	f__Alicyclobacillaceae	g__Alicyclobacillus	s__unclassified_g__Alicyclobacillus	OTU3153	0	0	0	0	0	0	0	0	0	0	0	0	0	0	0	0	0	0	0	0	0	0	0	0	0	0	0	0	0	0	0	0	0	0	0	0	0	0	0	0	0
d__Bacteria	k__Bacteria	p__unclassified_k__Bacteria	c__unclassified_k__Bacteria	o__unclassified_k__Bacteria	f__unclassified_k__Bacteria	g__unclassified_k__Bacteria	s__unclassified_k__Bacteria	OTU4460	0	0	0	0	0	0	0	0	0	0	0	0	0	0	0	0	0	0	0	0	0	0	0	0	0	0	0	0	0	0	0	0	0	1	0	0	0	0	0	0	0
d__Bacteria	k__Bacteria	p__Spirochaetes	c__Spirochaetes	o__Spirochaetales_c__Spirochaetes	f__Spirochaetaceae_o__Spirochaetales	g__Treponema_f__Spirochaetaceae	s__unclassified_g__Treponema_f__Spirochaetaceae	OTU3400	0	0	0	0	0	0	0	0	0	0	0	0	0	0	0	0	0	0	0	0	0	0	0	0	0	0	0	0	0	0	0	0	0	0	0	0	0	0	0	0	0
d__Bacteria	k__Bacteria	p__Proteobacteria	c__Gammaproteobacteria	o__Chromatiales	f__Halothiobacillaceae	g__Thiofaba	s__Assigned_species28_g__Thiofaba	OTU298	0	0	2	2	1	0	0	0	0	0	0	0	0	0	0	0	0	0	0	0	0	0	0	0	0	0	0	0	0	0	0	0	0	0	0	0	0	0	0	0	0
d__Bacteria	k__Bacteria	p__Proteobacteria	c__Alphaproteobacteria	o__Rhodobacterales	f__Rhodobacteraceae	g__Nautella	s__Nautella_italica	OTU136	0	0	1	0	0	0	0	0	0	0	0	0	6	0	0	0	0	0	0	0	0	0	0	0	0	0	0	0	0	0	0	0	0	0	0	0	0	0	0	0	0
d__Bacteria	k__Bacteria	p__Acidobacteria	c__Acidobacteria_6	o__iii1_15	f__mb2424	g__unclassified_f__mb2424	s__unclassified_f__mb2424	OTU3778	0	0	0	0	0	0	0	0	0	0	0	0	0	0	0	0	0	0	0	0	0	0	0	0	0	0	0	0	0	0	0	0	0	0	0	0	0	0	0	0	0
d__Bacteria	k__Bacteria	p__Firmicutes	c__Bacilli	o__Bacillales	f__Planococcaceae	g__Rummeliibacillus	s__Assigned_species31_g__Rummeliibacillus	OTU1634	0	0	0	0	0	11	0	0	0	0	0	0	0	0	0	0	0	0	11	0	6	0	0	0	0	0	0	0	0	0	0	0	0	0	0	0	0	0	0	0	0
d__Bacteria	k__Bacteria	p__Actinobacteria	c__Actinobacteria	o__Solirubrobacterales_c__Actinobacteria	f__Solirubrobacteraceae_o__Solirubrobacterales	g__Solirubrobacter_f__Solirubrobacteraceae	s__Assigned_species39_g__Solirubrobacter	OTU1526	0	0	0	0	0	0	0	0	0	0	0	0	0	0	0	0	0	0	0	17	0	0	0	0	0	0	0	0	0	0	0	0	0	0	0	0	0	0	0	0	0
d__Bacteria	k__Bacteria	p__Firmicutes	c__Clostridia	o__Clostridiales	f__Tissierellaceae	g__Tepidimicrobium_f__Tissierellaceae	s__Assigned_species17_g__Tepidimicrobium	OTU268	0	0	724	1181	777	0	0	0	0	0	0	0	0	0	0	0	0	0	0	0	0	0	0	0	0	0	0	0	0	0	0	0	0	0	0	0	0	0	0	0	0
d__Bacteria	k__Bacteria	p__Firmicutes	c__Clostridia	o__Clostridiales	f__Dehalobacteriaceae	g__Dehalobacterium	s__Dehalobacterium_Unknown	OTU1389	0	0	0	0	0	0	0	0	0	0	0	0	0	0	0	0	12	0	0	0	0	0	0	0	0	0	0	0	0	0	0	0	0	0	0	0	0	0	0	0	0
d__Bacteria	k__Bacteria	p__Firmicutes	c__Clostridia	o__Clostridiales	f__Ruminococcaceae	g__Assigned_genus703_f__Ruminococcaceae	s__Assigned_species3_g__Assigned_genus703	OTU3304	0	0	0	0	1	0	0	0	0	0	0	0	0	0	0	0	0	0	0	0	0	0	0	0	0	0	0	0	0	0	0	0	0	0	0	0	0	0	0	0	0
d__Bacteria	k__Bacteria	p__Chloroflexi	c__Anaerolineae	o__Anaerolineales	f__Anaerolineaceae	g__unclassified_f__Anaerolineaceae	s__unclassified_f__Anaerolineaceae	OTU498	0	0	0	1	0	0	0	0	0	0	0	0	0	0	0	0	0	0	0	0	0	0	0	0	0	0	0	0	0	0	0	0	0	0	0	0	0	0	0	0	0
d__Bacteria	k__Bacteria	p__Chloroflexi	c__Chloroflexia	o__Chloroflexales_c__Chloroflexia	f__Chloroflexaceae_o__Chloroflexales_c__Chloroflexia	g__Roseiflexus_f__Chloroflexaceae	s__unclassified_g__Roseiflexus_f__Chloroflexaceae	OTU897	0	0	0	0	0	0	0	0	0	0	1	0	0	0	0	0	0	0	0	0	0	0	0	0	0	0	0	0	0	0	0	0	0	0	0	0	0	0	0	0	0
d__Bacteria	k__Bacteria	p__Chloroflexi	c__Anaerolineae	o__Anaerolineales	f__Anaerolineaceae	g__Leptolinea	s__Assigned_species2_g__Leptolinea	OTU1217	0	0	0	0	0	0	0	0	0	0	0	0	0	0	3	0	0	0	0	0	0	0	0	0	0	0	0	0	0	0	0	0	0	0	0	0	0	0	0	0	0
d__Bacteria	k__Bacteria	p__Firmicutes	c__Clostridia	o__Clostridiales	f__Peptococcaceae	g__rc4_4	s__rc4_4_Unknown	OTU668	0	0	0	0	0	0	5	0	0	0	0	0	0	0	0	0	0	0	0	0	0	0	0	0	0	0	0	0	0	0	0	0	0	0	0	0	0	0	0	0	0
d__Bacteria	k__Bacteria	p__Actinobacteria	c__Acidimicrobiia	o__Acidimicrobiales_c__Acidimicrobiia	f__unclassified_o__Acidimicrobiales_c__Acidimicrobiia	g__unclassified_o__Acidimicrobiales_c__Acidimicrobiia	s__unclassified_o__Acidimicrobiales_c__Acidimicrobiia	OTU1680	0	0	0	0	0	0	0	0	0	0	0	0	0	0	0	0	0	0	0	0	2	0	0	0	0	0	0	0	0	0	0	0	0	0	0	0	0	0	0	0	0
d__Bacteria	k__Bacteria	p__Lentisphaerae	c__Lentisphaeria	o__Victivallales	f__Victivallaceae	g__Assigned_genus15_f__Victivallaceae	s__Assigned_species1_g__Assigned_genus15_f__Victivallaceae	OTU2812	0	0	0	0	0	0	0	3	12	0	0	0	0	1	0	2	7	1	2	3	0	6	0	0	2	0	0	3	0	0	0	0	6	0	3	2	0	0	0	0	0
d__Bacteria	k__Bacteria	p__Firmicutes	c__Bacilli	o__Lactobacillales	f__Streptococcaceae	g__Streptococcus	s__Streptococcus_gallolyticus	OTU4279	0	0	4	0	2	0	0	0	0	0	0	0	0	0	0	4	0	0	0	0	15	0	0	0	0	0	0	0	0	0	0	0	0	0	0	3	0	0	0	0	0
d__Bacteria	k__Bacteria	p__unclassified_k__Bacteria	c__unclassified_k__Bacteria	o__unclassified_k__Bacteria	f__unclassified_k__Bacteria	g__unclassified_k__Bacteria	s__unclassified_k__Bacteria	OTU4694	0	0	0	0	0	0	0	0	1	0	0	0	0	0	0	0	0	0	0	0	0	0	0	0	0	0	0	0	0	0	0	0	0	0	0	0	0	0	0	0	0
d__Bacteria	k__Bacteria	p__unclassified_k__Bacteria	c__unclassified_k__Bacteria	o__unclassified_k__Bacteria	f__unclassified_k__Bacteria	g__unclassified_k__Bacteria	s__unclassified_k__Bacteria	OTU4698	0	0	0	0	0	0	0	0	0	0	0	0	0	0	0	0	0	0	0	0	0	0	0	0	0	0	0	0	0	0	0	0	0	0	0	0	0	0	0	0	0
d__Bacteria	k__Bacteria	p__Proteobacteria	c__Gammaproteobacteria	o__Xanthomonadales	f__Xanthomonadaceae	g__Aquimonas	s__unclassified_g__Aquimonas	OTU2167	0	0	1	2	2	0	0	0	0	0	0	0	0	0	0	0	0	0	0	0	0	0	0	0	0	0	0	0	0	0	0	3	0	0	0	0	0	0	0	0	0
d__Bacteria	k__Bacteria	p__Firmicutes	c__Erysipelotrichi	o__Erysipelotrichales_c__Erysipelotrichi	f__Erysipelotrichaceae_o__Erysipelotrichales	g__unclassified_f__Erysipelotrichaceae_o__Erysipelotrichales	s__unclassified_f__Erysipelotrichaceae_o__Erysipelotrichales	OTU2045	0	0	0	0	0	0	0	0	0	0	0	0	0	0	0	0	0	0	0	0	0	0	0	0	0	0	0	0	0	0	4	0	0	0	0	0	0	0	0	0	0
d__Bacteria	k__Bacteria	p__Bacteroidetes	c__Bacteroidia	o__Bacteroidales	f__Porphyromonadaceae	g__Assigned_genus44_f__Porphyromonadaceae	s__Assigned_species2_g__Assigned_genus44_f__Porphyromonadaceae	OTU595	0	0	2	1	1	0	0	0	0	0	0	0	0	0	0	0	0	0	0	0	0	0	0	0	0	0	0	0	0	0	0	0	0	0	0	0	0	0	0	0	0
d__Bacteria	k__Bacteria	p__Actinobacteria	c__Actinobacteria	o__Gaiellales_c__Actinobacteria	f__Gaiellaceae_o__Gaiellales	g__Gaiella	s__Assigned_species225_g__Gaiella	OTU4327	0	0	0	0	0	0	0	0	0	0	0	0	1	0	0	0	0	0	0	0	0	0	0	0	0	0	0	0	0	0	0	0	0	0	0	0	0	0	0	0	0
d__Bacteria	k__Bacteria	p__Proteobacteria	c__Betaproteobacteria	o__Rhodocyclales	f__Rhodocyclaceae	g__Zoogloea	s__Zoogloea_caeni	OTU3122	0	0	0	0	0	0	0	16	2	13	17	0	0	0	0	4	0	0	0	0	2	0	0	0	0	0	20	0	0	0	0	8	12	0	14	0	0	0	0	3	0
d__Bacteria	k__Bacteria	p__Proteobacteria	c__Deltaproteobacteria	o__Bdellovibrionales	f__Bdellovibrionaceae	g__Bdellovibrio	s__Assigned_species117_g__Bdellovibrio	OTU2314	0	0	0	0	0	0	0	0	0	0	0	0	0	0	0	0	0	0	0	0	0	0	0	0	0	0	0	0	0	0	0	0	0	10	0	0	0	0	0	0	0
d__Bacteria	k__Bacteria	p__Firmicutes	c__Bacilli	o__Lactobacillales	f__Lactobacillaceae	g__Lactobacillus	s__Lactobacillus_coleohominis	OTU1560	0	0	0	0	0	0	0	0	0	0	0	0	0	0	0	0	0	0	0	0	2	0	0	0	0	0	0	0	0	0	0	0	0	0	0	0	0	0	0	0	0
d__Bacteria	k__Bacteria	p__Firmicutes	c__Clostridia	o__Clostridiales	f__Ruminococcaceae	g__unclassified_f__Ruminococcaceae	s__unclassified_f__Ruminococcaceae	OTU291	0	0	2	0	0	0	0	0	0	0	0	0	0	0	0	0	0	0	0	0	0	0	0	0	0	0	0	0	0	0	0	0	0	0	0	0	0	0	0	0	0
d__Bacteria	k__Bacteria	p__Proteobacteria	c__Betaproteobacteria	o__Hydrogenophilales	f__Hydrogenophilaceae	g__Thiobacillus	s__unclassified_g__Thiobacillus	OTU4616	3	1	30	40	25	0	0	9	5	0	0	8	11	0	1	6	1	0	52	0	13	0	2	0	16	0	6	0	0	2	0	12	0	27	3	9	0	0	0	0	7
d__Bacteria	k__Bacteria	p__Proteobacteria	c__Deltaproteobacteria	o__Myxococcales	f__Unknown_family_o__Myxococcales	g__unclassified_f__Unknown_family_o__Myxococcales	s__unclassified_f__Unknown_family_o__Myxococcales	OTU2847	0	0	0	0	0	0	0	0	0	0	0	0	0	0	0	0	0	0	0	0	0	0	0	0	0	0	0	0	0	0	0	0	0	0	0	0	0	0	0	0	0
d__Bacteria	k__Bacteria	p__Proteobacteria	c__Betaproteobacteria	o__Burkholderiales	f__Comamonadaceae	g__Schlegelella	s__Schlegelella_aquatica	OTU3584	0	0	0	0	0	0	0	0	0	0	0	0	0	0	0	0	0	0	0	0	0	0	0	0	0	28	0	0	0	0	0	0	0	0	0	0	0	0	0	0	0
d__Bacteria	k__Bacteria	p__Bacteroidetes	c__Sphingobacteriia	o__Sphingobacteriales	f__Chitinophagaceae_o__Sphingobacteriales	g__Ferruginibacter	s__Assigned_species180_g__Ferruginibacter	OTU1378	0	0	0	0	0	0	0	0	0	0	0	0	0	0	0	5	0	0	0	0	2	0	0	0	0	0	0	0	0	0	0	0	0	11	0	0	0	0	0	0	0
d__Bacteria	k__Bacteria	p__unclassified_k__Bacteria	c__unclassified_k__Bacteria	o__unclassified_k__Bacteria	f__unclassified_k__Bacteria	g__unclassified_k__Bacteria	s__unclassified_k__Bacteria	OTU4746	0	0	0	0	0	0	0	0	0	0	0	0	0	0	0	0	0	0	0	0	0	0	0	0	0	0	0	0	0	0	0	0	0	0	0	0	0	0	0	0	0
d__Bacteria	k__Bacteria	p__Firmicutes	c__Clostridia	o__Clostridiales	f__Lachnospiraceae	g__unclassified_f__Lachnospiraceae	s__unclassified_f__Lachnospiraceae	OTU2581	0	0	0	0	0	0	0	0	0	0	0	0	0	0	0	0	0	0	0	0	0	0	0	0	0	0	2	0	0	0	0	0	0	0	0	0	10	0	0	0	0
d__Bacteria	k__Bacteria	p__WS6	c__B142	o__Unknown_order_c__B142	f__Unknown_family_o__Unknown_order_c__B142	g__unclassified_f__Unknown_family_o__Unknown_order_c__B142	s__unclassified_f__Unknown_family_o__Unknown_order_c__B142	OTU4315	0	0	0	0	0	0	2	0	4	0	0	0	1	0	0	1	0	0	9	0	0	0	0	0	0	0	0	0	0	0	0	0	8	7	0	0	0	0	0	0	0
d__Bacteria	k__Bacteria	p__Proteobacteria	c__Betaproteobacteria	o__Rhodocyclales	f__Rhodocyclaceae	g__Thauera	s__Thauera_aminoaromatica	OTU1328	0	0	3	2	0	0	0	0	0	0	0	0	2	0	9	12	0	0	0	0	0	0	1	0	0	0	0	0	0	0	0	10	0	0	0	0	0	0	0	0	0
d__Bacteria	k__Bacteria	p__Firmicutes	c__Bacilli	o__Bacillales	f__Thermoactinomycetaceae_1	g__Thermoflavimicrobium	s__Assigned_species1_g__Thermoflavimicrobium	OTU1311	0	0	0	0	0	0	0	0	0	0	0	0	0	0	8	0	0	0	0	0	0	0	0	0	0	0	0	0	0	0	0	0	0	0	0	0	0	0	0	0	0
d__Bacteria	k__Bacteria	p__Chloroflexi	c__S085	o__Unknown_order_c__S085	f__Unknown_family_o__Unknown_order_c__S085	g__Assigned_genus70_f__Unknown_family_o__Unknown_order_c__S085	s__Assigned_species1_g__Assigned_genus70_f__Unknown_family_o__Unknown_order_c__S085	OTU2482	0	0	0	0	0	0	0	0	0	0	0	0	0	0	0	0	0	0	0	0	0	0	0	0	0	0	0	0	0	0	0	0	0	0	0	0	8	0	0	0	0
d__Bacteria	k__Bacteria	p__Proteobacteria	c__Alphaproteobacteria	o__Rhizobiales	f__Hyphomicrobiaceae	g__unclassified_f__Hyphomicrobiaceae	s__unclassified_f__Hyphomicrobiaceae	OTU2160	0	0	0	7	0	0	2	0	0	0	0	0	0	0	0	0	0	0	0	0	0	0	0	0	0	0	0	0	0	0	0	4	0	0	0	0	0	0	0	0	0
d__Bacteria	k__Bacteria	p__Proteobacteria	c__Alphaproteobacteria	o__Sphingomonadales	f__Sphingomonadaceae	g__Sphingomonas	s__Sphingomonas_faeni	OTU2453	0	0	0	0	0	8	0	8	0	0	2	0	6	4	10	3	0	0	0	11	3	0	3	0	0	0	0	3	0	0	0	0	0	0	13	33	0	23	2	0	12
d__Bacteria	k__Bacteria	p__Acidobacteria	c__Acidobacteria_6	o__iii1_15	f__Unknown_family_o__iii1_15	g__unclassified_f__Unknown_family_o__iii1_15	s__unclassified_f__Unknown_family_o__iii1_15	OTU2897	0	0	0	0	0	0	0	0	0	0	0	0	0	0	0	0	0	0	0	0	0	0	0	0	0	0	0	0	0	0	0	27	0	0	0	0	0	0	0	0	0
d__Bacteria	k__Bacteria	p__Gemmatimonadetes	c__Gemm_2	o__Unknown_order_c__Gemm_2	f__Unknown_family_o__Unknown_order_c__Gemm_2	g__Assigned_genus138_f__Unknown_family_o__Unknown_order_c__Gemm_2	s__Assigned_species1_g__Assigned_genus138_f__Unknown_family_o__Unknown_order_c__Gemm_2	OTU1342	0	0	0	0	0	0	0	0	0	0	0	0	0	0	0	3	0	0	0	0	0	0	0	0	0	0	0	0	0	0	0	0	0	0	0	0	0	0	0	0	0
d__Bacteria	k__Bacteria	p__Firmicutes	c__Clostridia	o__Clostridiales	f__Ruminococcaceae	g__Assigned_genus2753_f__Ruminococcaceae	s__Assigned_species3_g__Assigned_genus2753	OTU3029	0	0	0	0	0	0	0	0	0	0	0	0	0	0	0	0	0	0	0	0	0	0	0	0	0	0	0	0	0	0	0	0	0	0	0	0	0	0	0	0	0
d__Bacteria	k__Bacteria	p__Firmicutes	c__Clostridia	o__Clostridiales	f__Lachnospiraceae	g__unclassified_f__Lachnospiraceae	s__unclassified_f__Lachnospiraceae	OTU4631	0	0	0	0	0	0	0	0	0	0	0	0	0	0	0	0	0	0	0	0	0	0	0	0	0	0	0	0	0	0	0	0	0	0	0	0	0	0	0	0	0
d__Bacteria	k__Bacteria	p__Firmicutes	c__Bacilli	o__Bacillales	f__Thermoactinomycetaceae	g__Assigned_genus4_f__Thermoactinomycetaceae	s__Assigned_species1_g__Assigned_genus4_f__Thermoactinomycetaceae	OTU1295	0	0	0	0	0	0	0	0	0	0	0	0	0	0	1	0	0	0	0	0	0	0	0	0	0	0	0	0	0	0	0	0	0	0	0	0	0	0	0	0	0
d__Bacteria	k__Bacteria	p__Bacteroidetes	c__Bacteroidia	o__Bacteroidales	f__Odoribacteraceae	g__Butyricimonas_f__Odoribacteraceae	s__Assigned_species50_g__Butyricimonas	OTU3717	0	0	0	0	0	0	0	0	0	0	0	0	0	0	0	0	0	0	0	0	0	0	0	0	0	0	0	0	0	0	0	0	0	0	0	0	0	0	0	0	0
d__Bacteria	k__Bacteria	p__Proteobacteria	c__Betaproteobacteria	o__Gallionellales	f__Gallionellaceae	g__Sideroxydans	s__unclassified_g__Sideroxydans	OTU3651	0	0	0	0	0	0	0	0	0	0	0	0	0	0	0	0	0	0	0	0	0	0	0	0	0	0	0	0	0	0	0	0	0	0	0	0	0	0	0	0	0
d__Bacteria	k__Bacteria	p__Proteobacteria	c__Alphaproteobacteria	o__Rhodospirillales	f__Acetobacteraceae	g__unclassified_f__Acetobacteraceae	s__unclassified_f__Acetobacteraceae	OTU317	0	0	0	4	1	0	0	0	0	0	0	0	0	0	0	0	0	0	0	0	0	0	0	0	0	0	0	0	0	0	0	0	0	0	0	0	0	0	0	0	0
d__Bacteria	k__Bacteria	p__Bacteroidetes	c__Bacteroidia	o__Bacteroidales	f__Bacteroidaceae	g__Bacteroides	s__unclassified_g__Bacteroides	OTU580	0	0	1	0	3	0	0	0	0	0	0	0	0	0	0	0	0	0	0	0	0	0	0	0	0	0	0	0	0	0	0	0	0	0	0	0	0	0	0	0	0
d__Bacteria	k__Bacteria	p__Firmicutes	c__Bacilli	o__Lactobacillales	f__Aerococcaceae	g__Facklamia	s__unclassified_g__Facklamia	OTU3576	0	0	0	0	0	0	0	0	0	0	0	0	0	0	0	0	0	0	0	0	0	0	0	0	0	0	0	0	0	0	0	0	0	0	0	0	0	0	0	0	0
d__Bacteria	k__Bacteria	p__Bacteroidetes	c__Bacteroidia	o__Bacteroidales	f__Paraprevotellaceae	g__Prevotella_f__Paraprevotellaceae	s__Prevotella_Unknown	OTU80	0	4	0	0	0	0	0	0	0	0	0	0	0	0	0	0	0	0	0	0	0	0	0	0	0	0	0	0	0	0	0	0	0	0	0	0	0	0	0	0	0
d__Bacteria	k__Bacteria	p__Planctomycetes	c__Phycisphaerae	o__Phycisphaerales	f__Phycisphaeraceae	g__Phycisphaera	s__Assigned_species433_g__Phycisphaera	OTU4601	0	0	0	0	0	0	0	0	0	0	0	0	0	0	0	0	0	0	0	0	0	0	0	0	0	0	0	0	0	0	0	0	0	0	0	0	0	0	0	0	0
d__Bacteria	k__Bacteria	p__Actinobacteria	c__Actinobacteria	o__Actinomycetales	f__Corynebacteriaceae	g__Corynebacterium	s__Corynebacterium_stationis	OTU1196	0	0	0	0	0	0	0	0	6	0	0	0	0	20	0	0	0	1	0	0	0	0	0	0	0	0	0	0	6	0	0	0	0	0	0	0	0	8	0	0	0
d__Bacteria	k__Bacteria	p__Actinobacteria	c__Actinobacteria	o__Actinomycetales	f__Nocardioidaceae	g__Kribbella	s__unclassified_g__Kribbella	OTU3226	0	0	0	0	0	0	0	0	0	0	0	0	0	4	0	0	0	0	0	0	0	0	0	0	0	0	0	0	0	0	0	0	0	0	0	0	0	0	0	0	0
d__Bacteria	k__Bacteria	p__Chloroflexi	c__unclassified_p__Chloroflexi	o__unclassified_p__Chloroflexi	f__unclassified_p__Chloroflexi	g__unclassified_p__Chloroflexi	s__unclassified_p__Chloroflexi	OTU170	0	0	5	1	0	0	0	0	0	0	0	0	0	0	0	0	0	0	0	0	0	0	0	0	0	0	0	0	0	0	0	0	0	0	0	0	0	0	0	0	0
d__Bacteria	k__Bacteria	p__Planctomycetes	c__Planctomycetia	o__Planctomycetales	f__Planctomycetaceae	g__Planctomyces	s__unclassified_g__Planctomyces	OTU674	0	0	0	0	0	0	3	0	0	0	0	0	0	0	0	0	0	0	0	0	0	0	0	0	0	0	0	0	0	0	0	0	0	0	0	0	0	0	0	0	0
d__Bacteria	k__Bacteria	p__Proteobacteria	c__Betaproteobacteria	o__Methylophilales	f__Methylophilaceae	g__Methylotenera	s__unclassified_g__Methylotenera	OTU4050	0	0	0	0	0	0	0	0	0	0	0	0	0	0	0	0	0	0	0	0	0	0	0	0	0	0	0	0	0	0	0	0	0	0	0	0	0	0	0	0	0
d__Bacteria	k__Bacteria	p__Firmicutes	c__Clostridia	o__Clostridiales	f__Ruminococcaceae	g__Ruminococcus_f__Ruminococcaceae	s__unclassified_g__Ruminococcus_f__Ruminococcaceae	OTU3350	0	0	0	0	0	0	0	0	0	0	0	0	0	0	0	0	0	0	0	0	0	0	0	0	0	0	0	0	0	0	0	0	0	0	0	0	0	0	0	0	0
d__Bacteria	k__Bacteria	p__Firmicutes	c__Clostridia	o__Clostridiales	f__Ruminococcaceae	g__Ruminococcus_f__Ruminococcaceae	s__unclassified_g__Ruminococcus_f__Ruminococcaceae	OTU3357	0	0	0	0	0	0	0	0	0	0	0	0	0	0	0	0	0	0	0	0	5	0	0	0	0	0	0	0	0	0	0	0	0	0	0	0	0	0	0	0	0
d__Bacteria	k__Bacteria	p__Chloroflexi	c__Thermomicrobia	o__Sphaerobacterales	f__Sphaerobacteraceae	g__Sphaerobacter	s__Assigned_species45_g__Sphaerobacter	OTU1304	0	0	0	0	0	0	0	0	0	6	0	0	0	0	0	0	3	3	7	0	0	0	0	0	0	0	0	0	0	0	0	0	0	0	0	6	0	0	0	0	0
d__Bacteria	k__Bacteria	p__Proteobacteria	c__Gammaproteobacteria	o__Pseudomonadales	f__Moraxellaceae	g__Acinetobacter	s__Acinetobacter_johnsonii	OTU212	11	34	336	138	76	341	133	194	347	225	88	208	447	380	198	204	353	272	419	193	90	273	228	137	276	224	256	44	153	150	315	118	162	142	1992	650	95	110	77	37	268
d__Bacteria	k__Bacteria	p__Synergistetes	c__Synergistia	o__Synergistales	f__Dethiosulfovibrionaceae	g__HA73	s__HA73_Unknown	OTU4019	0	0	0	0	0	0	0	0	0	0	0	0	0	0	0	0	0	0	0	0	0	0	0	0	0	0	0	0	0	0	0	0	0	0	0	0	0	0	0	0	0
d__Bacteria	k__Bacteria	p__Bacteroidetes	c__Bacteroidia	o__Bacteroidales	f__Bacteroidaceae	g__Bacteroides	s__Bacteroides_coprophilus	OTU1135	0	0	0	0	0	0	0	0	0	0	0	0	1	0	0	0	0	0	0	0	0	0	0	0	0	0	0	0	0	0	0	0	0	0	0	0	8	0	0	0	0
d__Bacteria	k__Bacteria	p__Firmicutes	c__Clostridia	o__Clostridiales	f__unclassified_o__Clostridiales	g__unclassified_o__Clostridiales	s__unclassified_o__Clostridiales	OTU4036	0	0	0	0	0	0	0	0	0	0	0	0	0	0	0	0	0	0	0	0	0	0	0	0	0	0	0	0	0	0	0	0	0	0	0	0	0	0	0	0	0
d__Bacteria	k__Bacteria	p__Planctomycetes	c__Planctomycetia	o__Planctomycetales	f__Planctomycetaceae	g__Aquisphaera	s__unclassified_g__Aquisphaera	OTU2293	0	0	0	0	0	0	0	0	0	0	0	0	0	0	0	0	0	0	0	0	0	0	0	0	0	0	0	0	0	0	0	0	0	13	0	0	0	0	0	0	0
d__Bacteria	k__Bacteria	p__Actinobacteria	c__Actinobacteria	o__Coriobacteriales_c__Actinobacteria	f__Coriobacteriaceae_o__Coriobacteriales	g__Olsenella	s__unclassified_g__Olsenella	OTU4575	0	0	0	0	0	0	9	0	0	0	0	0	0	0	1	15	1	1	7	0	0	0	0	0	0	0	0	0	0	0	0	0	0	0	0	12	0	0	0	0	0
d__Bacteria	k__Bacteria	p__Bacteroidetes	c__Bacteroidia	o__Bacteroidales	f__Prevotellaceae	g__Assigned_genus23_f__Prevotellaceae	s__Assigned_species1_g__Assigned_genus23_f__Prevotellaceae	OTU1434	0	0	0	0	0	0	0	0	0	0	0	0	0	0	0	0	0	2	0	0	0	0	0	0	0	0	0	0	0	0	0	0	0	0	0	0	0	0	0	0	0
d__Bacteria	k__Bacteria	p__Bacteroidetes	c__Saprospirae	o__Saprospirales	f__Unknown_family_o__Saprospirales	g__Assigned_genus35_f__Unknown_family_o__Saprospirales	s__Assigned_species2_g__Assigned_genus35_f__Unknown_family_o__Saprospirales	OTU1315	0	0	0	0	0	0	7	0	9	0	4	16	9	0	16	2	11	0	0	3	0	6	4	0	0	0	11	0	0	7	0	0	0	0	0	52	0	0	0	0	0
d__Bacteria	k__Bacteria	p__Acidobacteria	c__DA052	o__Ellin6513	f__Unknown_family_o__Ellin6513	g__unclassified_f__Unknown_family_o__Ellin6513	s__unclassified_f__Unknown_family_o__Ellin6513	OTU490	0	0	0	0	0	0	0	0	15	32	0	0	0	0	0	11	11	0	0	0	1	0	0	4	4	26	0	0	0	0	0	0	0	18	1	0	14	25	1	0	31
d__Bacteria	k__Bacteria	p__Bacteroidetes	c__Bacteroidia	o__Bacteroidales	f__Porphyromonadaceae	g__Porphyromonas	s__Porphyromonas_uenonis	OTU2800	0	0	0	0	0	0	0	0	0	0	0	0	0	0	0	0	0	0	0	0	0	0	0	0	0	0	0	0	0	0	0	0	0	0	0	0	0	0	0	0	0
d__Bacteria	k__Bacteria	p__Verrucomicrobia	c__Pedosphaerae	o__Pedosphaerales	f__auto67_4W	g__unclassified_f__auto67_4W	s__Assigned_species14_g__unclassified_f__auto67_4W	OTU882	0	0	0	0	0	0	0	0	0	0	8	0	0	0	0	0	0	0	0	0	0	0	0	0	0	0	0	0	0	0	0	0	0	0	0	0	0	0	0	0	0
d__Bacteria	k__Bacteria	p__Bacteroidetes	c__Bacteroidia	o__Bacteroidales	f__S24_7	g__Assigned_genus283_f__S24_7	s__Assigned_species1_g__Assigned_genus283_f__S24_7	OTU4370	0	0	0	0	0	0	0	0	0	0	0	0	0	0	0	0	0	0	0	0	0	0	0	0	0	0	0	0	0	0	0	0	0	0	0	0	0	0	0	0	0
d__Bacteria	k__Bacteria	p__AC1	c__SHA_114	o__Unknown_order_c__SHA_114	f__Unknown_family_o__Unknown_order_c__SHA_114	g__Assigned_genus20_f__Unknown_family_o__Unknown_order_c__SHA_114	s__Assigned_species1_g__Assigned_genus20_f__Unknown_family_o__Unknown_order_c__SHA_114	OTU2218	0	0	0	0	0	0	0	0	0	0	0	0	0	0	0	0	0	0	0	0	0	0	0	0	0	0	0	0	0	0	0	7	0	0	0	0	0	0	0	0	0
d__Bacteria	k__Bacteria	p__Actinobacteria	c__Acidimicrobiia	o__Acidimicrobiales_c__Acidimicrobiia	f__Unknown_family_o__Acidimicrobiales	g__Assigned_genus279_f__Unknown_family	s__Assigned_species1_g__Assigned_genus279	OTU140	0	0	23	15	23	0	0	0	0	0	0	0	0	0	0	0	0	0	0	0	0	0	0	0	0	0	0	0	0	0	0	0	0	0	0	0	0	0	0	0	0
d__Bacteria	k__Bacteria	p__Proteobacteria	c__Gammaproteobacteria	o__Legionellales	f__Coxiellaceae	g__Aquicella	s__unclassified_g__Aquicella	OTU4704	0	0	0	0	0	10	0	0	0	0	0	0	0	5	0	0	0	0	0	0	0	0	0	0	0	0	0	0	0	0	0	0	0	0	0	0	8	5	0	0	0
d__Bacteria	k__Bacteria	p__Spirochaetes	c__Spirochaetia	o__Spirochaetales_c__Spirochaetia	f__Spirochaetaceae_o__Spirochaetales_c__Spirochaetia	g__Spirochaeta_f__Spirochaetaceae_o__Spirochaetales	s__unclassified_g__Spirochaeta_f__Spirochaetaceae_o__Spirochaetales	OTU817	0	0	0	0	0	0	0	0	19	0	0	0	0	0	0	0	0	0	0	0	0	0	0	0	0	0	0	0	0	0	0	0	0	0	0	0	0	0	0	0	0
d__Bacteria	k__Bacteria	p__Proteobacteria	c__Alphaproteobacteria	o__Rhodospirillales	f__Acetobacteraceae	g__Saccharibacter	s__Assigned_species11_g__Saccharibacter	OTU4266	0	0	0	0	0	0	0	0	0	0	0	0	0	0	0	0	0	0	0	0	0	0	0	0	0	0	0	0	0	0	0	0	0	0	0	0	0	0	0	0	0
d__Bacteria	k__Bacteria	p__Chloroflexi	c__Anaerolineae	o__S0208	f__Unknown_family_o__S0208	g__Assigned_genus81_f__Unknown_family_o__S0208	s__Assigned_species1_g__Assigned_genus81_f__Unknown_family_o__S0208	OTU1655	0	0	0	0	0	0	0	0	0	0	0	0	0	0	0	0	0	0	0	0	1	0	0	0	0	0	0	0	0	0	0	0	0	0	0	0	0	0	0	0	0
d__Bacteria	k__Bacteria	p__WWE1	c__Cloacamonae	o__Cloacamonales	f__Cloacamonaceae	g__BHB21	s__BHB21_Unknown	OTU2774	0	0	0	0	0	0	0	0	0	0	0	0	0	0	0	0	0	0	0	0	0	0	0	0	0	0	0	0	0	0	0	0	0	0	0	0	0	0	0	0	0
d__Bacteria	k__Bacteria	p__Bacteroidetes	c__Bacteroidia	o__Bacteroidales	f__unclassified_o__Bacteroidales	g__unclassified_o__Bacteroidales	s__unclassified_o__Bacteroidales	OTU3569	0	0	0	0	0	0	0	0	0	0	0	0	0	0	0	0	0	0	0	0	0	0	0	0	0	0	0	0	0	0	0	0	0	0	0	0	0	0	0	0	0
d__Bacteria	k__Bacteria	p__Firmicutes	c__Clostridia	o__Clostridiales	f__Ruminococcaceae	g__Assigned_genus852_f__Ruminococcaceae	s__Assigned_species1_g__Assigned_genus852_f__Ruminococcaceae	OTU1395	0	0	1	0	0	0	0	0	0	0	4	0	0	0	0	0	1	0	0	0	3	0	0	0	0	0	0	0	0	0	7	0	0	0	0	0	19	0	0	3	0
d__Bacteria	k__Bacteria	p__Proteobacteria	c__Alphaproteobacteria	o__Rhodospirillales	f__Rhodospirillaceae	g__Assigned_genus569_f__Rhodospirillaceae	s__Assigned_species2_g__Assigned_genus569_f__Rhodospirillaceae	OTU513	0	0	0	0	0	0	0	0	0	0	0	0	0	0	0	0	0	0	0	0	0	0	0	0	0	0	0	0	0	0	0	0	0	0	0	0	0	0	0	0	0
d__Bacteria	k__Bacteria	p__Proteobacteria	c__Gammaproteobacteria	o__Alteromonadales	f__Alteromonadaceae	g__Marinobacter	s__Marinobacter_mobilis	OTU903	0	0	0	0	0	0	0	0	0	0	0	28	0	0	0	0	0	0	0	0	0	0	0	0	0	0	0	0	0	0	0	0	0	0	0	0	0	0	0	0	0
d__Bacteria	k__Bacteria	p__Planctomycetes	c__Planctomycetia	o__Gemmatales	f__Gemmataceae	g__Gemmata_f__Gemmataceae	s__Gemmata_obscuriglobus	OTU4473	0	0	0	0	0	0	0	0	0	0	0	0	0	0	0	0	0	0	0	0	0	0	0	0	0	0	0	0	0	0	0	0	0	0	0	0	0	0	0	0	0
d__Bacteria	k__Bacteria	p__Proteobacteria	c__Betaproteobacteria	o__Burkholderiales	f__Burkholderiaceae	g__Burkholderia	s__Burkholderia_ferrariae	OTU4442	0	1	138	73	98	0	5	21	30	0	25	27	6	19	16	25	54	45	42	8	10	41	15	3	28	12	45	7	41	73	26	9	7	60	10	83	38	19	1	16	12
d__Bacteria	k__Bacteria	p__Proteobacteria	c__Gammaproteobacteria	o__Xanthomonadales	f__Sinobacteraceae	g__unclassified_f__Sinobacteraceae	s__unclassified_f__Sinobacteraceae	OTU1968	0	0	0	0	0	0	0	0	0	0	0	0	0	0	0	0	0	0	0	0	0	0	0	0	0	0	0	0	0	1	0	0	0	0	0	0	0	0	0	0	0
d__Bacteria	k__Bacteria	p__Firmicutes	c__Clostridia	o__Clostridiales	f__Lachnospiraceae	g__Assigned_genus1626_f__Lachnospiraceae	s__Assigned_species1_g__Assigned_genus1626_f__Lachnospiraceae	OTU3227	0	0	0	0	0	0	0	0	0	0	0	0	0	0	0	0	0	0	0	0	0	0	0	0	0	0	0	0	0	0	0	0	0	0	0	0	0	0	0	0	0
d__Bacteria	k__Bacteria	p__Acidobacteria	c__DA052	o__Ellin6513	f__Unknown_family_o__Ellin6513	g__Assigned_genus142_f__Unknown_family_o__Ellin6513	s__Assigned_species3_g__Assigned_genus142_f__Unknown_family	OTU1581	0	0	0	0	0	0	0	0	0	0	0	0	0	0	0	0	0	0	0	0	7	0	0	0	0	0	0	0	0	0	0	4	0	0	0	0	0	0	0	0	0
d__Bacteria	k__Bacteria	p__Chloroflexi	c__Anaerolineae	o__SBR1031	f__SHA_31	g__Assigned_genus33_f__SHA_31	s__Assigned_species2_g__Assigned_genus33_f__SHA_31	OTU360	0	0	0	5	0	0	0	0	0	0	0	0	0	0	0	0	0	0	0	0	0	0	0	0	0	0	0	0	0	0	0	0	0	0	0	0	0	0	0	0	0
d__Bacteria	k__Bacteria	p__unclassified_k__Bacteria	c__unclassified_k__Bacteria	o__unclassified_k__Bacteria	f__unclassified_k__Bacteria	g__unclassified_k__Bacteria	s__unclassified_k__Bacteria	OTU643	0	0	0	0	0	8	0	0	0	0	0	0	0	0	0	0	0	0	0	0	0	0	0	0	0	0	0	0	0	0	0	0	0	0	0	0	1	0	0	0	0
d__Bacteria	k__Bacteria	p__Chloroflexi	c__Anaerolineae	o__SJA_15	f__Unknown_family_o__SJA_15	g__Assigned_genus21_f__Unknown_family_o__SJA_15	s__Assigned_species1_g__Assigned_genus21_f__Unknown_family_o__SJA_15	OTU532	0	0	0	0	2	0	0	0	0	0	0	0	0	0	0	0	0	0	0	0	0	0	0	0	0	0	0	0	0	0	0	0	18	0	0	0	0	0	0	0	0
d__Bacteria	k__Bacteria	p__Firmicutes	c__Clostridia	o__Clostridiales	f__Ruminococcaceae	g__unclassified_f__Ruminococcaceae	s__unclassified_f__Ruminococcaceae	OTU2497	0	0	0	0	0	0	0	0	0	0	0	0	0	0	0	0	0	0	0	0	0	0	0	0	0	0	0	0	0	0	0	0	0	0	0	0	8	0	0	0	0
d__Bacteria	k__Bacteria	p__Proteobacteria	c__Betaproteobacteria	o__Ellin6067	f__Unknown_family_o__Ellin6067	g__Assigned_genus48_f__Unknown_family_o__Ellin6067	s__Assigned_species1_g__Assigned_genus48_f__Unknown_family_o__Ellin6067	OTU2443	0	0	0	0	0	0	0	0	0	0	0	0	0	0	0	0	0	0	0	0	0	0	0	0	0	0	0	0	0	0	0	0	0	0	4	0	0	0	0	0	0
d__Bacteria	k__Bacteria	p__Firmicutes	c__Clostridia	o__Clostridiales	f__Lachnospiraceae	g__unclassified_f__Lachnospiraceae	s__unclassified_f__Lachnospiraceae	OTU687	0	0	0	0	0	0	8	2	0	0	0	0	0	0	0	0	0	0	0	0	0	0	0	0	0	0	0	0	0	0	0	0	0	0	0	0	0	0	0	0	0
d__Bacteria	k__Bacteria	p__Planctomycetes	c__Planctomycetia	o__Gemmatales	f__Gemmataceae	g__Gemmata_f__Gemmataceae	s__unclassified_g__Gemmata_f__Gemmataceae	OTU2413	0	0	0	0	0	0	0	0	0	0	0	0	0	0	0	0	0	0	0	0	0	0	0	0	0	0	0	0	0	0	0	0	0	0	1	0	0	0	0	0	0
d__Bacteria	k__Bacteria	p__Proteobacteria	c__Alphaproteobacteria	o__Caulobacterales	f__Caulobacteraceae	g__Caulobacter	s__Caulobacter_vibrioides	OTU415	5	3	4	5	1	12	8	4	39	46	0	5	10	16	16	4	10	24	26	72	6	23	32	19	25	24	6	10	4	29	19	20	0	9	2	30	15	16	0	17	0
d__Bacteria	k__Bacteria	p__Verrucomicrobia	c__Opitutae	o__Opitutales	f__Opitutaceae	g__Opitutus	s__Assigned_species106_g__Opitutus	OTU3876	0	0	0	0	0	0	0	0	0	0	0	0	0	0	0	0	0	0	0	0	0	0	0	0	0	0	0	0	0	0	0	0	0	0	0	0	0	0	0	0	0
d__Bacteria	k__Bacteria	p__Firmicutes	c__Bacilli	o__Lactobacillales	f__Lactobacillaceae	g__Lactobacillus	s__Lactobacillus_johnsonii	OTU11	0	2	3	3	0	0	3	37	8	18	0	83	0	1	5	11	0	13	19	0	14	2	35	0	0	5	2	0	0	24	8	0	0	18	0	17	4	0	3	1	6
d__Bacteria	k__Bacteria	p__Proteobacteria	c__Alphaproteobacteria	o__Ellin329	f__Unknown_family_o__Ellin329	g__Assigned_genus57_f__Unknown_family_o__Ellin329	s__unclassified_g__Assigned_genus57_f__Unknown_family_o__Ellin329	OTU460	0	0	0	0	2	0	0	1	0	0	0	16	0	0	0	0	0	0	0	0	0	0	0	0	0	0	0	0	0	0	0	7	17	0	0	0	0	8	0	0	0
d__Bacteria	k__Bacteria	p__unclassified_k__Bacteria	c__unclassified_k__Bacteria	o__unclassified_k__Bacteria	f__unclassified_k__Bacteria	g__unclassified_k__Bacteria	s__unclassified_k__Bacteria	OTU791	0	0	0	0	0	0	0	0	0	0	0	0	0	0	0	0	0	0	0	0	0	0	0	0	0	0	0	0	0	0	0	3	0	0	0	0	0	0	0	0	0
d__Bacteria	k__Bacteria	p__Firmicutes	c__Clostridia	o__Clostridiales	f__Ruminococcaceae	g__unclassified_f__Ruminococcaceae	s__unclassified_f__Ruminococcaceae	OTU2813	0	0	0	1	0	0	0	0	0	0	0	0	4	0	1	1	1	0	0	0	13	0	0	0	0	0	0	0	0	0	0	0	0	0	0	0	0	0	0	4	0
d__Bacteria	k__Bacteria	p__OD1	c__Unknown_class_p__OD1	o__Unknown_order_c__Unknown_class_p__OD1	f__Unknown_family_o__Unknown_order_c__Unknown_class_p__OD1	g__Assigned_genus69_f__Unknown_family_o__Unknown_order_c__Unknown_class_p__OD1	s__Assigned_species1_g__Assigned_genus69_f__Unknown_family_o__Unknown_order_c__Unknown_class_p__OD1	OTU2892	0	0	0	0	0	0	0	0	0	0	0	0	0	0	0	0	0	0	0	0	0	0	0	0	0	0	0	0	0	0	0	0	0	0	0	0	0	0	0	0	0
d__Bacteria	k__Bacteria	p__Bacteroidetes	c__Sphingobacteriia	o__Sphingobacteriales	f__Saprospiraceae_o__Sphingobacteriales	g__Haliscomenobacter_f__Saprospiraceae_o__Sphingobacteriales	s__unclassified_g__Haliscomenobacter_f__Saprospiraceae_o__Sphingobacteriales	OTU2366	0	0	0	0	0	0	0	0	0	0	0	0	0	0	0	0	0	0	0	0	0	0	0	0	0	0	0	0	0	0	0	0	0	0	1	0	0	0	0	0	0
d__Bacteria	k__Bacteria	p__Proteobacteria	c__Alphaproteobacteria	o__Rhizobiales	f__Hyphomicrobiaceae	g__unclassified_f__Hyphomicrobiaceae	s__unclassified_f__Hyphomicrobiaceae	OTU908	0	0	0	0	0	0	0	0	0	0	0	1	0	0	2	0	0	0	0	0	0	0	0	0	0	0	0	0	0	0	0	1	0	0	0	0	0	0	0	0	0
d__Bacteria	k__Bacteria	p__Actinobacteria	c__Rubrobacteria	o__Rubrobacterales_c__Rubrobacteria	f__Rubrobacteraceae_o__Rubrobacterales_c__Rubrobacteria	g__Rubrobacter_f__Rubrobacteraceae_o__Rubrobacterales	s__Assigned_species120_g__Rubrobacter	OTU290	0	0	2	0	0	0	0	0	0	0	0	0	0	0	0	0	0	0	0	0	0	0	0	0	0	0	0	0	0	0	0	0	0	0	0	0	0	0	0	0	0
d__Bacteria	k__Bacteria	p__Proteobacteria	c__Gammaproteobacteria	o__unclassified_c__Gammaproteobacteria	f__unclassified_c__Gammaproteobacteria	g__unclassified_c__Gammaproteobacteria	s__unclassified_c__Gammaproteobacteria	OTU1086	0	0	0	0	0	0	0	0	0	0	0	0	4	0	0	0	0	0	0	0	0	0	0	0	0	0	0	0	0	0	0	0	0	0	0	0	0	0	0	0	0
d__Bacteria	k__Bacteria	p__Proteobacteria	c__Alphaproteobacteria	o__Sphingomonadales	f__Sphingomonadaceae	g__Sphingobium	s__Sphingobium_yanoikuyae	OTU211	0	1	6	1	3	0	5	4	8	0	0	0	1	0	6	12	10	0	0	0	7	0	0	0	0	1	3	0	0	0	0	0	0	0	7	0	10	1	0	0	0
d__Bacteria	k__Bacteria	p__Proteobacteria	c__Deltaproteobacteria	o__Desulfovibrionales	f__Desulfovibrionaceae	g__Assigned_genus23_f__Desulfovibrionaceae	s__Assigned_species3_g__Assigned_genus23_f__Desulfovibrionaceae	OTU3423	0	0	0	0	0	0	0	0	0	0	0	0	0	0	0	0	0	0	0	0	0	0	0	0	0	0	0	0	0	0	0	0	0	0	0	0	0	0	0	0	0
d__Bacteria	k__Bacteria	p__OD1	c__ZB2	o__Unknown_order_c__ZB2	f__Unknown_family_o__Unknown_order_c__ZB2	g__unclassified_f__Unknown_family_o__Unknown_order_c__ZB2	s__unclassified_f__Unknown_family_o__Unknown_order_c__ZB2	OTU702	0	0	0	0	0	0	2	0	0	0	0	0	0	0	0	0	0	0	0	0	0	0	0	0	0	0	0	0	0	0	0	0	0	0	0	0	0	0	0	0	0
d__Bacteria	k__Bacteria	p__Verrucomicrobia	c__Pedosphaerae	o__Pedosphaerales	f__Ellin515	g__Assigned_genus7_f__Ellin515	s__unclassified_g__Assigned_genus7_f__Ellin515	OTU2506	0	0	0	0	0	0	0	0	0	0	0	0	0	0	0	0	0	0	0	0	0	0	0	0	0	0	0	0	0	0	0	0	0	0	0	0	9	0	0	0	0
d__Bacteria	k__Bacteria	p__Proteobacteria	c__Gammaproteobacteria	o__Oceanospirillales	f__Halomonadaceae	g__Halomonas	s__Halomonas_ventosae	OTU166	0	0	4	0	1	0	0	0	0	0	0	0	0	0	0	0	0	0	0	0	0	0	0	0	0	0	0	0	0	0	0	0	0	0	0	0	0	0	0	0	0
d__Bacteria	k__Bacteria	p__Bacteroidetes	c__Rhodothermi	o__Rhodothermales	f__Balneolaceae	g__KSA1	s__KSA1_Unknown	OTU3232	0	0	0	0	0	0	0	0	0	0	0	0	0	0	0	0	0	0	0	0	0	0	0	0	0	0	0	0	0	0	0	0	0	0	0	0	0	0	0	0	0
d__Bacteria	k__Bacteria	p__Chloroflexi	c__TK10	o__Unknown_order_c__TK10	f__Unknown_family_o__Unknown_order_c__TK10	g__Assigned_genus3_f__Unknown_family_o__Unknown_order_c__TK10	s__Assigned_species1_g__Assigned_genus3_f__Unknown_family_o__Unknown_order_c__TK10	OTU793	0	0	0	0	0	0	0	0	3	0	0	0	0	0	0	0	0	0	0	0	0	0	0	0	0	0	0	0	0	0	0	0	0	0	0	0	0	0	0	0	0
d__Bacteria	k__Bacteria	p__Proteobacteria	c__Deltaproteobacteria	o__GMD14H09	f__Unknown_family_o__GMD14H09	g__unclassified_f__Unknown_family_o__GMD14H09	s__unclassified_f__Unknown_family_o__GMD14H09	OTU3581	0	0	0	0	0	0	0	0	0	0	0	0	0	0	0	0	0	0	0	0	0	0	0	0	0	0	0	0	0	0	0	0	0	0	0	0	0	0	0	0	0
d__Bacteria	k__Bacteria	p__Actinobacteria	c__Actinobacteria	o__Actinomycetales	f__Thermomonosporaceae	g__Actinomadura	s__unclassified_g__Actinomadura	OTU3656	0	0	0	0	0	0	0	0	0	0	0	0	0	0	0	0	0	0	0	0	0	0	0	0	0	0	0	0	0	0	0	0	0	0	0	0	0	0	0	0	0
d__Bacteria	k__Bacteria	p__Proteobacteria	c__Alphaproteobacteria	o__Rhodospirillales	f__Acetobacteraceae	g__Acidisphaera	s__Assigned_species37_g__Acidisphaera	OTU3774	0	0	0	0	0	0	0	0	0	0	0	0	0	0	0	0	0	0	2	0	0	0	0	0	0	0	0	0	0	0	0	0	0	0	0	0	0	0	0	0	0
d__Bacteria	k__Bacteria	p__Firmicutes	c__Clostridia	o__Clostridiales	f__unclassified_o__Clostridiales	g__unclassified_o__Clostridiales	s__unclassified_o__Clostridiales	OTU2096	0	0	0	0	0	0	0	0	0	0	0	0	0	0	0	0	0	0	0	0	0	0	0	0	0	0	0	0	0	0	0	4	0	0	0	0	0	0	0	0	0
d__Bacteria	k__Bacteria	p__Proteobacteria	c__Gammaproteobacteria	o__Alteromonadales	f__Alteromonadaceae	g__Marinobacter	s__Assigned_species120_g__Marinobacter	OTU2520	0	0	0	0	0	0	0	0	0	0	0	0	4	0	0	0	0	0	0	0	0	0	0	0	0	0	0	0	0	0	0	0	0	0	0	0	14	0	0	0	0
d__Bacteria	k__Bacteria	p__Actinobacteria	c__Actinobacteria	o__Gaiellales_c__Actinobacteria	f__Gaiellaceae_o__Gaiellales	g__Gaiella	s__Assigned_species300_g__Gaiella	OTU327	0	0	0	1	1	0	0	0	0	0	0	0	0	0	0	0	0	0	0	0	0	0	0	0	0	0	0	0	0	0	0	0	0	0	0	0	0	0	0	0	0
d__Bacteria	k__Bacteria	p__Proteobacteria	c__Deltaproteobacteria	o__Bdellovibrionales	f__Bdellovibrionaceae	g__unclassified_f__Bdellovibrionaceae	s__unclassified_f__Bdellovibrionaceae	OTU1266	0	0	0	0	0	0	0	0	0	0	0	0	0	0	1	0	0	0	0	0	0	0	0	0	0	0	0	0	0	0	0	0	0	0	0	0	0	0	0	0	0
d__Bacteria	k__Bacteria	p__Firmicutes	c__Clostridia	o__Clostridiales	f__Symbiobacteriaceae	g__Symbiobacterium	s__unclassified_g__Symbiobacterium	OTU1570	0	0	0	0	0	0	0	0	0	0	0	0	0	0	0	0	0	0	0	0	2	0	0	0	0	0	0	0	0	0	0	0	0	0	0	0	0	0	0	0	0
d__Bacteria	k__Bacteria	p__Chloroflexi	c__C0119	o__Unknown_order_c__C0119	f__Unknown_family_o__Unknown_order_c__C0119	g__unclassified_f__Unknown_family_o__Unknown_order_c__C0119	s__unclassified_f__Unknown_family_o__Unknown_order_c__C0119	OTU2207	0	0	0	0	0	0	0	0	0	0	0	0	0	0	0	0	0	0	0	0	0	0	0	0	0	0	0	0	0	0	0	10	0	0	0	0	0	0	0	0	0
d__Bacteria	k__Bacteria	p__Proteobacteria	c__Betaproteobacteria	o__Burkholderiales	f__Alcaligenaceae	g__Achromobacter	s__Achromobacter_piechaudii	OTU1649	0	0	0	0	0	0	0	0	0	0	0	0	0	0	0	0	0	0	7	0	83	0	0	0	0	0	0	0	0	0	0	0	12	0	0	0	0	0	0	0	0
d__Bacteria	k__Bacteria	p__Chloroflexi	c__Anaerolineae	o__Caldilineales_c__Anaerolineae	f__Caldilineaceae_o__Caldilineales_c__Anaerolineae	g__Assigned_genus51_f__Caldilineaceae	s__unclassified_g__Assigned_genus51_f__Caldilineaceae	OTU395	0	0	1	2	0	0	0	0	0	0	0	0	0	0	0	0	0	0	0	0	0	0	0	0	0	0	0	0	0	0	0	0	0	0	0	0	0	0	0	0	0
d__Bacteria	k__Bacteria	p__Proteobacteria	c__Alphaproteobacteria	o__Rhodobacterales	f__Hyphomonadaceae_o__Rhodobacterales	g__unclassified_f__Hyphomonadaceae_o__Rhodobacterales	s__unclassified_f__Hyphomonadaceae_o__Rhodobacterales	OTU2950	0	0	0	0	0	0	0	0	0	0	0	0	0	0	0	0	0	0	0	0	0	0	0	0	0	0	0	0	0	0	0	0	0	0	0	0	0	0	0	0	0
d__Bacteria	k__Bacteria	p__Cyanobacteria	c__Nostocophycideae	o__Stigonematales	f__Rivulariaceae	g__Calothrix	s__Calothrix_Unknown	OTU4274	0	0	0	0	0	0	0	0	0	0	0	0	0	0	0	0	0	0	0	0	0	0	0	0	0	0	0	0	0	0	0	0	0	0	0	0	0	0	0	0	0
d__Bacteria	k__Bacteria	p__Proteobacteria	c__Alphaproteobacteria	o__Rickettsiales	f__Unknown_family_o__Rickettsiales	g__Assigned_genus176_f__Unknown_family_o__Rickettsiales	s__Assigned_species1_g__Assigned_genus176_f__Unknown_family_o__Rickettsiales	OTU4074	0	0	0	0	0	0	0	0	0	0	0	0	0	0	0	0	0	0	0	0	0	0	0	0	0	0	0	0	0	0	0	0	0	0	0	0	0	0	0	0	0
d__Bacteria	k__Bacteria	p__Firmicutes	c__Clostridia	o__Clostridiales	f__Ruminococcaceae	g__Ruminococcus_f__Ruminococcaceae	s__unclassified_g__Ruminococcus_f__Ruminococcaceae	OTU774	0	0	0	0	0	0	0	2	0	0	0	0	0	0	0	0	0	0	0	0	0	0	0	0	0	0	0	0	0	0	0	0	0	0	0	0	0	0	0	0	0
d__Bacteria	k__Bacteria	p__Firmicutes	c__Clostridia	o__Clostridiales	f__Ruminococcaceae	g__unclassified_f__Ruminococcaceae	s__unclassified_f__Ruminococcaceae	OTU198	0	0	1	2	3	0	0	0	0	0	0	0	0	0	0	0	0	0	0	0	0	0	0	0	0	0	0	0	0	0	0	0	0	0	0	0	0	0	0	0	0
d__Bacteria	k__Bacteria	p__Firmicutes	c__Erysipelotrichi	o__Erysipelotrichales_c__Erysipelotrichi	f__Erysipelotrichaceae_o__Erysipelotrichales	g__Allobaculum_f__Erysipelotrichaceae	s__Assigned_species375_g__Allobaculum	OTU1241	0	0	0	0	0	0	0	0	0	0	0	0	2	0	14	1	4	0	0	0	0	0	0	0	0	0	0	0	0	0	0	0	0	0	0	0	0	0	0	0	0
d__Bacteria	k__Bacteria	p__unclassified_k__Bacteria	c__unclassified_k__Bacteria	o__unclassified_k__Bacteria	f__unclassified_k__Bacteria	g__unclassified_k__Bacteria	s__unclassified_k__Bacteria	OTU4469	0	0	0	0	0	0	0	0	0	0	0	0	0	0	0	0	0	0	0	0	0	0	0	0	0	0	0	0	0	0	0	0	0	0	0	0	0	0	0	0	0
d__Bacteria	k__Bacteria	p__Firmicutes	c__Bacilli	o__Bacillales	f__unclassified_o__Bacillales	g__unclassified_o__Bacillales	s__unclassified_o__Bacillales	OTU292	0	0	1	4	1	0	0	0	0	0	0	0	0	0	0	0	0	0	0	0	0	0	0	0	0	0	0	0	0	0	0	0	0	0	0	0	0	0	0	0	0
d__Bacteria	k__Bacteria	p__Chloroflexi	c__Anaerolineae	o__Anaerolineales	f__Anaerolineaceae	g__unclassified_f__Anaerolineaceae	s__unclassified_f__Anaerolineaceae	OTU4134	0	0	0	0	0	0	0	0	0	0	0	0	0	0	0	0	0	0	0	0	0	0	0	0	0	0	0	0	0	0	0	0	0	0	0	0	0	0	0	0	0
d__Bacteria	k__Bacteria	p__Proteobacteria	c__Gammaproteobacteria	o__Chromatiales	f__Ectothiorhodospiraceae	g__unclassified_f__Ectothiorhodospiraceae	s__unclassified_f__Ectothiorhodospiraceae	OTU930	0	0	0	0	0	0	0	0	0	0	0	10	0	0	0	0	0	0	0	0	0	0	0	0	0	0	0	0	0	0	0	0	0	0	0	0	0	0	0	0	0
d__Bacteria	k__Bacteria	p__OD1	c__ZB2	o__Unknown_order_c__ZB2	f__Unknown_family_o__Unknown_order_c__ZB2	g__Assigned_genus135_f__Unknown_family_o__Unknown_order_c__ZB2	s__Assigned_species1_g__Assigned_genus135_f__Unknown_family_o__Unknown_order_c__ZB2	OTU641	0	0	0	0	0	2	0	0	0	0	0	0	0	0	0	0	0	0	0	0	0	0	0	0	0	0	0	0	0	0	0	0	0	0	0	0	0	0	0	0	0
d__Bacteria	k__Bacteria	p__OD1	c__Unknown_class_p__OD1	o__Unknown_order_c__Unknown_class_p__OD1	f__Unknown_family_o__Unknown_order_c__Unknown_class_p__OD1	g__Assigned_genus84_f__Unknown_family_o__Unknown_order_c__Unknown_class_p__OD1	s__Assigned_species1_g__Assigned_genus84_f__Unknown_family_o__Unknown_order_c__Unknown_class_p__OD1	OTU701	0	0	0	0	0	0	2	0	0	0	0	0	0	0	0	0	0	0	0	0	0	0	0	0	0	0	0	0	0	0	0	0	0	0	0	0	0	0	0	0	0
d__Bacteria	k__Bacteria	p__Actinobacteria	c__Actinobacteria	o__Actinomycetales	f__Nocardioidaceae	g__unclassified_f__Nocardioidaceae	s__unclassified_f__Nocardioidaceae	OTU1310	0	0	0	0	0	0	0	0	0	0	0	0	0	0	8	0	0	0	0	0	0	0	0	0	0	0	0	0	0	0	0	0	0	0	0	0	0	0	0	0	0
d__Bacteria	k__Bacteria	p__Proteobacteria	c__Deltaproteobacteria	o__Desulfuromonadales	f__Desulfuromonadaceae	g__Desulfuromonas	s__Desulfuromonas_thiophila	OTU778	0	0	0	0	0	0	0	2	0	0	0	0	0	0	0	0	0	0	0	0	0	0	0	0	0	0	0	0	0	0	0	0	0	0	0	0	0	0	0	0	0
d__Bacteria	k__Bacteria	p__Actinobacteria	c__MB_A2_108	o__0319_7L14	f__Unknown_family_o__0319_7L14	g__unclassified_f__Unknown_family_o__0319_7L14	s__unclassified_f__Unknown_family_o__0319_7L14	OTU3271	0	0	0	0	0	0	0	0	0	0	0	0	0	0	0	0	0	0	0	0	0	0	0	0	0	0	0	0	0	0	0	0	0	0	0	0	0	0	0	0	0
d__Bacteria	k__Bacteria	p__Proteobacteria	c__Gammaproteobacteria	o__Pseudomonadales	f__Moraxellaceae	g__Moraxella	s__Assigned_species146_g__Moraxella	OTU4409	0	0	0	0	0	0	0	0	0	0	0	0	0	0	0	0	0	0	0	0	0	0	0	0	0	0	0	0	0	0	0	0	0	0	0	0	0	0	0	0	0
d__Bacteria	k__Bacteria	p__Chloroflexi	c__Ktedonobacteria	o__Thermogemmatisporales	f__Thermogemmatisporaceae	g__Assigned_genus82_f__Thermogemmatisporaceae	s__Assigned_species1_g__Assigned_genus82_f__Thermogemmatisporaceae	OTU4098	0	0	0	0	0	0	0	0	0	0	0	0	0	0	0	0	0	0	0	0	0	0	0	0	0	0	0	0	0	0	0	0	0	0	0	0	0	0	0	0	0
d__Bacteria	k__Bacteria	p__Firmicutes	c__Bacilli	o__Lactobacillales	f__Streptococcaceae	g__Streptococcus	s__unclassified_g__Streptococcus	OTU516	0	0	4	0	2	0	0	12	0	1	0	0	0	0	0	0	0	3	1	6	4	14	0	0	0	0	0	1	0	2	0	11	0	0	5	0	0	0	0	0	0
d__Bacteria	k__Bacteria	p__Firmicutes	c__Clostridia	o__Clostridiales	f__Lachnospiraceae	g__unclassified_f__Lachnospiraceae	s__unclassified_f__Lachnospiraceae	OTU3184	0	0	0	0	0	0	0	0	0	0	0	0	0	0	0	0	0	0	0	0	0	0	0	0	0	0	0	0	0	0	0	0	0	0	0	0	0	0	0	0	0
d__Bacteria	k__Bacteria	p__Bacteroidetes	c__Bacteroidia	o__Bacteroidales	f__Marinilabiliaceae	g__Alkalitalea	s__Assigned_species80_g__Alkalitalea	OTU1139	0	0	0	0	0	0	0	0	0	0	0	0	5	0	0	0	0	0	0	0	0	0	0	0	0	0	0	0	0	0	0	0	0	0	0	0	0	0	0	0	0
d__Bacteria	k__Bacteria	p__Proteobacteria	c__Deltaproteobacteria	o__NB1_j	f__NB1_i	g__unclassified_f__NB1_i	s__unclassified_f__NB1_i	OTU2555	0	0	0	0	0	0	0	0	0	0	0	0	0	0	0	0	0	0	0	0	0	0	0	0	0	0	0	0	0	0	0	0	0	0	0	0	12	0	0	0	0
d__Bacteria	k__Bacteria	p__Proteobacteria	c__Betaproteobacteria	o__MND1	f__Unknown_family_o__MND1	g__Assigned_genus85_f__Unknown_family_o__MND1	s__Assigned_species5_g__Assigned_genus85_f__Unknown_family_o__MND1	OTU3013	0	0	0	0	0	0	0	0	0	0	0	0	0	0	0	0	0	0	0	0	0	0	0	0	0	0	0	0	0	0	0	0	0	4	0	0	0	0	0	0	0
d__Bacteria	k__Bacteria	p__Firmicutes	c__Clostridia	o__Clostridiales	f__Christensenellaceae	g__unclassified_f__Christensenellaceae	s__unclassified_f__Christensenellaceae	OTU2505	0	0	0	0	0	0	0	9	1	0	0	0	10	0	7	1	14	0	0	0	3	0	0	0	0	0	0	2	0	21	10	0	0	0	0	0	18	0	0	0	0
d__Bacteria	k__Bacteria	p__Bacteroidetes	c__Bacteroidia	o__Bacteroidales	f__unclassified_o__Bacteroidales	g__unclassified_o__Bacteroidales	s__unclassified_o__Bacteroidales	OTU4103	0	0	0	0	0	0	0	0	0	0	0	0	0	0	0	0	0	0	0	0	0	0	0	0	0	0	0	0	0	0	0	0	0	0	0	0	0	0	0	0	0
d__Bacteria	k__Bacteria	p__Verrucomicrobia	c__Spartobacteria	o__Chthoniobacterales	f__Chthoniobacteraceae	g__Assigned_genus88_f__Chthoniobacteraceae	s__Assigned_species2_g__Assigned_genus88_f__Chthoniobacteraceae	OTU1353	0	0	0	0	0	0	0	0	0	0	0	0	0	0	0	10	0	0	0	0	0	0	0	0	0	0	0	0	0	0	0	0	0	0	0	0	0	0	0	0	0
d__Bacteria	k__Bacteria	p__Bacteroidetes	c__Sphingobacteriia	o__Sphingobacteriales	f__Chitinophagaceae_o__Sphingobacteriales	g__Terrimonas_f__Chitinophagaceae_o__Sphingobacteriales	s__Assigned_species152_g__Terrimonas	OTU3621	0	0	0	0	0	0	0	0	0	0	0	0	0	0	0	0	0	0	0	0	0	0	0	0	0	0	0	0	0	0	0	0	0	0	0	0	0	0	0	0	0
d__Bacteria	k__Bacteria	p__Firmicutes	c__Clostridia	o__Clostridiales	f__Lachnospiraceae	g__unclassified_f__Lachnospiraceae	s__unclassified_f__Lachnospiraceae	OTU3189	0	0	0	0	0	0	0	0	0	0	0	0	0	0	0	0	0	0	0	0	0	0	0	0	0	0	0	0	0	0	0	0	0	0	0	0	0	0	0	0	0
d__Bacteria	k__Bacteria	p__Firmicutes	c__Clostridia	o__Clostridiales	f__Christensenellaceae	g__unclassified_f__Christensenellaceae	s__unclassified_f__Christensenellaceae	OTU1630	0	0	0	0	0	0	0	0	0	0	0	0	0	0	0	0	0	0	0	0	6	0	0	0	0	0	0	0	0	0	0	0	0	0	0	0	0	0	0	0	0
d__Bacteria	k__Bacteria	p__Bacteroidetes	c__Bacteroidia	o__Bacteroidales	f__Unknown_family_o__Bacteroidales	g__Assigned_genus1849_f__Unknown_family	s__Assigned_species1_g__Assigned_genus1849	OTU504	0	0	1	2	2	0	0	0	0	0	0	0	0	0	0	0	0	0	0	0	0	0	0	0	0	0	0	0	0	0	0	0	0	0	0	0	0	0	0	0	0
d__Bacteria	k__Bacteria	p__Proteobacteria	c__Betaproteobacteria	o__Rhodocyclales	f__Rhodocyclaceae	g__Methyloversatilis	s__unclassified_g__Methyloversatilis	OTU1671	0	0	0	0	0	0	0	14	0	0	0	0	0	0	0	0	0	0	61	0	2475	0	0	0	0	0	0	0	0	0	0	0	0	0	0	0	0	0	0	0	0
d__Bacteria	k__Bacteria	p__Proteobacteria	c__Alphaproteobacteria	o__Rhodospirillales	f__Rhodospirillaceae	g__Assigned_genus731_f__Rhodospirillaceae	s__Assigned_species1_g__Assigned_genus731_f__Rhodospirillaceae	OTU1148	0	0	0	0	0	0	0	0	0	0	0	0	10	0	0	0	0	0	0	0	0	0	0	0	0	0	0	0	0	0	0	0	0	0	0	0	0	0	0	0	0
d__Bacteria	k__Bacteria	p__Proteobacteria	c__Betaproteobacteria	o__Unknown_order_c__Betaproteobacteria	f__Unknown_family_o__Unknown_order_c__Betaproteobacteria	g__unclassified_f__Unknown_family_o__Unknown_order_c__Betaproteobacteria	s__unclassified_f__Unknown_family_o__Unknown_order_c__Betaproteobacteria	OTU2332	0	0	0	0	0	0	0	0	0	0	0	0	0	0	0	0	0	0	0	0	0	0	0	0	0	0	0	0	0	0	0	0	0	9	0	0	0	0	0	0	0
d__Bacteria	k__Bacteria	p__Acidobacteria	c__RB25	o__Unknown_order_c__RB25	f__Unknown_family_o__Unknown_order_c__RB25	g__unclassified_f__Unknown_family_o__Unknown_order_c__RB25	s__unclassified_f__Unknown_family_o__Unknown_order_c__RB25	OTU2157	0	0	0	0	0	0	0	0	0	0	0	0	0	0	0	0	0	0	0	0	0	0	0	0	0	0	0	0	0	0	0	8	0	0	0	0	0	0	0	0	0
d__Bacteria	k__Bacteria	p__Proteobacteria	c__Gammaproteobacteria	o__Pseudomonadales	f__Pseudomonadaceae	g__Pseudomonas	s__Pseudomonas_psychrotolerans	OTU451	0	0	0	8	0	0	0	0	0	0	0	0	0	0	0	0	0	0	0	0	0	0	0	0	0	0	0	0	0	0	0	0	0	0	0	0	0	0	0	0	0
d__Bacteria	k__Bacteria	p__Acidobacteria	c__Acidobacteria_6	o__iii1_15	f__Unknown_family_o__iii1_15	g__Assigned_genus553_f__Unknown_family_o__iii1_15	s__Assigned_species3_g__Assigned_genus553	OTU3338	0	0	0	0	0	0	0	0	0	0	0	0	0	0	0	0	0	0	0	0	0	0	0	0	0	0	0	0	0	0	0	0	0	0	0	0	0	0	0	0	0
d__Bacteria	k__Bacteria	p__Bacteroidetes	c__Saprospirae	o__Saprospirales	f__Chitinophagaceae_o__Saprospirales	g__Flavihumibacter_f__Chitinophagaceae	s__Assigned_species12_g__Flavihumibacter	OTU2507	0	0	0	0	0	0	0	0	0	0	0	0	0	0	0	0	0	0	0	0	0	0	0	0	0	0	0	0	0	0	0	0	0	0	0	0	10	0	0	0	0
d__Bacteria	k__Bacteria	p__Proteobacteria	c__Deltaproteobacteria	o__Desulfovibrionales	f__Desulfovibrionaceae	g__Assigned_genus1_f__Desulfovibrionaceae	s__Assigned_species1_g__Assigned_genus1_f__Desulfovibrionaceae	OTU1810	0	0	0	0	0	0	0	0	0	0	0	0	0	0	0	0	0	0	0	0	0	0	5	0	0	0	0	0	0	0	0	0	0	0	0	0	0	0	0	0	0
d__Bacteria	k__Bacteria	p__Firmicutes	c__Clostridia	o__Clostridiales	f__Ruminococcaceae	g__Ruminococcus_f__Ruminococcaceae	s__unclassified_g__Ruminococcus_f__Ruminococcaceae	OTU4334	0	0	0	0	0	0	0	2	0	0	0	0	0	0	0	0	0	0	0	0	0	0	0	0	0	0	0	0	0	0	0	0	0	0	0	0	0	0	0	0	0
d__Bacteria	k__Bacteria	p__Armatimonadetes	c__Fimbriimonadia	o__Fimbriimonadales	f__Fimbriimonadaceae	g__Assigned_genus3_f__Fimbriimonadaceae	s__unclassified_g__Assigned_genus3_f__Fimbriimonadaceae	OTU171	0	0	1	0	1	0	0	0	0	0	0	0	0	0	0	0	0	0	0	0	0	0	0	0	0	0	0	0	0	0	0	0	0	0	0	0	0	0	0	0	0
d__Bacteria	k__Bacteria	p__unclassified_k__Bacteria	c__unclassified_k__Bacteria	o__unclassified_k__Bacteria	f__unclassified_k__Bacteria	g__unclassified_k__Bacteria	s__unclassified_k__Bacteria	OTU3346	0	0	0	0	0	0	0	0	0	0	0	0	0	0	0	0	0	0	0	0	0	0	0	0	0	0	0	0	0	0	0	0	0	1	0	0	0	0	0	0	0
d__Bacteria	k__Bacteria	p__Verrucomicrobia	c__Spartobacteria	o__Chthoniobacterales	f__Chthoniobacteraceae	g__unclassified_f__Chthoniobacteraceae	s__unclassified_f__Chthoniobacteraceae	OTU3771	0	0	0	0	0	0	0	0	0	0	0	0	0	0	0	0	0	0	0	0	0	0	0	0	0	0	0	0	0	0	0	0	0	0	0	0	0	0	0	0	0
d__Bacteria	k__Bacteria	p__Planctomycetes	c__Planctomycetia	o__Pirellulales	f__Pirellulaceae	g__unclassified_f__Pirellulaceae	s__unclassified_f__Pirellulaceae	OTU3711	0	0	0	0	0	0	0	0	0	0	0	0	0	0	0	0	0	0	0	0	0	0	0	0	0	0	0	0	0	0	0	0	0	0	0	0	0	0	0	0	0
d__Bacteria	k__Bacteria	p__Bacteroidetes	c__Bacteroidia	o__Bacteroidales	f__Bacteroidaceae	g__Bacteroides	s__Bacteroides_coprocola	OTU4368	0	0	0	0	0	0	0	0	0	0	0	0	0	0	0	0	0	0	0	0	0	0	0	0	0	0	0	0	0	0	0	0	0	4	0	0	0	0	0	0	0
d__Bacteria	k__Bacteria	p__Chloroflexi	c__C0119	o__Unknown_order_c__C0119	f__Unknown_family_o__Unknown_order_c__C0119	g__unclassified_f__Unknown_family_o__Unknown_order_c__C0119	s__unclassified_f__Unknown_family_o__Unknown_order_c__C0119	OTU2687	0	0	0	0	0	0	0	0	0	0	0	0	0	0	0	0	0	0	0	0	0	0	0	0	0	0	0	0	0	0	0	0	0	0	0	0	0	0	0	0	0
[truncated: 3,156 more rows]
[truncated: 59 more columns]

## Sheet: Table S3
Pathway level1	Pathway level2	Pathway level3	Description	P_429	P_850	P_861	P_811	P_712	P_518	P_305	P_417	P_467	P_335	P_806	P_511	P_499	P_689	P_681	P_563	P_751	P_317	P_603	P_592	P_793	P_705	P_752	P_452	P_468	P_276	P_623	P_699	P_651	P_409	P_566	P_415	P_403	P_661	P_273	P_807	P_498	P_361	P_855	P_427	P_464	P_543	P_631	P_451	P_234	P_387
[truncated: 380 more rows]
[truncated: 53 more columns]

[truncated: 5 more sheets: Table S4, Table S5, Table S6, Table S7, Table S8]
